# Supplementary material for: Functional Annotation and Comparative Analysis of Cytochrome P450 Protein Family Genes in Nine Chironomidae Species
Source: Biology (Basel). 2025 Aug 22;14(9):1111. doi: 10.3390/biology14091111 (PMC12467003; doi:10.3390/biology14091111)
Supplement: Supplementary file 1 [file biology-14-01111-s001.zip › Table S2.xlsx]

## Sheet: Dm
Gene number	Gene Name	Gene families	AA Sequence
CG6816	Cyp18a1	CYP18	MLADSYLIKFVLRQLQVQQDGDAQHLLMVFLGLLALVTLLQWLVRNYRELRKLPPGPWGLPVIGYLLFMGSEKHTRFMELAKQYGSLFSTRLGSQLTVVMSDYKMIRECFRREEFTGRPDTPFMQTLNGYGIINSTGKLWKDQRRFLHDKLRQFGMTYMGNGKQQMQKRIMTEVHEFIGHLHASDGQPVDMSPVISVAVSNVICSLMMSTRFSIDDPKFRRFNFLIEEGMRLFGEIHTVDYIPTMQCFPSISTAKNKIAQNRAEMQRFYQDVIDDHKRSFDPNNIRDLVDFYLCEIEKAKAEGTDAELFDGKNHEEQLVQVIIDLFSAGMETIKTTLLWINVFMLRNPKEMRRVQDELDQVVGRHRLPTIEDLQYLPITESTILESMRRSSIVPLATTH…
CG4163	Cyp303a1	CYP303	MFYTVIWIFCATLLAILFGGVRKPKRFPPGPAWYPIVGSALQVSQLRCRLGMFCKVIDVFARQYVNPYGFYGLKIGKDKVVIAYTNDAISEMMTNEDIDGRPDGIFYRLRTFNSRLGVLLTDGEMWVEQRRFILRHLKNFGFARSGMMDIVHNEATCLLQDLKDKVLKSGGKQTRIEMHDLTSVYVLNTLWCMLSGRRYEPGSPEITQLLETFFELFKNIDMVGALFSHFPLLRFIAPNFSGYNGFVESHRSLYTFMSKEIELHRLTYKNYDEPRDLMDSYLRAQDEGNDEKGMFSDQSLLAICLDMFLAGSETTNKSLGFCFMHLVLQPEIQERAFQEIKEVVGLERIPEWSRDRTKLPYCEAITLEAVRMFMLHTFGIPHRAVCDTRLSGYEIPKDT…
CG7241	Cyp304a1	CYP304	MITETLLTICAAVFLCLSYRYAVGRPSGFPPGPPKIPLFGSYLFMLIINFKYLHKAALTLSRWYKSDIIGLHVGPFPVAVVHSADGVREILNNQVFDGRPQLFVAAMRDPGQDVRGIFFQDGPLWKEQRRFILRYLRDFGFGRRFDQLELVIQEQLNDMLDLIRNGPKYPHEHEMVKSGGYRVLLPLLFNPFSANAHFYIVYNECLSREEMGKLVKLCQMGIQFQRNADDYGKMLSIIPWIRHIWPEWSGYNKLNESNLFVRQFFADFVDKYLDSYEEGVERNFMDVYIAEMRRGPGYGFNRDQLIMGLVDFSFPAFTAIGVQLSLLVQYLMLYPAVLRRVQNEIDEVVGCGRLPNLEDRKNLPFTEATIREGLRIETLVPSDVPHKALEDTELLGYRI…
CG8733	Cyp305a1	CYP305	MSALIFLCAILIGFVIYSLISSARRPKNFPPGPRFVPWLGNTLQFRKEASAVGGQHILFERWAKDFRSDLVGLKLGREYVVVALGHEMVKEVQLQEVFEGRPDNFFLRLRTMGTRKGITCTDGQLWYEHRHFAMKQMRNVGYGRSQMEHHIELEAEELLGQLERTEEQPIEPVTWLAQSVLNVLWCLIAGKRIARQEDGTLRRLLDLMNRRSKLFDICGGLLAQFPWLRHVAPDRTGYNLIQQLNTELYGFFMDTIEEHRRQLAKDPSPAESDLIYAYLQEMKDRSAGGESSTFNETQLVMTILDFFIAGSQTTSNTINLALMVLAMRPDVQEKLFSQVTASVAAASTDAFPHLSRREAFDYMDAFIMEVQRFFHITPITGPRRALWATKLGGYDIPKN…
CG6578	phtm	CYP306	MSADIVDIGHTGWMPSVQSLSILLVPGALVLVILYLCERQCNDLMGAPPPGPWGLPFLGYLPFLDARAPHKSLQKLAKRYGGIFELKMGRVPTVVLSDAALVRDFFRRDVMTGRAPLYLTHGIMGGFGIICAQEDIWRHARRETIDWLKALGMTRRPGELRARLERRIARGVDECVRLFDTEAKKSCASEVNPLPALHHSLGNIINDLVFGITYKRDDPDWLYLQRLQEEGVKLIGVSGVVNFLPWLRHLPANVRNIRFLLEGKAKTHAIYDRIVEACGQRLKEKQKVFKELQEQKRLQRQLEKEQLRQSKEADPSQEQSEADEDDEESDEEDTYEPECILEHFLAVRDTDSQLYCDDQLRHLLADLFGAGVDTSLATLRWFLLYLAREQRCQRRLHEL…
CG10594	spo	CYP307	MLAALIYTILAILLSVLATSYICIIYGVKRRVLQPVKTKNSTEINHNAYQKYTQAPGPRPWPIIGNLHLLDRYRDSPFAGFTALAQQYGDIYSLTFGHTRCLVVNNLELIREVLNQNGKVMSGRPDFIRYHKLFGGERSNSLALCDWSQLQQKRRNLARRHCSPREFSCFYMKMSQIGCEEMEHWNRELGNQLVPGEPINIKPLILKACANMFSQYMCSLRFDYDDVDFQQIVQYFDEIFWEINQGHPLDFLPWLYPFYQRHLNKIINWSSTIRGFIMERIIRHRELSVDLDEPDRDFTDALLKSLLEDKDVSRNTIIFMLEDFIGGHSAVGNLVMLVLAYIAKNVDIGRRIQEEIDAIIEEENRSINLLDMNAMPYTMATIFEVLRYSSSPIVPHVAT…
CG41624	spok	CYP307	MLTSVFYVLFAIAITIILISYVFLLLKCKQKAFVVIGLLYQEKKYQCFDQAPGPHPWPIIGNINLLGRFQYNPFYGFGTLTKKYGDIYSLSLGHTRCIVVNNVDLIKEVLNKNGKYFGGRPDFFRYHKLFGGDRNNSLALCDWSQLQQKRRNLARRHCSPRESSSYFSKMSEIGGLEVNQLLDQLTNISSGYPCDVKPLILAASANMFCQYMCSVRFNYSDKGFQKIIEYFDEIFWEINQGYSFDYIPWLVPFYCNHISRIVHWSASIRKFILERIVNHRESNININEPDKDFTDALLKSLKEDKNVSRNTIIFMLEDFIGGHSAVGNLVMLALAYIAKNPTIALHIRNEVDTVSAKGIRRICLYDMNVMPYTMASISEVLRYSSSPIVPHVAMEDTVI…
CG9438	Cyp6a2	CYP6	MFVLIYLLIAISSLLAYLYHRNFNYWNRRGVPHDAPHPLYGNMVGFRKNRVMHDFFYDYYNKYRKSGFPFVGFYFLHKPAAFIVDTQLAKNILIKDFSNFADRGQFHNGRDDPLTQHLFNLDGKKWKDMRQRLTPTFTSGKMKFMFPTVIKVSEEFVKVITEQVPAAQNGAVLEIKELMARFTTDVIGTCAFGIECNTLRTPVSDFRTMGQKVFTDMRHGKLLTMFVFSFPKLASRLRMRMMPEDVHQFFMRLVNDTIALRERENFKRNDFMNLLIELKQKGRVTLDNGEVIEGMDIGELAAQVFVFYVAGFETSSSTMSYCLYELAQNQDIQDRLRNEIQTVLEEQEGQLTYESIKAMTYLNQVISETLRLYTLVPHLERKALNDYVVPGHEKLVIEK…
CG10248	Cyp6a8	CYP6	MALTYILFQVAVALLAILTYYIHRKLTYFKRRGIPFVAPHLIRGNMEELQKTKNIHEIFQDHYNKFRESKAPFVGFFFFQSPAAFVIDLELAKQILIKDFSNFSNKGIFYNEKDDPISAHLFNLDGAQWRLLRNKLSSTFTSGKMKLMYPTVVSVANEFMTVMHEKVPKNSVLEIRDLVARFTVDVIGTCAFGIQCNSLRDEKAEFLYFGKRSLVDKRHGTLLNGFMRSYPKLARKLGMVRTAPHIQEFYSRIVTETVAVREKEHIKRNDFMDMLIELKNQKEMTLENGDVVRGLTMEEVLAQAFVFFIAGFETSSSTMGFALYELAKNPDIQDKVRAEVEEVIEQHDQNFTYECTKDLKYLNQVLDETLRLYTIVPNLDRMAAKRYVVPGHPNFVIEA…
CG10246	Cyp6a9	CYP6	MGVYSVLLAIVVVLVGYLLLKWRRALHYWQNLDIPCEEPHILMGSLTGVQTSRSFSAIWMDYYNKFRGTGPFAGFYWFQRPGILVLDISLAKLILIKEFNKFTDRGFYHNTEDDPLSGQLFLLDGQKWKSMRSKLSYTFTSGKMKYMFPTVVKVGHEFIEVFGQAMEKSPIVEVRDILARFTTDVIGTCAFGIECSSLKDPEAEFRVMGRRAIFEQRHGPIGIAFINSFQNLARRLHMKITLEEAEHFFLRIVRETVAFREKNNIRRNDFMDQLIDLKNSPLTKSESGESVNLTIEEMAAQAFVFFGAGFETSSTTMGFALYELAQHQDIQDRVRKECQEVIGKYNGEITYESMKDMVYLDQVISETLRLYTVLPVLNRECLEDYEVPGHPKYVIKKGM…
CG2397	Cyp6a13	CYP6	MLTLLVLVFTVGLLLYVKLRWHYSYWSRRGVAGERPVYFRGNMSGLGRDLHWTDINLRIYRKFRGVERYCGYFTFMTKSLFIMDLELIRDIMIRDFSSFADRGLFHNVRDDPLTGNLLFLDGPEWRWLRQNLTQVFTSGKMKFMFPNMVEVGEKLTQACRLQVGEIEAKDLCARFTTDVIGSCAFGLECNSLQDPESQFRRMGRSVTQEPLHSVLVQAFMFAQPELARKLRFRLFRPEVSEFFLDTVRQTLDYRRRENIHRNDLIQLLMELGEEGVKDALSFEQIAAQALVFFLAGFDTSSTTMSFCLYELALNPDVQERLRVEVLAVLKRNNQKLTYDSVQEMPYLDQVVAETLRKYPILPHLLRRSTKEYQIPNSNLILEPGSKIIIPVHSIHHDPE…
CG8687	Cyp6a14	CYP6	MLFTIALVGVVLGLAYSLHIKIFSYWKRKGVPHETPLPIVGNMRGIVKKYHFRDINQRIYKKFKGQGPIAGMYMFFKRTALITDLDFIKQVMIKDFSYFQDRGAFTNPRDDPLTGHLFALEGEEWRAMRHKLTPVFTSGKIKQMSKVIVDVGLRLGDAMDKAVKEAKVEEGNVEIKDLCARFTTDVIGSCAFGLECNSLQDPSAEFRQKGREIFTRRRHSTLVQSFIFTNARLARKLRIKVLPDDLTQFFMSTVKNTVDYRLKNGIKRNDFIEQMIELRAEDQEAAKKGQGIDLSHGLTLEQMAAQAFVFFVAGFETSSSTMSLCLYELALQPDIQQRLREEIESVLANVDGGELNYDVLAQMTYLDQVLSETLRKHPLLPHLIRETTKDYQIPNSDIV…
CG10241	Cyp6a17	CYP6	MLLLALIVVILSLLVFAARRRHGYWQRRGIPHDEVHPLFGNIKDWPNKRHIAEIFRDYYFKYKNSDYPFAGFFFFFTRTAVVTDMELLKRVLIKDFNHFENRGVFYNEIDDPLSATLFSIEGQKWRHLRHKLTPTFTSGKMKNMFPIVVKVGEEMDKVFRSKTAADRGQVLEVVDLVARYTADVIGNCAFGLNCNSLYDPKAEFVSIGKRAITEHRYGNMLDIFLFGFPKLSRRLRLKLNIQEAEDFYTKIVRETIDYRLRTKEKRNDFMDSLIEMYKNEQSGNSEDGLTFNELLAQAFIFFVAGFETSSTTMGFALYELARNQDVQDKLREEIGNVFGKHNKEFTYEGIKEMKYLEQVVMETLRKYPVLAHLTRMTDTDFSPEDPKYFIAKGTIVVIP…
CG13977	Cyp6a18	CYP6	MQLTYFLFQVAVALLAIVTYILHRKLTYFKRRGIPYDKPHPLRGNMEGYKKTRTVHEIHQEYYNKYRNSKAPFVGFYLFQKPAAFVIDLELAKQILIKNFSNFTDKGIYYNEKDDPMSAHLFNLDGPQWRLLRSKLSSTFTSGKMKFMYPTVVSVAEEFMAVMHEKVSENSILDVRDLVARFTVDVIGTCAFGIKCNSLRDEKAEFLHFGRRALLDSRHGNLVSGLMRSYPNLARRLGLCRNTAQIQEFYQRIVKETVTLREKENIKRNDFMDMLIGLKNQKNMTLENGEVVKGLTMDEIVAQAFVFFIAGFDTSSSTMGFALYELAKNPSIQDKVRAELGQVLEQHDQKFTYECIKDLKYLDQVINETLRHYTIVPNVDRVAAKRFVVPGNPKFVIEA…
CG10243	Cyp6a19	CYP6	MAILLGLVVGVLTLVAWWVLQNYTYWKRRGIPHDPPNIPLGNTGELWRTMPLAGILKRTYLKFRKQTDGPFAGFYLYAMKYIVITDVDFVKTVLIRDFDKFHDRGVYHNEKDDPLTNNLATIEGQKWKNLRQKLTHTFTSAKMKSMFSTVLNVGDEMIRVVDEKISSSSQTLEVTDIVSRFTSDVIGICAFGLKCNSLRDPKAEFVQMGYSALRERRHGWLVDLLIFGMPKLAVKLGFQFLLPSVQKFYMKIVQDTIDYRMKRKVTRNDFMDTLIDMKQQYDKGDKENGLAFNEVAAQAFVFFLAGFEAGSTTMGFTLYELACNQDVQDKLRAEIDSVLERYNGKLEYDSMQDLFYMEKVINGNIQW
CG10245	Cyp6a20	CYP6	MAVMIVLLIGVITFVAWYVHQHFNYWKRRGIPHDEPKIPYGNTSELMKTVHFADIFKRTYNKLRNKTDGPFVGFYMYFKRMVVVTDIDFAKTVLIREFDKFHDRGVFHNERDDPLSANLVNIDGQKWKTLRQKLTPTFTSGKMKTMFPTILTVGDELIRVFGETASADSDSMEITNVVARFTADVIGSCAFGLDCHSLSDPKAKFVQMGTTAITERRHGKSMDLLLFGAPELAAKLRMKATVQEVEDFYMNIIRDTVDYRVKNNVKRHDFVDMLIEMKLKFDNGDKENGLTFNEIAAQAFIFFLAGFETSSTTMGFALYELACHQDIQDKLRTEINTVLKQHNGKLDYDSMREMTYLEKVIDETMRKRPVVGHLIRVATQHYQHTNPKYNIEKGTGVIV…
CG10247	Cyp6a21	CYP6	MSVGTVLLTALLALVGYLLMKWRSTMRHWQDLGIPCEEPHILMGSMKGVRTARSFNEIWTSYYNKFRGSGPFAGFYWFRRPAVFVLETSLAKQILIKEFNKFTDRGFFHNPEDDPLSGQLFLLDGQKWRTMRNKLSSTFTSGKMKYMFPTVVKVANEFTDVFGQNVAKSPVVEVRELLARFTTDVIGTCAFGIECSSLKDPDAEFREMGRRSLTEQRLGPVGIGFVNSFPNLARRLHMKMTAEPIERFFMRIVRETVAFREQNNIRRNDFMDQLIDLKNKPLMVSQSGESVNLTIEEIAAQAFVFFAAGFETSSTTMGFALYELAQNQDIQNRVRKECQEVIEKCNGELNYESMKDLVYLDQVVSETLRLYTVLPVLNRECLEDYEVPGHPKYVIKKGM…
CG10240	Cyp6a22	CYP6	MLDVVALLLIALAVGFWFVRTRYSYWTRRGIGSEPARFPVGNMEGFRKNKHFIDIVTPIYEKFKGNGAPFAGFFMMLRPVVLVTDLELAKQILIQDFANFEDRGMYHNERDDPLTGHLFRIDGPKWRPLRQKMSPTFTSAKMKYMFPTVCEVGEELTQVCGELADNAMCGILEIGDLMARYTSDVIGRCAFGVECNGLRNPEAEFAIMGRRAFSERRHCKLVDGFIESFPEVARFLRMRQIHQDITDFYVGIVRETVKQREEQGIVRSDFMNLLIEMKQRGELTIEEMAAQAFIFFAAGFDTSASTLGFALYELAKQPALQAKLREEIDQALRLHNGEFTYDSMQELRYMELVIAETLRKYPILPQLTRISRHLYAAKGDRHFYIEPGQMLLIPVYGIH…
CG10242	Cyp6a23	CYP6	MSLLLTLIALLVSLLLFMARRRHGYWQRRGIPHDVPHPIYGNMKDWPKKRHIAMIFRDYYTKYKRSVYPFAGFYFFFTRSAVITDLELVKRVLIKDFNHFENRGIFYNEIDDPLSATLFSIEGQKWRHLRHKLTPTFTSGKMKNMFPIIVKVGEEMEKIFSAKTTTGEGQVLEIVDLVARYTADVIGNCAFGLNCNSLQNPNAEFVTIGKRAIIERRYGGLLDFLIFGFPKLSRRLRLKLNVQDVEDFYTSIVRNTIDYRLRTNEKRHDFMDSLIEMYEKEQAGNTEDGLSFNEILAQAFIFFVAGFETSSTTMGFALYELALDQDIQDQLRAEINNVLSKHNNEFTYEGIKEMKYLEQVVMETLRKYPVLAHLTRMTQTDFSPEDPKYFIAKGTTVVI…
CG4373	Cyp6d2	CYP6	MWTILLTILIAGLLYRYVKRHYTHWQRLGVDEEPAKIPFGVMDTVMKQERSLGMALADIYARHEGKIVGIYMLNKRSILIRDAQLARQIMTSDFASFHDRGVYVDEDKDPLSANLFNLRGASWRNLRQKLTPSFSSGKIKGMFGTIDDVGDKLVQHLEGALDQSDEVEIKDVMTTYAVDIIGSVIFGLEIDSFRNPKNEFREISSSTSRDESLLLKIHNMSMFICPPIAKLMNRLGYESRILTSLRDMMKRTIEFREEHNVVRKDMLQLLIRLRNTGKIGEDDDQVWDMETAQEQLKSMSIEKIAAQAFLFYVAGSESTAAASAFTLYELSMYPELLKEAQEEVDAVLMKHNLKPKDRFTYEAVQDLKFLDICIMETIRKYPGLPFLNRECTEDYPVPG…
CG12800	Cyp6d4	CYP6	MFSLILLAVTLLTLAWFYLKRHYEYWERRGFPFEKHSGIPFGCLDSVWRQEKSMGLAIYDVYVKSKERVLGIYLLFRPAVLIRDADLARRVLAQDFASFHDRGVYVDEERDPLSANIFSLRGQSWRSMRHMLSPCFTSGKLKSMFSTSEDIGDKMVAHLQKELPEEGFKEVDIKKVMQNYAIDIIASTIFGLDVNSFENPDNKFRKLVSLARANNRFNAMFGMMIFLVPSIAQFLFRIGFKNPVGLAMLQIVKETVEYREKHGIVRKDLLQLLIQLRNTGKIDENDEKSFSIQKTPDGHIKTISLEAITAQAFIFYIAGQETTGSTAAFTIYELAQYPELLKRLQDEVDETLAKNDGKITYDSLNKMEFLDLCVQETIRKYPGLPILNRECTQDYTVPD…
CG3050	Cyp6d5	CYP6	MIGIYLLIAAVTLLYVYLKWTFSYWDRKGFPSTGVSIPFGALESVTKGKRSFGMAIYDMYKSTKEPVIGLYLTLRPALLVRDAQLAHDVLVKDFASFHDRGVYVDEKNDPMSASLFQMEGASWRALRNKLTPSFTSGKLKAMFETSDSVGDKLVDSIRKQLPANGAKELELKKLMATYAIDIIATTIFGLDVDSFADPNNEFQIISKKVNRNNIEDIIRGTSSFLYPGLEKFFVKIGWKQEATERMRELSNRTVDLREQNNIVRKDLLQLLLQLRNQGKINTDDNIWSAESTKNGVKSMSKDLIAGQLFLFYVAGYETTASTTSFTLYELTQNPEVMEKAKEDVRSAIEKHGGKLTYDAISDMKYLEACILETARKYPALPLLNRICTKDYPVPDSKLV…
CG8453	Cyp6g1	CYP6	MVLTEVLFVVVAALVALYTWFQRNHSYWQRKGIPYIPPTPIIGNTKVVFKMENSFGMHLSEIYNDPRLKDEAVVGIYSMNKPGLIIRDIELIKSILIKDFNRFHNRYARCDPHGDPLGYNNLFFVRDAHWKGIRTKLTPVFTSGKVKQMYTLMQEIGKDLELALQRRGEKNSGSFITEIKEICAQFSTDSIATIAFGIRANSLENPNAEFRNYGRKMFTFTVARAKDFFVAFFLPKLVSLMRIQFFTADFSHFMRSTIGHVMEERERSGLLRNDLIDVLVSLRKEAAAEPSKPHYAKNQDFLVAQAGVFFTAGFETSSSTMSFALYEMAKHPEMQKRLRDEINEALVEGGGSLSYEKIQSLEYLAMVVDEVLRMYPVLPFLDREYESVEGQPDLSLKPF…
CG8859	Cyp6g2	CYP6	MELVLLILVASLIGIAFLALQQHYSYWRRMGVREIRPKWIVGNLMGLLNMRMSPAEFISQLYNHPDAENEPFVGIHVFHKPALLLRDPEMVRNILVKDFAGFSNRYSSSDPKGDPLGSQNIFFLKNPAWKEVRLKLSPFFTGNRLKQMFPLIEEVGASLDAHLRQQPLHNERMRCFDLEAKELCALYTTDVIATVAYGVSANSFTDPKCEFRRHGRSVFEFNLLRAAEFTLVFFLPHLVPFVRFKVVPAEATRFLRKTINYVMSEREKSGQKRNDLIDILIEFRRSTQLAKASGIKDQFVFEGDILVAQAVLFFTAGFESSSSTMAFAMYELAKDTDVQQRLREEIKDALVESGGQVTLKMIESLEFMQMILLEVLRMYPPLPFLDRECTSGRDYSLAP…
CG1644	Cyp6t1	CYP6	MIAVFSLIAAALAVGSLVLLPVVLRGGCLLVVTIVWLWQILHFWHWRRLGVPFVPAAPFVGNVWNLLRGACCFGDQFRELYESKEAAGRAFVGIDVLHNHALLLRDPALIKRIMVEDFAQFSSRFETTDPTCDTMGSQNLFFSKYETWRETHKIFAPFFAAGKVRNMYGLLENIGQKLEEHMEQKLSGRDSMELEVKQLCALFTTDIIASLAFGIEAHSLQNPEAEFRRMCIEVNDPRPKRLLHLFTMFFFPRLSHRVGTHLYSEEYERFMRKSMDYVLSQRAESGENRHDLIDIFLQLKRTEPAESIIHRPDFFAAQAAFLLLAGFDTSSSTITFALYELAKNTTIQDRLRTELRAALQSSQDRQLSCDTVTGLVYLRQVVDEVLRLYPPTAFLDRCC…
CG8457	Cyp6t3	CYP6	MLLIWLLLLTIVTLNFWLRHKYDYFRSRGIPHLPPSSWSPMGNLGQLLFLRISFGDLFRQLYADPRNGQAKIVGFFIFQTPALMVRDPELIRQVLIKNFNNFLNRFESADAGDPMGALTLPLAKYHHWKESRQCMSQLFTSGRMRDVMYSQMLDVASDLEQYLNRKLGDRLERVLPLGRMCQLYTTDVTGNLFYSLNVGGLRRGRSELITKTKELFNTNPRKVLDFMSVFFLPKWTGVLKPKVFTEDYARYMRHLVDDHHEPTKGDLINQLQHFQLSRSSNHYSQHPDFVASQAGIILLAGFETSSALMGFTLYELAKAPDIQERLRSELREAFISTATLSYDTLMTLPYLKMVCLEALRLYPAAAFVNRECTSSASEGFSLQPHVDFIVPPGMPAYIS…
CG3567	Cyp6u1	CYP6	MDLMHRTLLTALGALSVVYALVKFSLGYWKRRGILHEKPKFLWGNIKGVVSGKRHAQDALQDIYTAYKGRAPFVGFYACLKPFILALDLKLVHQIIFTDAGHFTSRGLYSNPSGEPLSHNLLQLDGHKWRSLHAKSAEVFTPANMQKLLVRLSQISSRIQRDLGEKSLQTINISELVGAYNTDVMASMAFGLVGQDNVEFAKWTRNYWADFRMWQAYLALEFPLIARLLQYKSYAEPATAYFQKVALSQLQLHRRRDRQPLQTFLQLYSNAEKPLTDIEIAGQAFGFVLAGLGPLNATLAFCLYELARQPEVQDRTRLEINKALEEHGGQVTPECLRELRYTKQVLNETLRLHTPHPFLLRRATKEFEVPGSVFVIAKGNNVLIPTAAIHMDPGIYENP…
CG1829	Cyp6v1	CYP6	MVYSTNILLAIVTILTGVFIWSRRTYVYWQRRRVKFVQPTHLLGNLSRVLRLEESFALQLRRFYFDERFRNEPVVGIYLFHQPALLIRDLQLVRTVLVEDFVSFSNRFAKCDGRSDKMGALSLFLAKQPEWREIRTRLAPAFAGAKLKQMFSLMEEIGCDLEWYLKRLTRDLRRGDAERGAIVSIKDVCDLYNTDMIASIAFGLRSYSLRNTQSEIGSHCQDLFRPNVRRIIDLFVIFYLPKLVPLLRPKLFTEPHAEFLRRVIQLVIEERERGGDLRNDLIEMLLTLKKEADLQQDKSHFTHHRDFLAAQAASFEVAGIETCSASMSFALYELAKQPLMQSRLRREIREAFASNPNGRLTYEAVARMEFLDMVVEETLRKYPIVPLLERECTPINKKR…
CG8345	Cyp6w1	CYP6	MLLLLLLGSLTIVFYIWQRRTLSFWERHGVKYIRPFPVVGCTREFLTAKVPFFEQIQKFHEAPGFENEPFVGVYMTHRPALVIRDLELIKTVMIKKFQYFNNRVLQTDPHNDALGYKNLFFARSPGWRELRTKISPVFTSGKIKQMYPLMVKIGKNLQDSAERLGSGTEVQVKDLCSRFTTDLIATIAFGVEANALQDAKSEFFYHNRAIFSLTLSRGIDFAIIFMIPALASLARVKLFSRETTKFIRSSVNYVLKERERTGEKRNDLIDILLALKREAAANPGKMSKEVDLDYLVAQAAVFQTAGFETSASTMTMTLYELAKNEALQDRLRQEIVDFFGDEDHISYERIQEMPYLSQVVNETLRKYPIVGYIERECSQPAEGERFTLEPFHNMELPHG…
CG4485	Cyp9b1	CYP9	MSFVEICLVLATIGLLLFKWSTGTFKAFEGRNLYFEKPYPFLGNMAASALQKASFQKQISEFYNRTRHHKLVGLFNLRTPMIQINDPQLIKKICVKDFDHFPNHQTLNIPNERLVNDMLNVMRDQHWRNMRSVLTPVFTSAKMRNMFTLMNESFAQCLEHLKSSQPIAAGENAFELDMKVLCNKLSNDVIATTAFGLKVNSFDDPENEFHTIGKTLAFSRGLPFLKFMMCLLAPKVFNFFKLTIFDSTNVEYFVRLVVDAMQYREKHNITRPDMIQLLMEAKKESKDNWTDDEIVAQCFIFFFAAFENNSNLICTTAYELLRNLDIQERLYEEVKETQEALKGAPLTYDAAQEMTYMDMVISESLRKWTLSAAADRLCAKDYTLTDDEGTKLFEFKAGD…
CG4486	Cyp9b2	CYP9	MALIEICLALVVIGYLIYKWSTATFKTFEERKLYFEKPYPFVGNMAAAALQKSSFQRQLTEFYERTRQHKLVGFFNMRTPMITLNDPELIKKVCVKDFDHFPNHQPFITSNDRLFNDMLSVMRDQRWKHMRNTLTPVFTAAKMRNMFTLMNESFAECLQHLDSSSKTLPGRKGFEVDMKVMCNKLSNDIIATTAFGLKVNSYDNPKNEFYEIGQSLVFSRGLQFFKFMLSTLVPKLFSLLKLTIFDSAKVDYFARLVVEAMQYREKHNITRPDMIQLLMEAKNESEDKWTDDEIVAQCFIFFFAAFENNSNLICTTTYELLYNPDVQERLYEEIVETKKALNGAPLTYDAVQKMTYMDMVISESLRKWTLAAATDRLCSKDYTLTDDDGTKLFDFKVGD…
CG3616	Cyp9c1	CYP9	MVFVELSIFVAFIGLLLYKWSVYTFGYFSKRGVAHEKPIPLLGNIPWSVLMGKESYIKHSIDLHLRLKQHKVYGVFNLRDPLYYLSDPELIRQVGIKNFDTFTNHRKGITEGFNDTSVISKSLLSLRDRRWKQMRSTLTPTFTSLKIRQMFELIHFCNVEAVDFVQRQLDAGTSELELKDFFTRYTNDVIATAAFGIQVNSFKDPNNEFFSIGQRISEFTFWGGLKVMLYILMPKLMKALRVPVMDMNNVDYFKKLVFGAMKYRKEQSIVRPDMIHLLMEAQRQFKAEQEGSAESAAQQDKAEFNDDDLLAQCLLFFSAGFETVATCLSFTSYELMMNPEVQEKLLAEILAVKEQLGEKPLDYDTLMGMKYLNCVVSESLRKWPPAFIVDRMCGSDFQL…
CG11466	Cyp9f2	CYP9	MLWEFFALFAIAAALFYRWASANNDFFKDRGIAYEKPVLYFGNMAGMFLRKRAMFDIVCDLYTKGGSKKFFGIFEQRQPLLMVRDPDLIKQITIKDFDHFINHRNVFATSSDDDPHDMSNLFGSSLFSMRDARWKDMRSTLSPAFTGSKMRQMFQLMNQVAKEAVDCLKQDDSRVQENELDMKDYCTRFTNDVIASTAFGLQVNSFKDRENTFYQMGKKLTTFTFLQSMKFMLFFALKGLNKILKVELFDRKSTQYFVRLVLDAMKYRQEHNIVRPDMINMLMEARGIIQTEKTKASAVREWSDRDIVAQCFVFFFAGFETSAVLMCFTAHELMENQDVQQRLYEEVQQVDQDLEGKELTYEAIMGMKYLDQVVNEVLRKWPAAIAVDRECNKDITFDV…
CG17577	Cyp9h1	CYP9	MDQSMIALALFIILLVLLYKWSVAKYDVFSERGVSHEKPWPLIGNIPLKAMIGGMPVLKKMIELHTKHTGSPVYGIYALRDAVFFVRDPELIKLIGIKEFDHFVNHNSMHNNIQESILSKSLISLRDGRWKEMRNILTPAFTGSKMRIMYDLIQSCSEEGVIHIQEQLELSQDASIELEMKDYFTRFANDVIATVAFGISINSFRRKDNEFFRIGQAMSRISAWSVVKAMLYALFPRLMKVLRIQVLDTKNIDYFSSLVTAAMRYRQEHKVVRPDMIHLLMEAKQQRLADLSDKSKDELYYSEFTADDLLAQCLLFFFAGFEIISSSLCFLTHELCLNPTVQDRLYEEIISVHEELKGQPLTYDKLTKMKYLDMVVLEALRKWPPSISTDRECRQDIDL…
CG8864	Cyp28a5	CYP28	MVLITLTLVSLVVGLLYAVLVWNYDYWRKRGVPGPKPKLLCGNYPNMFTMKRHAIYDLDDIYRQYKNKYDAVGIFGSRSPQLLVINPALARRVFVSNFKNFHDNEIAKNIDEKTDFIFANNPFSLTGEKWKTRRADVTPGLTMGRIKTVYPVTNKVCQKLTEWVEKQLRLGSKDGIDAKHMSLCFTTEMVTDCVLGLGAESFSDKPTPIMSKINDLFNQPWTFVLFFILTSSFPSLSHLIKLRFVPVDVERFFVDLMGSAVETRRAQLAAGKQFERSDFLDYILQLGEKRNLDNRQLLAYSMTFLLDGFETTATVLAHILLNLGRNKEAQNLLREEIRSHLQDGTIAFEKLSDLPYLDACVQETIRLFPPGFMSNKLCTESIEIPNKEGPNFVVEKGTT…
CG1895	Cyp28c1	CYP28	MFGSLLLGIATLLGAIYAFLVSNFGHWRRRGVTEPRALPLFGSFPNMIWPRQHFTMDMRDIYMHYRNTHSYVGCYLLRAPKLLVLEPRLVYEIYVSAFSHFENNDASKMVDIAKDRLVALNPFVLEGEEWRHQRAVFSTLLTNGRIRTTHAIMQRVCLDLCQFIAIKSAGGKDLDCIDLGLRFTGESLFDCVLGIQARTFTDNPLPVVRQNHEMSAENRGLAIAGAVHGLFPNLPRWLRPKVFPRSHDRFYGQMISEALRLRRSKHQERNDFINHLLEMQRELDLSEEDMASHAMTFMFDGLDTTSNSIAHCLLLLGRNPDCQRRLYEELQLVNPGGYLPDLDALIDLPYLSACFNESLRIYPAGGWASKTCTKEYELRGSHHSEPLKLRPGDHVMVPI…
CG10833	Cyp28d1	CYP28	MCPISTALFVIAAILALIYVFLTWNFSYWKKRGIPTAKSWPFVGSFPSVFTQKRNVVYDIDEIYEQYKNTDSIVGVFQTRIPQLMVTTPEYAHKIYVSDFRSFHDNEMAKFTDSKTDPILANNPFVLTGEAWKERRAEVTPGLSANRVKAAYPVSLRVCKKFVEYIRRQSLMAPAQGLNAKDLCLCYTTEVISDCVLGISAQSFTDNPTPMVGMTKRVFEQSFGFIFYTVVANLWPPITKFYSVSLFAKDVAAFFYDLMQKCIQVRRESPAAQQRDDFLNYMLQLQEKKGLNAAELTSHTMTFLTDGFETTAQVLTHTLLFLARNPKEQMKLREEIGTAELTFEQISELPFTEACIHETLRIFSPVLAARKVVTEPCELTNKNGVSVKLRPGDVVIIPV…
CG6081	Cyp28d2	CYP28	MCPVTTFLVLVLTLLVLVYVFLTWNFNYWRKRGIKTAPTWPFVGSFPSIFTRKRNIAYDIDDIYEKYKDTDNMVGVFTTRVPQLLVMCPEYIHKIYATDFRSFHNNEWRNFVNKKTDMILGNNPFVLTGDEWKERRSEIMPALSPNRVKAVYPVSQSVCKKFVEYIRRQQQMATSEGLDAMDLSLCYTTEVVSDCGLGVSAQSFTDTPTPLLKMIKRVFNTSFEFIFYSVVTNLWQKVRKFYSVPFFNKETEVFFLDIIRRCITLRLEKPEQQRDDFLNYMLQLQEKKGLHTDNILINTMTFILDGFETTALVLAHIMLMLGRNPEEQDKVRKEIGSADLTFDQMSELPHLDACIYETLRLFSPQVAARKLVTEPFEFANKNGRTVHLKPGDVVTIPVK…
CG6585	Cyp308a1	CYP308	MLPLVLFILLAATLLFWKWQGNHWRRLGLEAPFGWPLVGNMLDFALGRRSYGEIYQEIYTRNPGLKYVGFYRLFNEPAILVRDQELLRQILVGRNFADCADNAVYVDHQRDVLASHNPFIANGDRWRVLRADLVPLFTPSRVRQTLPHVARACQLLRDQVPLGRFEAKDLATRYTLQVVASAIFGLDAHCLGIHMRVAHEPSRWLEWLAPLFQPSVWSLLETMSLLHTPRLGRLIGHRYVPLPLQHWFRELVEARSGGDNLLQWLAESKRGLGKEELAGHATTLLLEGYETSAMLLAFALYELALNEDAQRRLHIELDEVAQRHAGNLIDPVALGELRYSEAALLEALRLHPAMQALQKRCTKTFTLPDQKSGASSELKVHLGTVLVLPVQAIHLDPAL…
CG9964	Cyp309a1	CYP309	MFTLVGLCLTIVHVAFAVVYFYLTWYHKYWDKRGVVTAEPLTILGSYPGILINKSRSLILDVQDVYNKYKDKYRTVGTFITRQPQLLVLDPALAHEILVDKFSHFRDTITSSFVGHNPDDKYVAGSPFFSAGDKWKRLRSENVGGLTPSRLKMAYSIWEQSGRKLVEYIERARREQGDIIETRDLAYRFTANAMADFIWGIDAGSLSGKVGEIGDFQKTSTDWSAHAFSSMIRFNKTLVAIFVRKLFSMRFFTKATDEFFLRLTQDAVNLRQGGSGEGRTDYLSHLIQLQQRGNSIHDSVGHALTVHLDGFETSGAVLYHMLYSLSEHHEEQEKLRSEILEALASEGQISYDQINNLPYLDQCFNESLRLTTPIGFFMRICTKPTQINLGDDKTLDLEP…
CG18559	Cyp309a2	CYP309	MMPERFSFDFRPIDQYWTRAKGACSNTKRGNMYILASLALILLHLLVLPIYLYLTWHHKYWRKRGLVTARPLTLLGTYPGLLTRKSNLVFDVQKIYDKYKGKHRAVGVFVTRQPQILVLDPELAHEVLVSNFRCYKDSLQSSYLRHAKWDKYARLNPFWASGQSWRRLRTDAQAGISGSRLRQAYNIWEQGGQMLTEYMTQQVAEKNNILETRDLCFRYTAHVMADFIWGIDAGTLTRPMEQPNKVQEMASKWTSYAFYMLTLFMATIVAPCSRLLLRFRFYPKETDEFFSNLTKESIELRLKAGDSTRTDYLSHLLQLRDQKQATHDDLVGHALTVMLDGYDTSGTALLHALYYLAENPAVQQKLRVEILSCMASEKSLDFEKLSSLQYLEQVIYESL…
CG10391	Cyp310a1	CYP310	MWLLLPILLYSAVFLSVRHIYSHWRRRGFPSEKAGITWSFLQKAYRREFRHVEAICEAYQSGKDRLLGIYCFFRPVLLVRNVELAQTILQQSNGHFSELKWDYISGYRRFNLLEKLAPMFGTKRLSEMFGQVQKVGDHLIHHLLDRQGQGCPQEVDIQQKLRVYSVNIIANLIYGLDINNFEHEDHILTSYLSHSQASIQSFTLGRLPQKSSYTYRLRDLIKQSVELREDHGLIRKDILQLLVRFRNGNEVSGDKWQLEPINDADKLLSIKRLAKVAEDLLKVSLDAVASTVTFTLLEILQEPLIVEKLRAEIKELSNENGQLKFEELNGLRYMDMCLKETLRKYPPLPIIERVCRKSYSLPNSKFTIDEGKTLMVPLLAMHRDEKYFSEPMKYKPLRF…
CG17453	Cyp317a1	CYP317	MWIIFLIIGLLVLGLLVLLIIAARYQRDYWRYLDIPHERPKKLWPIIRQIMTQTLSTEAMKAEHYSAIYKKFKGSGPFCGFYALLQPRALILDRELIRQIMIKDFWNFNDRGLYCNQKSDPLSGDLYALRGESWKEMRQKLDPSLEGDRMSLLYDCLYEEAEQLLLTVNSTLMSQPHSTVHIQKIMRRYVLSSLAKCVFGLNAEQRKTYPLEDFEQMTELALNSHKHGYLMNLMMIRFPNFCRMLRMRRTPKQAEEYFIKLLTSIVEQRETSGKPQKDYLQLLIDVKALEFITHQYEADKELGAHLQNELAAHAVVFLKAGYEQTANTLSYVLYELALHPELQVRVREEVKKAIERHDGHITHEGIKSLSFMGQVINETLRMHPITPYILRRTLNDYAV…
CG8302	Cyp4aa1	CYP4	MFVEKVLERTTNLELCSILILLVISLSIYTFYATLNTYLRSVLLSLRLTGPPSLPFLGNCMLVTDKDLMRRCAGKAFDLYGSLVRIWVLLFPFFAVLEPEDLQVILSSKKHTNKVFFYRLMHNFLGDGLITSSGSKWSNHRRLIQPAFHHNLLEKFIDTFVDASQSLYENLDAEAVGTEINIAKYVNNCVLDILNEAVLGVPIKKRGQDVAMMEDSPFRQGKIMMPARFTQPWLLLDGIYHWTKMANDELNQKKRLNDFTRKMIQRRRQIQNNNNGNSERKCLLDHMIEISESNRDFTEEDIVNEACTFMLAGQDSVGAAVAFTLFLLTQNPECQDRCVLELATIFEDSNRAPTMTDLHEMRYMEMCIKEALRLYPSVPLIARKLGEEVRLAKHTLPAG…
CG14032	Cyp4ac1	CYP4	MWIALLGIPILLAVLTLLLKHINKTYFILSLTKRVRTEDGSPLESKVAIMPGKTRFGNNLDILNFTPASVFNFVRESTAKAKGQNYLWYFLYAPMYNVVRPEEAEEVFQSTKLITKNVVYELIRPFLGDGLLISTDHKWHSRRKALTPAFHFNVLQSFLGIFKEECKKFLNVLEKNLDAELELNQVIPPFTLNNICETALGVKLDDMSEGNEYRKAIHAIEEVLIQRVCNPLMYYNWYFFVYGDYRKHLQNLRIVHDFSSRIIERKRQQFQQKQLGEVDEFGRKQRYAMLDTLLAAEADGQIDHQGICDEVNTFMFEGYDTTSTCLIFTLLMLALHEDVQKKCYEEVENLPEDSDDISMFQFNKLVYLECVIKESLRMFPSVPFIGRQCVEETVVNGMV…
CG17970	Cyp4ac2	CYP4	MFLEVLFAAPLVIFIFRKLWAHLNRTYFILSLCKRIRTEDGSLLESKIYVAPSKTRFGNNFDLVNFTSESIFNFMRDASAKAKGRNYLWYFFHAPMYNIVRAEEAEEILQSSKLITKNMIYELLKPFLGEGLLISTDQKWHSRRKALTPAFHFKVLQSFLIIFKEECNKLVKVLHQSVNMELELNQVIPQFTLNNVCETALGVKLDDLSEGIRYRQSIHAIEEVMQQRLCNPFFYNIVYFFLFGDYRKQVNNLKIAHEFSSNIIEKRRSLFKSNQLGQEDEFGKKQRYAMLDTLLAAEADGQIDHQGICDEVNTFMFEGYDTTSTCLIFTLLMLALHEDVQKKCYEEIKYLPDDSDDISVFQFNELVYMECVIKESLRLFPSVPFIGRRCVEEGVVNGL…
CG14031	Cyp4ac3	CYP4	MWIALLGSSLLIGALWLLLRQLNKTYFILSLCKRVRTADGSPLESKVFVVPGKTRFGNNLDLLNLTPANIFSYIRESTAKANGQNYIWNFLFAPEYNIVRAEDAEEIFQSTKITTKNMSYELIRPFLGDGLLISIDQKWHTRRKTLTPAFHFNILQSFLSIFKEESKKFIKILDKNVGFELELNQIIPQFTLNNICETALGVKLDDMSEGNEYRKAIHDFEIVFNQRMCNPLMFFNWYFFLFGDYKKYSRILRTIHGFSSGIIQRKRQQFKQKQLGQVDEFGKKQRYAMLDTLLAAEAEGKIDHQGICDEVNTFMFGGYDTTSTSLIFTLLLLALHADVQERCYEELQDLPEDIDEVSMFQFNELIHLECVIKESLRLFPSAPIIGRTCIEESVMNGLV…
CG2110	Cyp4ad1	CYP4	MKQRRALSLLRSELNRIISQRRHQLAAENTCQQGQPINKPFLDVLLTAKLDGKVLKEREIIEEVSTFIFTGHDPIAAAISFTLYTLSRHSEIQQKAAEEQRRIFGENFAGEADLARLDQMHYLELIIRETLRLYPSVPLIARTNRNPIDINGTKVAKCTTVIMCLIAMGYNEKYFDDPCTFRPERFENPTGNVGIEAFKSVPFSAGPRRCIAEKFAMYQMKALLSQLLRRFEILPAVDGLPPGINDHSREDCVPQSEYDPVLNIRVTLKSENGIQIRLRKR
CG10755	Cyp4ae1	CYP4	MLVVLLVALLVTRLVASLFRLALKELRHPLQGVVPSVSRVPLLGAAWQMRSFQPDNLHDKFAEYVKRFGRSFMGTVLGHVVMVTAEPRHIDALLQGQHQLKKGTMYFALRGWLGDGLLLSRGKEWHTMRKIITPTFHFSILEQFVEVFDRQSSILVERLRTLSYGNEVVNIYPLVGLAALDIITETAMGVNVDAQGADSEVVHAVKDLTNILATRFMRPHLLFPHLFRLCWPSGFRKQQAGVICLHEFTNGIIEQRRRLLAREANQDKPTKPHALLDTLLRATVDGQPLTDKQIRDEVNTFIFEGHDTTTSAVSFCLYLLSRHEAVQQKLFEELRMHYGQDLFRGVILSDFATLPYLSCVVKESLRLYPPIPAVARCLEKDLVIDEGYIPVGTNVVVLL…
CG1438	Cyp4c3	CYP4	MSSKVITSLMAESILLSKVGQVISGYSPITVFLLGSILIFLVVYNKRRSRLVKYIEKIPGPAAMPFLGNAIEMNVDHDELFNRVIGMQKLWGTRIGINRVWQGTAPRVLLFEPETVEPILNSQKFVNKSHDYDYLHPWLGEGLLTSTDRKWHSRRKILTPAFHFKILDDFIDVFNEQSAVLARKLAVEVGSEAFNLFPYVTLCTLDIVCETAMGRRIYAQSNSESEYVKAVYGIGSIVQSRQAKIWLQSDFIFSLTAEYKLHQSYINTLHGFSNMVIRERKAELAILQENNNNNNNNAPDAYDDVGKKKRLAFLDLLIDASKEGTVLSNEDIREEVDTFMFEGHDTTSAAISWTLFLLGCHPEYQERVVEELDSIFGDDKETPATMKNLMDMRYLECCI…
CG3656	Cyp4d1	CYP4	MFLVIGAILASALFVGLLLYHLKFKRLIDLISYMPGPPVLPLVGHGHHFIGKPPHEMVKKIFEFMETYSKDQVLKVWLGPELNVLMGNPKDVEVVLGTLRFNDKAGEYKALEPWLKEGLLVSRGRKWHKRRKIITPAFHFKILDQFVEVFEKGSRDLLRNMEQDRLKHGDSGFSLYDWINLCTMDTICETAMGVSINAQSNADSEYVQAVKTISMVLHKRMFNILYRFDLTYMLTPLARAEKKALNVLHQFTEKIIVQRREELIREGSSQESSNDDADVGAKRKMAFLDILLQSTVDERPLSNLDIREEVDTFMFEGHDTTSSALMFFFYNIATHPEAQKKCFEEIRSVVGNDKSTPVSYELLNQLHYVDLCVKETLRMYPSVPLLGRKVLEDCEINGK…
CG3466	Cyp4d2	CYP4	MLGVVGVLLLVAFATLLLWDFLWRRRGNGILPGPRPLPFLGNLLMYRGLDPEQIMDFVKKNQRKYGRLYRVWILHQLAVFSTDPRDIEFVLSSQQHITKNNLYKLLNCWLGDGLLMSTGRKWHGRRKIITPTFHFKILEQFVEIFDQQSAVMVEQLQSRADGMTPINIFPVICLTALDIIAETAMGTKINAQKNPNLPYVQAVNDVTNILIKRFIHAWQRVDWIFRLTQPTEAKRQDKAIKVMHDFTENIIRERRETLVNNSKETTPEEEVNFLGQKRRMALLDVLLQSTIDGAPLSDEDIREEVDTFMFEGHDTTTSAISFCLYEISRHPEVQQRLQQEIRDVLGEDRKSPVTLRDLGELKFMENVIKESLRLHPPVPMIGRWFAEDVEIRGKHIPAG…
CG4321	Cyp4d8	CYP4	MLLFLLVVLLFGAGWIIHLGQADRRRKVANLPGPICPPLIGAMQLMLRLNPKTFIKVGREYVLKFGHLQRVWIFNRLLIMSGDAELNEQLLSSQEHLVKHPVYKVLGQWLGNGLLLSDGKVWHQRRKIITPTFHFSILEQFVEVFDQQSNICVQRLAQKANGNTFDVYRSICAAALDIIAETAMGTKIYAQANESTPYAEAVNECTALLSWRFMSVYLQVELLFTLTHPHLKWRQTQLIRTMQEFTIKVIEKRRQALEDQQSKLMDTADEDVGSKRRMALLDVLLMSTVDGRPLTNDEIREEVDTFMFEGHDTTTSALSFCLHELSRHPEVQAKMLEEIVQVLGTDRSRPVSIRDLGELKYMECVIKESLRMYPPVPIVGRKLQTDFKYTHSVHGDGVI…
CG3540	Cyp4d14	CYP4	MYLELFAILLATALAWDYMRKRRHNKMYAEAGIRGPKSYPLVGNAPLLINESPKSKSSIFDMQFRLIAEFGKNIKTQMLGESGFMTADSKMIEAIMSSQQTIQKNNLYSLLVNWLGDGLLISQGKKWFRRRKIITPAFHFKILEDFVEVFDQQSATMVQKLYDRADGKTVINMFPVACLCAMDIIAETAMGVKINAQLQPQFTYVQSVTTASAMLAERFMNPLQRLDFTMKLFYPKLLDKLNDAVKNMHDFTNSVITERRELLQKAIADGGDADAALLNDVGQKRRMALLDVLLKSTIDGAPLSNDDIREEVDTFMFEGHDTTTSSIAFTCYLLARHPEVQARVFQEVRDVIGDDKSAPVTMKLLGELKYLECVIKESLRLFPSVPIIGRYISQDTVLD…
CG16761	Cyp4d20	CYP4	MWLTLITGALILLLTWDFGRKRQRVLAFEKSAIPGPISIPILGCGLQALHLGAENIIGWVGEKFDKYGKTFRFWILGESLIYTKDLQYFETILSSTTLLEKGQLYEYLRPFLNDGLLVSTGRKWHARRKIFTHAFHFKVLEHYVEIMDRHSSVMVDNLRKVADGKTAVDMLKYVSLAALDVITEAAMGVQVNAQNDPDFPYIKALKSVVYIQPDRMFRFSRRYNWLFPLAAPLLHRQLLSDIRVMHDFTDKVISERRETVRRAKADGTYRPLSLGDAEIGSKSQMALLDILLQSSINNQPLSDADIREEVDTFMFEGDDTTSSGVSHALYAIARHPEVQQRIFEELQRVLGPDASAPVTQAQLQDLKYLDCVIKETMRLYPPVPAIGRHAQKELEIGDK…
CG6730	Cyp4d21	CYP4	MWILLGIAVLIMTLVWDNSRKQWRVNTFEKSRILGPFTIPIVGNGLQALTLRPENFIQRFGDYFNKYGKTFRLWILGECLIYTKDLKYFESILSSSTLLKKAHLYRFLRDFLGDGLLLSTGNKWTSRRKVLAPAFHFKCLENFVEIMDRNSGIMVEKLKNYADGKTCVDLFKFVSLEALDVTTETAMGVQVNAQNEPNFPYTKALKSVVYIESKRLASVSMRYNWLFPLAAPLVYRRLQKDIAIMQDFTDKVIRERRAILERARADGTYKPLIMGDDDIGGKAKMTLLDILLQATIDNKPLSDVDIREEVDVFIFAGDDTTTSGVSHALHAISRHPKVQECIYEELVSVLGPDPDASVTQTKLLELKYLDCVIKETMRLHPPVPILGRYIPEDLKIGEI…
CG2062	Cyp4e1	CYP4	MWIVLCAFLALPLFLVTYFELGLLRRKRMLNKFQGPSMLPLVGNAHQMGNTPTEILNRFFGWWHEYGKDNFRYWIGYYSNIMVTNPKYMEFILSSQTLISKSDVYDLTHPWLGLGLLTSTGSKWHKHRKMITPAFHFNILQDFHEVMNENSTKFIDQLKKVADGGNIFDFQEEAHYLTLDVICDTAMGVSINAMENRSSSVVQAFKDITYTIKMRAFSPWKRNKYLFHFAPEYPEYSKTLKTLQDFTNEIIAKRIEVRKSGLEVGIKADEFSRKKMAFLDTLLSSKVDGRPLTSQELYEEVSTFMFEGHDTTTSGVGFAVYLLSRHPDEQEKLFNEQCDVMGASGLGRDATFQEISTMKHLDLFIKEAQRLYPSVPFIGRFTEKDYVIDGDIVPKGTTL…
CG2060	Cyp4e2	CYP4	MWFVLYIFLALPLLLVAYLELSTFRRRRVLNKFNGPRGLPLMGNAHQMGKNPSEILDTVFSWWHQYGKDNFVFWIGTYSNVLVTSSKYLEFILSSQTLITKSDIYQLTHPWLGLGLLTSTGSKWHKHRKMITPAFHFNILQDFHEVMNENSTKFIKHLKTVAAGDNIFDFQEQAHYLTLDVICDTAMGVSINAMENRSSSIVQAFKDMCYNINMRAFHPLKRNELLYRLAPDYPAYSRTLKTLQDFTNEIIAKRIEAHKSGAVSTNAGDEFTRKKMAFLDTLLSSTIDGRPLNSKELYEEVSTFMFEGHDTTTSGVSFAVYLLSRHQDEQRKLFKEQREVMGNSELGRDATFQEISQMKYLDLFIKEAQRVYPSVPFIGRFTEKDYVIDGDLVPKGTTL…
CG4105	Cyp4e3	CYP4	MWLAVLALLVLPLITLVYFERKASQRRQLLKEFNGPTPVPILGNANRIGKNPAEILSTFFDWWYDYGKDNFLFWIGYSSHIVMTNPKQLEYILNSQQLIQKSTIYDLLHPWLGHGLLTSFGSKWHKHRKMITPSFHFNILQDFHEVMNENSAKFMTQLKKASAGDTIIDFQEHANYLTLDVICDTAMGVPINAMEQRDSSIVQAFRDMCYNINMRAFHPFKRSNRVFSLTPEFSAYQKTLKTLQDFTYDIIEKRVYALQNGGSKEDHDPSLPRKKMAFLDTLLSSTIDGRPLTRQEIYEEVSTFMFEGHDTTTSGVSFSVYLLSRHPDVQRKLYREQCEVMGHDMNRSVSFQEIAKMKYLDLFIKEAQRVYPSVPFIGRYCDKDYDINGSIVPKGTTLN…
CG3972	Cyp4g1	CYP4	MAVEVVQETLQQAASSSSTTVLGFSPMLTTLVGTLVAMALYEYWRRNSREYRMVANIPSPPELPILGQAHVAAGLSNAEILAVGLGYLNKYGETMKAWLGNVLLVFLTNPSDIELILSGHQHLTKAEEYRYFKPWFGDGLLISNGHHWRHHRKMIAPTFHQSILKSFVPTFVDHSKAVVARMGLEAGKSFDVHDYMSQTTVDILLSTAMGVKKLPEGNKSFEYAQAVVDMCDIIHKRQVKLLYRLDSIYKFTKLREKGDRMMNIILGMTSKVVKDRKENFQEESRAIVEEISTPVASTPASKKEGLRDDLDDIDENDVGAKRRLALLDAMVEMAKNPDIEWNEKDIMDEVNTIMFEGHDTTSAGSSFALCMMGIHKDIQAKVFAEQKAIFGDNMLRDCT…
CG11715	Cyp4g15	CYP4	MEVLKKDAALGSPSSVFYFLLLPTLVLWYIYWRLSRAHLYRLAGRLPGPRGLPIVGHLFDVIGPASSVFRTVIRKSAPFEHIAKMWIGPKLVVFIYDPRDVELLLSSHVYIDKASEYKFFKPWLGDGLLISTGQKWRSHRKLIAPTFHLNVLKSFIELFNENSRNVVRKLRAEDGRTFDCHDYMSEATVEILLETAMGVSKKTQDKSGFEYAMAVMRMCDILHARHRSIFLRNEFVFTLTRYYKEQGRLLNIIHGLTTKVIRSKKAAFEQGTRGSLAQCELKAAALEREREQNGGVDQTPSTAGSDEKDREKDKEKASPVAGLSYGQSAGLKDDLDVEDNDIGEKKRLAFLDLMLESAQNGALITDTEIKEQVDTIMFEGHDTTAAGSSFFLSLMGIHQ…
CG10842	Cyp4p1	CYP4	MIILWLILALSALLYWLHRANKDYHILSFFTKRIRLKDGTPVEIIAPIAKGKTIFGNTLDLYGRDHAGVFNYSRERAKEMGTSYIEYVFGKAIYNIIDADSAENVLNHPNLITKGLVYNFLHPFLRTGLLTSTGKKWHARRKMLTPTFHFNILNQFQEIFKTESQKFLLQFEGQDEVTITLHDVIPRFTLNSICETAMGVKLDEMAEKGDRYRENFSQIEECFIRRLSNPLLWGDKLFEMFAAKDFASALDVVHRFSSEIIAKRRDLLKDELDKSSSTADDDGFVSKKRFAMLDTLIYAEKDGLIDHIGICEEVDTLMFEGYDTTSIGLIFGLMNMSLNPDKQELCYQEIQEHIDDDLSNLDVGQLNKLKYLEYFMKETTRLFPSVPIMGREAVQETEL…
CG1944	Cyp4p2	CYP4	MMICLLWISVAILVVIHWIYKVNKDYNILAFFARRVQTKDGKPLDSLVPMIKGRTVFANCFDLLGKDTDQVFTHLRQLAKNSGDSYLQYSMGFSNFNVIDAHNAANILNHPNLITKGVIYNFLHPFLRTGVLTATEKKWHTRRSMLTRTFHLDILNQFQEIFIAESLKFVSQFQGQNEVVVSLKDRISRFTLNSICETAMGIKLDEMAEKGDRYRANFHIIDEGLTRRIVNPLYWDDCVYNMFTGHKYNAALKVVHEFSREIIAKRRVLLEEELENRRATQTADDDICVIRKKRFAMLDTLICAEKDGLIDDIGISEEVDTLMAEGYDTTSIGLVFGLMNMSLYAAEQELCYQEIQEHILDDLSNLNLSQLSKLNYLGYFIKETMRLYPSIPIMGRQTL…
CG10843	Cyp4p3	CYP4	MLILWLVGAFIVLIQWIYRLNRDYCILGFFAKRIRTKNGQNPESIAPLVKGSTIFANSFDLYGKDHSGVFEHSRDCAKKLGKSYAEYAMGTAIYNVIDADSAERVLNDPNLINKGTIYDFLHPFLRTGLLTSTGKKWHARRKMLSPTFHFNILNQFQEIFITESLKFLEQFKGNDEAIISLNEVIPRFTLNSICETAMGVKLDEMAEKGDRYRENFRQIEECFIRRMSNPLLWSDTLFKMFAEKDYASALDVVHGFSSEIIAKRRDQLNDEIDSRGNTQTAEDELFTSKKRFAMLDTLILAEKDGLIDHIGICEEVDTLMFEGYDTTSIGLMFGLMNMSLYPEEQEKCYQEIQANIDDELNILNIGQLNKLKNLEYFIKETMRLFPSVPAMGRETTRET…
CG9081	Cyp4s3	CYP4	MSTLALVAFVLWAAFLRYLPKILNFLRLQRFAKTLPGPTIGELIANVKKGEILNWLKELREKHGPVFRIWFGKDLMVMFTDPEDIKQLLGNNQLLTKSRNYELLEPWLGKGLLTNGGESWHRRRKLLTPGFHFRILSEFKEPMEENCRILVRRLRTKANGESFDIYPYITLFALDAICETAMGIKKHAQLQSDSEYVQAVQSICRVMHKQSFSFWQRLNVFFKHTKPGKEREAALKVLHDETNRVIRLRREQLIQERNEWKPEAEQDDVGAKRRLAFLDMLLLTQMEGGAELSDTDIREEVDTFMFEGHDTTSSAIAFALSLLSKNPDVQQRAFEEASELEGREKESMPYLEAVIKETLRIYPSVPFFSRKVLEDLEVGKLTVPKGASISCLIYMLHRD…
CG5137	Cyp312a1	CYP312	MFWLGFGLLLLALSLYLLYVFERQSRIDRLTHKWPAPPALPFIGHLHILAKLVGPHPLRRATEMINEHLHDHRAKLWMGTKLYLVDCNPKDIQALCSAQQLLQKTNDYRVFENWLCEGLFTSGFEKWSHRRKIVMPAFNYTMIKQFVAVFEKQSRILLTNVAKFAESGDQIDFLQLISCFTLDTICETALGVSVGSQSSAKSEYLDAVKSILVIIDKRLKNIFYRNSFIFKRTSHYKREQELIKTLHGFTEGIIQKRIDEINQDAENRNYQSSDAELDGVKRTLCFLDTLLLSKGPDGKPLTVKDIREEVDTIIFGGFDLTATTLNFFMYNMTLHPEHQQRCREEVWSVCGKDKSEPISIEQVRQLEFLEACIKETLRMYPSGPLTARKATANCTINDF…
CG3360	Cyp313a1	CYP313	MLTINLLLAVGALFWIYFLWSRRRLYFLMLKIPGPIGLPILGSSLENIITYKRKLSFRTKYLNKYGSTILTWMGPVPFIVTRDPKVVEDIFSSPDCHNKSQHIVNAITSCMGNGLLGKQDPHWLDRRKHFNPSFKQDLLLSFFHIFDAETKVLMNLLDTYVDKGEIDVVPEMLRWSFKIAAQTTMGSEVKHDEHFKNGSLVESFESLISHSTLNILMPLVQNRMISKICGYDKLRADNFSRIQKMLDNVVNKKVNPLPKTDSDPESNIVINRAMELYRKGDITYMDVKSECCIMIAAGYDTSALTVYHALFLLANHPEHQEAVFEELNGVFPDAGHFGITYPDMQKLDYLERVIKETLRLIPAIPITARETKNDVRLSNGVLIPKGVVIGIDMFHTHRN…
CG10094	Cyp313a2	CYP313	MIVIQLLIAASLILWIRFLWSRRKLYMLMMQLPGRMGLPLLGNSVRYLIISRGRMSSRTTYMDKHGSTYMAWIGTTPIVITRDPKIAEKVLTSPFCINRSSQTTNALALSMGYGLLTLQGSKWMARRKHMNPAFKHSVLLSFLPIFNAETDLLVSVFDSFVGQGEKDVLSDLIRWSFAIATQTTLGTDVTKDDNFENDAILKTYQSMLRLTIINIFVPFVQNKIVSKLFGLEWLRRRDASAINKMINNILDKKLNSNPENYCESELKTVIHRAIELFRNDEMSLMELGAECSSMVLAAFETSAHTVYYALVLLAMFPEHQEMVFNEIKEHFPLAKGIEVTHTDLQQLVYLDRVLNETLRLMPSVPFSSRETLEDLRLSNGVVIPKGMTISIDIFNTQRN…
CG10093	Cyp313a3	CYP313	MDTFQLLLAVGVCFWIYFLWSRRRLYMMHFKIPGPMGLPILGIAFEYLITYKRKMSIRTKYMDIYGSTCLVWVGPTPFVITRDPKIAEEIFLSPECLNRSSIFSKPVNSCTGDGLLSLEASKWVDRRKNLNPAFKQNVLLSFLPIFNSEAKTLVAFLDSLVGQGEKKVRDDIVRWSFRIATQTTVGTDVKKDASFKNDSVLKSYETFMKIIVMNVLLPFTHNKIFSTLGGFETQKALAKSNVNKMIGTIVDKKLMTKPESGSQPEITSVINKAIELHRNGEMSREEVQSECCSFVVAAFETTGDTVYHALILLAMFPEHQDTVYQELKELFPVAGDFEVTYDDLQRMVFLERVVNETLRLIPSVPFTPRETIRDFRLSSGVVIPKGVGIGIDIFATHRN…
CG6802	Cyp313a4	CYP313	MLTWTLWCGLLFLLWIYFLWSRRRFYLLTLKIPGPLGYPILGMAHWLMRREDILNAFGCFLDKHGPTIFSWLGPIPFMIVSDPQVVQDIFTSPHCVNKGIIYKAVDDGAGVGLFSLKDPRWSIHRKLLNPAFGHKVLLSFLPIFNRETALLLDQLEPLQDDGEKDLIPLLQSFTLGIATQTTMGSDVKDEESFRSNSLLGRYQCILETMTDMCFSPWLNSRFCRQLAGKESHYYQAKTEIRQFIRKIIERKLAEDEMGALPSIQSNDKNLFLNLVTDLMRRGVFTLKNVEDESNIIVFGAFETTANAVYYTLMLLAMFPEYQERAFEEIKTIFPNTGDFDVSYADTQQMVYLDLILNESMRVIPPVPVVSRQTSQDLKLSNGIVVPKGVQIAIDIYHMH…
CG15807	Cyp313a5	CYP313	MLTLQIFEAFAIILCVYFLWSRRRFYIMMLKLPGPMGFPFIGLAFEYIRLKRKIRLRTILFKIYGKTVLTWIGLTPVLVTCEPKILEDIFTSPNCSNRSSVVDKAISSCLGLGLLTLKNNHWNERRKLLLPSFKNNAVLSFVPVLNNEANFLVTLLAEFVDGGDINLLPELNKWSFKIAAQITMGDEVRNQANYQNGNLLESYKALNNLIPIGVVMPWLRNKYLGKLFSYEKRRLEAATQSNAFIKDIIDKKLSSTDNSSEPALIDRILNLVRIGELSYDDVMGEFSNIIFAASDTLSITVNNVLILMAMFPKYQDNVFEELAEVFPSGGEFEASHADLEKLVKLDRVLHETMRLIPAVPLLIRQTSHSIQLSNGFYIPEGVTLMIDIFHTHRNKDIWG…
CG9716	Cyp313b1	CYP313	MLASIILSGWLLLAWLYFLWSRRRYYKVAWQLRGPIGWPLIGMGLQMMNPETFLQYMDGLSRQFKAPFISWMGTSCFLYINDPHSVEQILNSTHCTNKGDFYRFMSSAIGDGLFTSSSPRWHKHRRLINPAFGRQILSNFLPIFNAEAEVLLQKLELEGVQHGKRLEIYQILKKIVLEAACQTTMGKKMNFQHDGSLCIFKAYNGLTEVCVKRMLSPWLYPDLIYRRSGLFRLQQKVVGILFGFIEQLLEPIVSVVAANSNPDQQRSEMEMRGKSKAIFIEQVREHVERGQLSWQDVRDEANVTIAATFETTSTALYFTILCLAMHPCYQEKLHKELVTELPPSGDINLEQLQRLEYTEMVINEAMRLFAPVPMVLRSADQDIQLKRGDGEFLIPRGTQ…
CG1786	Cyp318a1	CYP318	MHLNIALWACGALLAVLLAWQQRKCWRLIWQLNGWRGVIQQPVLWLLLCINLHPNSILEKVSQYRVHFQRPLAVLVGTRVLLYIDDPAGMECVLNAPECLDKTFLQDGFFVRRGLLHARGQKWKLRRKQLNPAFSHNIVASFFDVFNSVGNQMVEQFQTQTNLHGQAVKFTAAEDLLSRAVLEVSCLTIMGTPTNFTQLDDAHIAHSYKRLLEISAVRVVKPWLQIRLLHRLLAPELYEESKKCAKLLEDFVGGIVRTKHRNWRLRDAVGGEKSGEDASNGWQRRIFIEQIFQLAANGEMTLEEIMDEAQSMVLVSFETVSNSIMLALLCLATNKGDCQRRLLAEIRALVPDVGQVGLEQLQQLRYLDAFVSESLRLLATVPMNLRHVSRDFRLAGRQH…
CG6042	Cyp12a4	CYP12	MLKVRSALSLIQSQKATLSLATQKRWQTNVATAEAREDSEWLQAKPFEQIPRLNMWALSMKMSMPGGKYKNMELMEMFEAMRQDYGDIFFMPGIMGNPPFLSTHNPQDFEVVFRNEGVWPNRPGNYTLLYHREEYRKDFYQGVMGVIPTQGKPWGDFRTVVNPVLMQPKNVRLYYKKMSQVNQEFVQRILELRDPDTLEAPDDFIDTINRWTLESVSVVALDKQLGLLKNSNKESEALKLFHYLDEFFIVSIDLEMKPSPWRYIKTPKLKRLMRALDGIQEVTLAYVDEAIERLDKEAKEGVVRPENEQSVLEKLLKVDRKVATVMAMDMLMAGVDTTSSTFTALLLCLAKNPEKQARLREEVMKVLPNKNSEFTEASMKNVPYLRACIKESQRLHPLI…
CG11821	Cyp12a5	CYP12	MLKGRIALNILQSQKPIVFSASQQRWQTNVPTAEIRNDPEWLQAKPFEEIPKANILSLFAKSALPGGKYKNLEMMEMIDALRQDYGNIIFLPGMMGRDGLVMTHNPKDFEVVFRNEGVWPFRPGSDILRYHRTVYRKDFFDGVQGIIPSQGKSWGDFRSIVNPVLMQPKNVRLYFKKMSQVNQEFVELIKEIRDASTQEVPGNFLETINRWTLESVSVVALDKQLGLLRESGKNSEATKLFKYLDEFFLHSADLEMKPSLWRYFKTPLLKKMLRTMDSVQEVTLKYVDEAIERLEKEAKEGVVRPEHEQSVLEKLLKVDKKVATVMAMDMLMAGVDTTSSTFTALLLCLAKNPEKQARLREEVMKVLPNKDSEFTEASMKNVPYLRACIKESQRVYPLV…
CG15077	Cyp12b2	CYP12	MWKYSNKIIYRNVSGNQLWFNRNSSVGGTLSQQTQLELADSRIDEKWQQARSFGEIPGPSLLRMLSFFMPGGALRNTNLIQMNRLMREMYGDIYCIPGMMGKPNAVFTYNPDDFEMTYRNEGVWPIRIGLESLNYYRKIHRPDVFKGVGGLASDQGQEWADIRNKVNPVLMKVQNVRQNLPQLDQISKEFIDKLETQRNPETHTLTTDFHNQLKMWAFESISFVALNTRMGLLSDNPDPNADRLAKHMRDFFNYSFQFDVQPSIWTFYKTAGFKKFLKTYDNITDITSNYIETAMRGFGKNDDGKTKCVLEQLLEHNKKVAVTMVMDMLMAGIDTTSSACLTILYHLARNPSKQEKLRRELLRILPTTKDSLTDQNTKNMPYLRACIKEGLRITSITPG…
CG4120	Cyp12c1	CYP12	MLRLTVKHGLRANSQLAATRNPDASSYVQQLESEWEGAKPFTELPGPTRWQLFRGFQKGGEYHQLGMDDVMRLYKKQFGDICLIPGLFGMPSTVFTFNVETFEKVYRTEGQWPVRGGAEPVIHYRNKRKDEFFKNCMGLFGNGAEWGKNRSAVNPVLMQHRNVAIYLKPMQRVNRQFVNRIREIRDKESQEVPGDFMNTINHLTFESVATVALDRELGLLREANPPPEASKLFKNIEVLMDSFFDLGVRPSLYRYIPTPTYKKFSRAMDEIFDTCSMYVNQAIERIDRKSSQGDSNDHKSVLEQLLQIDRKLAVVMAMDMLMGGVDTTSTAISGILLNLAKNPEKQQRLREEVLSKLTSLHSEFTVEDMKSLPYLRAVIKESLRLYPVTFGNARSAGAD…
CG33503	Cyp12d1-d	CYP12	MNTLSSARSVAIYVGPVRSSRSASVLAHEQAKSSITEEHKTYDEIPRPNKFKFMRAFMPGGEFQNASITEYTSAMRKRYGDIYVMPGMFGRKDWVTTFNTKDIEMVFRNEGIWPRRDGLDSIVYFREHVRPDVYGEVQGLVASQNEAWGKLRSAINPIFMQPRGLRMYYEPLSNINNEFIERIKEIRDPKTLEVPEDFTDEISRLVFESLGLVAFDRQMGLIRKNRDNSDALTLFQTSRDIFRLTFKLDIQPSMWKIISTPTYRKMKRTLNDSLNVSQKMLKENQDALEKRRQAGEKINSNSMLERLMEIDPKVAVIMSLDILFAGVDATATLLSAVLLCLSKHPDKQAKLREELLSIMPTKDSLLNEENMKDMPYLRAVIKETLRYYPNGFGTMRTCQ…
CG30489	Cyp12d1-p	CYP12	MNTLSSARSVAIYVGPVRSSRSASVLAHEQAKSSITEEHKTYDEIPRPNKFKFMRAFMPGGEFQNASITEYTSAMRKRYGDIYVMPGMFGRKDWVTTFNTKDIEMVFRNEGIWPRRDGLDSIVYFREHVRPDVYGEVQGLVASQNEAWGKLRSAINPIFMQPRGLRMYYEPLSNINNEFIERIKEIRDPKTLEVPEDFTDEISRLVFESLGLVAFDRQMGLIRKNRDNSDALTLFQTSRDIFRLTFKLDIQPSMWKIISTPTYRKMKRTLNDSLNVAQKMLKENQDALEKRRQAGEKINSNSMLERLMEIDPKVAVIMSLDILFAGVDATATLLSAVLLCLSKHPDKQAKLREELLSIMPTKDSLLNEENMKDMPYLRAVIKETLRYYPNGLGTMRTCQ…
CG14680	Cyp12e1	CYP12	MLSTQWNANKQISRQIYQLCRGLAQKATAVNLEEAKPYADIPGPSKLQLIRAFLPGGLYKNLPVHEMFLDMNRQYGSIFRMPSVAGTDLVLTMNPQDYEVIFRNEGQYPYRRSFEVMDYFKRVHRREVFDGYDGLTSGNGPAWGKMRTAVNPILLQPRNAKLYMTNLVQVSDEFLERIRIIRDPVTQEMPDDFAVDIRHLVIESICSVALNTHLGLLGEQRNNKDIQKLVLALQDVVELGFQLDIMPAFWKYLPMPNFKKLMRSLDTITDFCYFHIGNALKRIEEDAKAGTLNEIGLETSLLEKLARFDRQTAVIIAMDLLFAGADPTLVTLGGILFSLSKSPDKQARLLEEIRGILPNKDSSLTIENMRNLPYLRACIKEGIRMYPIGPGTLRRMPHD…
CG18377	Cyp49a1	CYP49	MSGLRKTSIALMRRSTSSTTILPHSGGVGGAVSPPSSGVGVATEIEKSIAMQRLRTGESSNPKKLNVSQQPVTSVATTRTTASSLPAETTSSPAAAVRPYSEVPGPYPLPLIGNSWRFAPLIGTYKISDLDKVMNELHVNYGKMAKVGGLIGHPDLLFVFDGDEIRNIFKKEEAMPHRPSMPSLRHYKGDLRRDFFGDVAGLIGVHGPKWEAFRQEVQHILLQPQTAKKYIPPLNDIASEFMGRIELMRDEKDELPANFLHELYKWALESVGRVSLDTRLGCLSPEGSEEAQQIIEAINTFFWAVPELELRMPLWRIYPTKAYRSFVKALDQFTAICMKNIGKTMDKADADEARGLSKSEADISIVERIVRKTGNRKLAAILALDLFLVGVDTTSVAAS…
CG8587	Cyp301a1	CYP301	MNNLSLKAWRSTVSCGPNLRQCVPRISGAGSRRAQCRESSTGVATCPHLADSEEASAPRIHSTSEWQNALPYNQIPGPKPIPILGNTWRLMPIIGQYTISDVAKISSLLHDRYGRIVRFGGLIGRPDLLFIYDADEIEKCYRSEGPTPFRPSMPSLVKYKSVVRKDFFGDLGGVVGVHGEPWREFRSRVQKPVLQLSTIRRYLQPLEVITEDFLVRCENLLDENQELPEDFDNEIHKWSLECIGRVALDTRLGCLESNLKPDSEPQQIIDAAKYALRNVATLELKAPYWRYFPTPLWTRYVKNMNFFVGVCMKYIQSATERLKTQDPSLRAGEPSLVEKVILSQKDEKIATIMALDLILVGIDTISMAVCSMLYQLATRPVDQQKVHEELKRLLPDPNT…
CG12028	dib	CYP302	MLTKLLKISCTSRQCTFAKPYQAIPGPRGPFGMGNLYNYLPGIGSYSWLRLHQAGQDKYEKYGAIVRETIVPGQDIVWLYDPKDIALLLNERDCPQRRSHLALAQYRKSRPDVYKTTGLLPTNGPEWWRIRAQVQKELSAPKSVRNFVRQVDGVTKEFIRFLQESRNGGAIDMLPKLTRLNLELTCLLTFGARLQSFTAQEQDPRSRSTRLMDAAETTNSCILPTDQGLQLWRFLETPSFRKLSQAQSYMESVALELVEENVRNGSVGSSLISAYVKNPELDRSDVVGTAADLLLAGIDTTSYASAFLLYHIARNPEVQQKLHEEARRVLPSAKDELSMDALRTDITYTRAVLKESLRLNPIAVGVGRILNQDAIFSGYFVPKGTTVVTQNMVACRLEQ…
CG14728	sad	CYP315	MTEKRERPGPLRWLRHLLDQLLVRILSLSLFRSRCDPPPLQRFPATELPPAVAAKYVPIPRVKGLPVVGTLVDLIAAGGATHLHKYIDARHKQYGPIFRERLGGTQDAVFVSSANLMRGVFQHEGQYPQHPLPDAWTLYNQQHACQRGLFFMEGAEWLHNRRILNRLLLNGNLNWMDVHIESCTRRMVDQWKRRTAEAAAIPLAESGEIRSYELPLLEQQLYRWSIEVLCCIMFGTSVLTCPKIQSSLDYFTQIVHKVFEHSSRLMTFPPRLAQILRLPIWRDFEANVDEVLREGAAIIDHCIRVQEDQRRPHDEALYHRLQAADVPGDMIKRIFVDLVIAAGDTTAFSSQWALFALSKEPRLQQRLAKERATNDSRLMHGLIKESLRLYPVAPFIGRY…
CG13478	shd	CYP314	MAVILLLALALVLGCYCALHRHKLADIYLRPLLKNTLLEDFYHAELIQPEAPKRRRRGIWDIPGPKRIPFLGTKWIFLLFFRRYKMTKLHEVYADLNRQYGDIVLEVMPSNVPIVHLYNRDDLEKVLKYPSKYPFRPPTEIIVMYRQSRPDRYASVGIVNEQGPMWQRLRSSLTSSITSPRVLQNFLPALNAVCDDFIELLRARRDPDTLVVPNFEELANLMGLEAVCTLMLGRRMGFLAIDTKQPQKISQLAAAVKQLFISQRDSYYGLGLWKYFPTKTYRDFARAEDLIYDVISEIIDHELEELKKSAACEDDEAAGLRSIFLNILELKDLDIRDKKSAIIDFIAAGIETLANTLLFVLSSVTGDPGAMPRILSEFCEYRDTNILQDALTNATYTKA…

## Sheet: Pa
Gene number	Gene Name	Gene families	AA Sequence
EVM0003603	Pa_CYP15A1	CYP15	MEFFLICLAILLISFCWINTRKPVNFPPGPIWLPIIGNLQILKYLKIFKFHHLLWSYLSSIYGPIVGLKFVNDIVVIVSDKETIKDLCNREEFSGRPTGFFFRIRSFNKRLGIVFTDGHLWEEQRTFTVKTLKHLGMGKTNVIEYIQNEASELVKGLEKKIGEEMFMQNAFDISVLNVMWSLLKGERFDLDDKNVAELMKSIHDCFKIIDMSGGILNQFPFIRYIIPEKSGFLPLKRSMEPLWKFLKETITNVKESYDPKTKPKSFIECYCREIKKSTSEFYSEEQLLALSIDMFQAGSETTSNTLAFGMLYMLHYPEVMKKVQDELENICGAQNLPTLADRSKLKYTEAVICEIQRIASVAPLGIAHRATENEKLGKYIVPKNTLILCSIWSTHMDES…
EVM0009779	Pa_CYP18A1	CYP18	MLLDSYIFNFVKRELEHDIQKTLIVFCCALLCFFILQCIVKSIIEIRKLPPGPYGIYPLGILKFIGHERHKSFMKLARTYGSLFSCKLGQQLYIVISDYKLIREIFKKESMTGRPKTPLYSVLNGMGIINAEGTLWKDQRRFLHEKLRQFGMTHVSSKNQKLQNLISNEINDLMNELSNEKHQTIDVDPHFAVSVSNVVCNLLMSVRFTRDDLKFKKFNSMIEEGMKLFGKIHSVDYIPITQYLPSFQSAKSQIADNRNEMFKFYKEVIEAHKETFDRDNIRDLVDYYLLEIENAKINGTEQQLFDGRDQNEQIMQIMGDLFSAGMETVKTTLLWLVVFMLRNPDAKQQVQDELDQIIGRNRMPNIEDLQYLPCTESTILEVMRMSSIVPLGTTHSPMI…
EVM0007945	Pa_CYP303A1	CYP303	MFYELIMLMTLFVIYLALDMRKPKNYPNGPLWLPIIGSVLSLEKARKSSGMLVKGLYKLAATYDNAQDAIGFKVGKDHVIFTTSSKATIELYSNQMFDGRPSGPFYETRTWNLRRGILFTDQEFWQVQRRFIYRHLKEFGFAREGMKIICENEAEYCQKDLLKLVKSGDASEATVMMSNFFSVYILNTIWLMMAGIRYDSDNEELKYLQNLLDVLIQNIDMSGCYFSYFPFLRYIAPEKSGYKSFIECHNNIHNFVRKQVDSHKRTFVPTDEPRDLIDAYLKVLYSGDEDGKIHNSFDEHQLLAICLDLFIASTETTGKTLNFMFLYLLRNQDVQKRAQDEIERVIGRQRLPNLTDRSKMPYCEAIVLESLRIFTGFSYGLAHRAMTQTKFCGFNVNEN…
EVM0001723	Pa_CYP305A34	CYP305	MTELIYIFLSITILILLLIPSVNYLKRPQNFPPGPaWYLPFFGNTSLVRSLSKNLGGQHKAFEKLSEEYKSPLIGLKLGKDLVVVAFTNDIIKEIHKREEFDGRPDNFFLRLRTMGTRLGITCTDGAHWNEHRSFVVRNLRNLGYGKTKMEVQIQSELKELLELLKNSNQPLWPaEFFPSSVINVLWTFTTGSRIERNDKRLLNFLDLLQKRSKAFDLSGGILSHFPWLRFIAPERIGYSLIKNLNNEFYNFFMEIINEHLNNYEEDKSSDDLIYAFIKEMKMQEDNPTTTFTRLQLTMTILDIFIAGSQTTSITLDLALMMMVIYPDIQEKCYNEIKTAMGERLPNYVERDRQSMPYVEAFLFEVQRFFHIVPISGPRRVLKECELGCYTLPKNTTVL…
EVM0008860	Pa_CYP306A1	CYP306	MQEITFWLLSVCASILFLYFEGLRKKFKNVPPGPLANYIPIIGYLPFLNPQKPYKSLTQLTKKYGKIYSLQMGSIFTVVLSDATLIREAFKRDEFSGRVPLYITHGIFHGYGLICTEGAFWKDQRGLVQKWLRELGMIKYGPKREAMQNRIMDGINLCIDEFTKYVDNQQEIDPIHILRNIVGNIVNDFVFGITYDWNDETWKHLQYLQEEGVKMVGVCGAANFLPFLRFLPKNKSNMNFLLTGITQTHIFYDGIVKECDENTLEHRDCILKSFLLEKRERELNSDVLAENCSLKQLNYLLADVFGASLDTTLSTLRWFILNIAMCHDVQDKVYKEMVSYGLKEHLLLDDIEHLPYLKASIAESQRLNSVVPCGIPHGNPLGDSVIGGYVIPKNTMILP…
EVM0004208	Pa_CYP307A2	CYP307	MAFVGLYLSYIILILLLIIYFKLIYKCKRGVELLVEVKNGKSVQSKIVLPQAPGPIPWPILGNLALLGQYDVPFEGFTALAKIYGEVYSLTLGSVRCVIVNNLEIIKEVLNQNGKYFGGRPNFERFHRIFGGDRNNSLALCDWSSLQQKRRNLARKHCSPRDNSIFFQKMNDVGCLEVDKCLNRMKLIVNAQEEIHLKPLIMETCANLFSLYMCSISFDYDDVNFKQMVRCFDEIFWEINQGYAVDFLPWLSPFYASHMKNVESWAKTIREFIMERVINSRAEHLHEKPEEEDDFTDALLRSLSKEENVTKNTIIFMLEDFIGGHSAIGNLIYLGLGYIAKNPHIGERIQEEVAQVTNDGKRKITLYDIEIMPYTVATIYEILRYTSSPIVPHVATENS…
EVM0000618	Pa_CYP307B1	CYP307	MYQSAVISLFSSNTIYIVITCFILTLILIASELNLKLMKKKIVQICHDENNNKVDVLREAPGPaPRFIVGNLDVLDGYEIPYQAFSVLAEQYGKIIKLKLGSVPSIVINGVENIKEVLVHKGHHFDSRPNFKRYHMLFSGNKENSLAFCDWSDMQKARRDMLTNHTFPRKFSVCFNRFNDITMEHFQQFTMEIKQSMDQSNNVSIKPLIQVLCANVFTQFFTTRNFDKTDGKFQQLIKNFDKIFWEVNQGYAADFLPFLLPFHRSNLKKMEQWSHEIRIFILENIITDRYSTWNVGNEPNDYIDSLIDHVKQNLKPKMEWETALFALEDIIGGHSAVANFVVKVLAFVAQNKEVQQNIQSEIDNLLNERRQKSVLISDRNKLIYTEAVIMESLRIISSP…
EVM0005788	Pa_CYP3998B1	CYP3998	MEDMRMLLNPIFTTAKLKQMHILLNECVSDFMNLYEEKVMKNGGRIEIDTHDVFSRVTADGIATAALGFKGDCVRNEESEIFKIADAVEADFTRPSTLVLLNVLPaVWKLLRMQIFRKSVQEFFKKNIIGEMKRREEFNVDRPDIINVLLQANAAKKSESYSGLKGQKINKWTENEIIGQAVALFLGGFETTALTMQVCCFELAWHPEIQQILIDEVEEMKTNLDGKEITYEQLNSMKFLEMVISEVLRKWPSFRFSSRNCGRDYVLQTDDGRSFKIKRGTDFRIPNLAIQMDQKYFKNPEKFDPHRFSDENKANIPTGAYIPFGIGPRICIGQRYALLESKLLLYSLISMFTIEKCSKTPKQLTANFGNAGYQEPIIVALKMRR
EVM0007979	Pa_CYP420C1	CYP420	MFEEILIFIISIIGIIYFIVSFKFKFFSNHGVIGMKPKFPFGNIKASFLGKRNIIYDIDDVYRHCKGKAPFAGFYMTFNPYLLIIEPEHMKQVMIKDFKSFRNNEYPKFIDEKRDRSMTRTPLCLKDDKWLSARSELAPIFTHNKLHAMYPLTLECAKKLSCYINKKLQENKSIPFDVRDICARYTCDTISSCVFDTDAKSFESEKPLIYENGKKFADNMREALRGYLSKPLVSTEVEDFFFNVMKESIKSRKESEIERDDILSYLLSLQFEKNLDDLDICEYGTILFFDGFETSSNAIMNALYELGNNKKVQDKLREEIQNASKKNETIDYYTLINLPYLDQVFNETIRMHPPVTYSTRVCTESIELDGVKGHKYLVKEGDKLILPFYSLHHDQDHFE…
EVM0002438	Pa_CYP6AAA1	CYP6	MMFGIVHEIGDKFVDAINGELKMSTNVEMHEWLARFTTDVIGSIAFGIDCNCLENPNTDFRKYGKQIFKNETYWKTLKFVFKFSRKMGFMLNDRSVAEFFLKIFTETIEYREKSEIKRNDYVHLLLQLKRKGMLSLREMSAEAFIFYIGGFDTSSSLMDFILYELALNQDIQNKLRDEIEDGLKENDGKLTYELISQFKYLNMVLNEGLRKYPPISTITRKCTKEFKIPGSELVIPKGILVLIPSYSIHRDPQYYSNPDSFDPERFSEENIRNRKPFTFLPFGEGPRICIGERFAKMMSKIAIIKLLTNFKFDVCTETVIPLKYSHTNLMLCPIGDVMWLKVEKL
EVM0000320	Pa_CYP6AAB1	CYP6	MELFSFLNLVIGLLTFAAFFLWRRFQYWKIRGVPYMAPTFLSKRTRGTGRTMPMKNFQKLAYDEMKGKSPIGGLFLLGDPTAIILDLDLVKSIMVKDFSIFPNRNTYYNEIDDPLSAHMINIEDDEWRSLRSKVTPTFTSGKLKQMFSTVNDIADNLLKTICKESAISGQVEIKEMMSRYTVDVIGNIAFGIECNSLEHKSAEFYQMGIKSFDSLTLFQRILTNRFKNLARKLHIKSIPEDIASFYTNVVMQTIDYREKNPQDARNDFLGLLIQMKNSKSSDSLTFNQIAAQSFVFFMAGFETTSTLMTFTMYELSLNKEIQEKARQDVKRAIQKHGGMTYESISDMKYLDQCINETLRKWPPIPTTARGAKRDYTIPNTNIVIEEGITVLIPVYAIHH…
EVM0011176	Pa_CYP6AAC1	CYP6	MEIVNLVFTVVVIILITLIFWIRKRQNYFKDRNLPFVKGNPILGSFSDSILRKIGFYENVMQIYHKPEVKNKPFFGIFLLQEPaLVIVEPELIKRILVKEFSSFTNHYAHSSDNDPIGNNMPFSLKDALWKKMRMKLSPFFTSGKLKNIFYILDQKSNDLIAALYTTDVIASTVFGVEANSLENPNGEFRQIGRAVFELDFWRGLGMFFFFYIPKMTKMVNFKFMTESGNKFVIDTVTHVMEERKKSGNKRNDLIDTLIELEKTDPDLPRNVSMGASAAFYVAGFETSATAQSFALYEMAKNQEVQDRVKSEICEMLAKNDGKMTYHGIIHEMPYLDQVINETLRIYPILAVLDRECVNPDGYSLEPFSDFKIPRGMPKYFPDPMKFDPDRFSDKGTVT…
EVM0005172	Pa_CYP6AAD1	CYP6	MWIYIITAFICFFCSIYYYFSCSSKHKYFKNLNIDGPKPGLIGNTPSYITQSRNVTYEIDDIYQEFKSKSRFVGYFEFKTPKFLILDPKLVQTVLVKNFKNFHDNEFSKMTDKDKDPIIGRNPFMLRGEEWKEKRAEITPaFTLSRIRALFPLVEEVNKKLVKYINDEIDSKLPLDAREVSAKYTTDVVSNCIFAVDAQSFTQDAPKIREMGRKIMQTTPFMYMVYMLYSVIPSLMKIYKIKMVSKEIEEFFTNLMKEALDYREKNNITRNDYLEYLIELKKKKQITTTDMAAHGVSFFLDGFETSSITIASCLYELGNNKEVQMKLRGELKTVYDDDGKIIYEKLLENAYLDQVFHETLRLHPQLTIINRECTEPIEIDGFKFEKDMSFNIPVYSIHR…
EVM0003977	Pa_CYP6ET1	CYP6	MSIVDTLLLISFVILLIVLYFKVKFNYWKNLGVNFVKPRIPYGNIQGEILKFHSSQVFANFYSELKEKGTFGGIYFFTKPVAFICDLDLLKNVLIKDFQFFHDRGMYYNVKDDPLSGHLLNIEGDYWKKLREKLTPTFTSGKMRLMMPTILEVAEKLKYYIANTIEVNPEPEIKEILARYTTDIIGSCGFGIECNSLEDPQALFLEMGLKVFQQPRNSFFKQILAVTYPNFARKMGIKIVRDDVAEFFMKVVRDVVEYRETNNIKRNDFMDLLLQLKNSGAIEGEAENKKLGKMTIEEIAAQVFVFFLAGFETSSTTMTFCLHELSLNQEIQEKARQEMLQVLARHDGKLSYEALNEMRFLEQCINEALRKFPPaASLIRTTTKDYQIPNSTVIIKKGI…
EVM0011861	Pa_CYP6EU7	CYP6	MILLYIIFGLILLFYVYMTWNFDYWSKRGAPTLKAKLLLGNLPNAILRRKHVTYDFDKIYNEFKGKTPFVGIIQIRKPQLLVLEPELVKTVMIRNFKNFHDNEFGEMINVDSDPLFSKNPFFLKGEEWKEKRAEITPaFTTNRLKALYPLIDDVQERMVNYIFERSVGERKETFEARELSAKFTIDVVSNAIFGIDAQSFTTENPEIREMGRKLMAPSGVLIIKIMLMSVMPLLKSLFTIKFVQDDVHEFFVNLMRQSLKYREENNVQREDFLDHLIQLRNKKGISEIEMASHTVNFFSDGFESSSLAIAHTLYELANNQAVQDKLRDEIMKIVDENGKISFESLNDHTYLEQVWYETLRMHTPVTFTARICTEPVTLEFGKHKIDIEKNMNLYIPIHQ…
EVM0010028	Pa_CYP6EU8	CYP6	MIFLYLIFGLILLFYVYMTWNFDYWSKRGVPTLKAKFLLGNLPNAILRKKHLTYDFDKIYNEFKGKIPFVGIIQIRKPHLLVLEPELVKTVMIRNFKNFHDNEFGEMINIDNDPLFGRNPFFLKGEEWKDKRAEITPaFTTNRLKALYPLIQDVQDRMVNYIFERSIGERKETLEARELSANFTTDVVSNSIFGIDAQSFTTENPEIREMGRKLLAPSGVLLVKMVLMSAIPFLKSIFTIKFVQDNIHEFFVNLMRQSLKYREDNNVHREDFLDHLIQLRKKKGISEMEMASHTISFFSDGFETSSIAIAHTLYELANNQAVQDKLRDEIMKIVDEKGKISFEALNDHTYLEQVWYEALRMHSPaTFTSRICTEPVTLEFGKQKIDIEKNINIYIPIHQ…
EVM0001503	Pa_CYP6FW1	CYP6	MFVTFLLSVIILSVIATYFRFVAKFKYFSKRGLIGPKPSIPFGNLKNSLLRKRHLIYDIADIYNQYKGKAPFVGFYNYTTPYLLILEPELMKQIMIKNFKNFRNNEFSTLSDKKKDLVMSLNPFVMRDHEWKMKRAQITAGMTQNRLRAMFPLINDVAKGFTSYLKQQLAKNPGMSFDGREICAKYTCDTVASCIFAIDGCSFTKEKSEIIEMGNKMIRSISDAATSLLTKRLMPQDVEDFFIYLMDEAIKYRIANDITRDDFLHHIISLKKTKEISDLEMASIGVTLFLDGFDTTATALLPMFYELGKNKRVQDKLRLEISEAFCACEFSFEKLLDLPYLDQVMYECLRLNPPLTFGNRECSESIELEGVKGHKFLCEKGLFIFIPIILIHRDDEYYH…
EVM0003931	Pa_CYP6FX5	CYP6	MRTSLMINLWESTTLCRHQNSHYLFISVVFDQLKSAIMEMFQISISCFIAILALAFWFFKRKYEYWERMGVPTANTELRIPFGHIKGIGTTYHSHEIMKRLYNKLKHYGTPFAGMYFYIKPVVLVTSLDFAKTVLVKDSADFIDRGAYYNEVDQPLSAHLFNVDNPQWKKLRAKLTPTFTSGKMKMMFHTVTEVGEKFIKTLENEVKFCDEYEIKDILARFTTDVISSCAFGLECNSLEKPDVDFRQMSKKLFDDPKFSVLKQMMLVTFKDWARKLHITLLHKDSLDFFFDVVKEIIKYRETNSINRNDFMDMMIQLKDNGALDGKVQKDGTLTIQEIAAQSLIFILAGFETSSTAMTYCLFELSENQNIQDKARENVRKVLAKHNGQFTYEAMMEMDY…
EVM0008668	Pa_CYP6GC1	CYP6	MDLLFFVNFIIGLISLIYIILHRKFQYWRKRNVPYIEPEYFYGNAKGISKKYHSGEFFRKMYMQLKPMGPVGGVYLYFRTLAVAFDLELIKNIMVKDFNIFPNRGLYFNEKDDPLSAHLVNIEDDPWRNLRQKLSPIFTSGKLKMMFPTIVAVADKFIATIEKETATTGQLEIKDVLSRFTVDVIGETAFGIDCNSLEDKQSQFYVMGLKAFSSFNFLKRAFLTTYKDFARKLHMTSTNKEIGAFYVDVVRKTIQYREENPKVVRNDFMNLLIQLKNLKGPDSLTFEQIAAQSIVFFLAGYETSSTALTYCMYELAINAEIQEKARKSVMKTLEKHGNQLTYEAINEMNYLEQCVNEALRKYPPaVNVQRIAKHDYPIPNTNIILEKGTAVIIPIYALH…
EVM0004122	Pa_CYP6GF1	CYP6	MILQLLLFLIFVAFWFVKRQYSYWESVGIPFIKPVIPFGNMKPLVKKQRSFGTVIYDIYTQTKEPFLGIYLFFRPaILVRDSHLVKNVLLNDFQHFHDRGVYCDPENDPMSGNLFALPGEKWKALRTQLTPaFTSGKLKGMFESILQVGNELVKHIKPFAETGKNLEIRDIAGRYVADSLASTAFGKEGVSSLNDPDHEFRMNARKLNDNSSFIGIIRRAAVFICPKLLSFLGQKGLPPFIRDFCMRLATETIEYREQNNIVRKDLMQYLIQLRNNVSIDSDDLVTSSGKGNKSMTIEQIAGQVFIFYIAGNETSSSTIAYTLYELTQNEDLMKRAQDDIKSTLEKHNGKVTYESVMDMKFIDLCVKETLRKFPGLPILNRECTKDYQIPGSEYVIKKG…
EVM0006654	Pa_CYP6PQ1	CYP6	MIQLYIALAVLAACLLFKYQCSYWARRKIEGPaPLPIFGNLFEYVVTKKKHFGEIYKDIYDSYPTARYVGIYKVNGPaVLIRDLELIKEILVTKFNVFNKNDFTIDPaLDPLLAVNPFLVPGEEWKVTRSQLSPLFTGNRIRVAIPYINDISKTLMEYIESGPESMTMEFDVKDLAAKFTTDVVACVAFGLDGQSFTNPNAEFRRMGDEIFKPTFLTGLTQQINLFLPFMNKFLRVPFVSKKIDREFRAIVNQVVEDREKNDKRRDDLLQVILDLREKHGREVFNESVVCGHAMTFLTEGYETSSTTMAYTLLEMALNPEIQRKVQTEVDKLLADSKGEITEDVINKLEYLETCLMETVRMHCPVFQLQKLNLQSFELPPQYETSTNTVDLEPETPVII…
EVM0007561	Pa_CYP6PQ2	CYP6	MFLEILILFVILLFLWLKYSASYWKRHGIDGPEPVLFFGNLYDYVVSKKKHFGEIYTEIYAAYPKARYVGVYKMQTPaILIRDLDLIKEILVTKFNIFNKNDFPLDPKLDPLLAKNPFMVPGDDWKKVRNQISPLFAQSRNKQATPYFNEIAKKLLAYIETVPNGELEAKDMCAKFATDIISAYAFGMDAECFTNPNSEFRQIGLNIFTPTFWNGIKQLIILFVPSLAKLLKVPFLSDEVDTKVRSIVSQAINERKTSKIQRNDLLQTLLEMQNKHGSDVYTEEVIAGHSLSFLTDGFETSATTMTFMLYRLALNPDIQRKAQAEVDAVFHESNGQITDEALAKLEYLEMILLETLRLHHAVFTMSKINLREYELPPQYMTSTKSLKIEKETICIIPVY…
EVM0009272	Pa_CYP6ZY1	CYP6	MNSFIVFSLITLLTLALLYINKKYRYWSDLGVKQFPISFPEGNIKGLFKKYHLSQFLIDYYQKTKECGKAFSGVYLFARPVLFVADLDLVKTILVKDFSIFPNRGLYFNEKDDPLSAHIFNLENDPWRILRQKLSPTFTSGKLKLMFSTIADVTDKLLETIDKRIAETGQLEVKDVLARYTTDVIGETAFGIECNSMQDKESKFYEMGTKIFATVPSSFTRIIRNNFKELSKKLHIKGLPEDIANFYMQITKQTVEYREKNMNIKRQDFMNLLVELKKSGEVTMEQIAAQSFIFFLAGYETSSSTMTYCMYELSTNEDIQELARQSVKDVLQKHGGKLSYEDINNMDYLEQCVSETLRKYPVVSNLQRTPIKDYQIPDTDIILPKGDRNVPYIEPEYFY…
EVM0005751	Pa_CYP6ZZ1	CYP6	MFLEILLYILVPLLVLLILWSKRKLRYLQNRNILCLEPSFPLGNMNGIGSTIHIVERTQEIYEAFKKSDKIAGFYSMLRPTIMITDLDLIKNVFIKDFKNFTNRGVYHNADADPVSAHIFAIEGADWKFVRNNLTPTFTSGKIKNMFGTVVDMSEELIKTISTSKRYEIRDLCNRYIADIIGNVAFGLDCQGLKSDDSKLLEASYKIFHLSGLESLRFLFLNSFPEFGRKFNMRLIDPSVSSFFIQTTKDAIKYRKNNNIKREDFLNSLINLMETGTIDGESIENDKKLSFNQIVAEAFLFFFAGFETSSTTMSLALFEIAANPKVQRKLRDEIQSVAKKNDGKILYESIADMTYLSQVLNETLRKYSTVGTIIRCANDDYKVPGTDHIIVKGTQIWIP…
EVM0010649	Pa_CYP9AT13	CYP9	MSVLLYLAIIGIYFLYKWSIATYDFFEKQGIRSRKPLPLFGSQLFFIIRVKSIIDIVTEWYNEFQDEKVSGIFELRRPVALIRDPKIAKLLAVKDFDHFMDHRSVISEDVDPMFGKALVALKGQKWKDMRSTLSPaFTGSKMRQMFEFVSQVGMQTAKTMKDEIKSGSEDVFEFKALMTKFTVDVIASTAFGIEVNSFKNPDNDFHRIAKKVTNFTSMRTAVIFTGYMMFPNLMKMLKLKLMDQESCEFFQAAIYETMRTREKSGIIRHDMINLLMQAKKGHLSNNVNAEEKIVDGFATVEESQVGQSQVTRKWTDEDLAAQAFIFFLAGFDTVATTMGFVAYELTSNPDVQQRLFEEIQDMNNEIGGKNITYEQIQSLKYMDQVVSETLRKWPaAPLT…
EVM0005770	Pa_CYP9HJ1	CYP9	MDYFLIVIWLLAVSGWLFYKWFSEKSLFFKKRGIKYVNPLPVFGNFLEALKGKESMVEMMIKYYNKFYNEKIFGVFQFSQPMFTVKDPEIIKQITIKHFENFINHDQTFDEEFDKIASKNLFAMKDDKWKEMRSTLSPIFTSSKMKMMFELLLDSAQDFVKYFEEKIQDGKIIVDAKDVFARFTVDGIATSALGFKGNCLRDTDSYVYKIAKLTNSLSNVQKIKMLLLVISSSLFNLLRLQFTPREIYEFFRKTVLDAMNEREQKGIFRADVIQLLLQARKGQLQNKDKGVDEKELANFSANIEYDIGAKTKTAAHWNDDDFIAQGMIFFGAGFETTANLLQTMTYELAKNPKVQKELIDEVDTVTENLHGKSITYEALHKMKFMDMVVSESLRMWPPI…
EVM0007293	Pa_CYP9HJ2	CYP9	MLLWIILILAFLLYKWSTSNYDFFEKIGVPYEKPLPLVGNTINVLLRKESIMNILQKSYKKFKISRVFGFFNFKQITFVVTDPEIVKQITVKNFDHFINHNEALNSNVDPIFSRNIFSMSNQRWKDMRHTLSPIFTSSKMKMMFALLSNQADDFLNYTQEKSAHDGKVIFDLKDIFCRFTANGIAATTLGFEADCIRNEDSYIYKLTKKILDEFTGPIGSLKLLFAFFSPNIYKLTGLRIISKEVLEFFQKAIVDVMHEREEKGISRPDVIQLLLQAKKGQLKNDAKDVDDKNHTNFSANIEYDVGSPSKKSIVWDDDDMLAQGWIFYGAGFETTSSLLQMTVYELAKNPNIQQKLIEEIDQVIAISGNKSVTYESLHEMKFLDMVISESLRMWPPVHQ…
EVM0000292	Pa_CYP9HK1	CYP9	MFELNMQNIVLLSIFVLLIYKLYRRNAEFFAKRNVKFIEAFPLLGYMFEVIILRRHMAEVFASYYKKFSTSRFFGVFEFWNPVYVICDIELIKQLTIKEFDNFANHRSVIDEKVDPFFGKSLFILKDQKWRDMRSTLSPSFTGSKMRNMLSLMSEISNDYVKHLKEIVGNEKDIEFKALATRYANDVIAKCAFGVSTNSLTDPENEFFRNGQIITQFPFKLQLKFLGYSSCPKLMSFLNISIFDDDMKNYFTNLVHSNMEYREKHNIKINDVMHLLMQAKKLGSIDAEDDKAYDNAGFATVQESKIKNLNTVKISKWDYEDMTSQLFLFFIAGFDTVSTAMIFIVYELSINPEIMQRLSDEVDQVSESLEGKLPKYEDLQKMEYLDMVVSEGLRKWPPV…
EVM0008145	Pa_CYP9HL1	CYP	MMCIITISIVALSYFIYKWATKNDNYFKDVDIPYMKPTIFMGTGKDLLLKRASVPEWLRKIYKEFPNSPIVGLFDFRTPLFMIRDPELAKTLCIKEFDTFNDHLRNLDENIDPLLGKALLSLSGKKWRDMRATLSPaFTGSKMRQMMILIQECNNRAIETIKDNFKESGKNVLEMKEFFANFSVDTIASCAFGLEINSFKNPKNDFKVIAEKSINPSSFLNILKFILCSLVPKIMKKLDISLLDKHTKDFFRQTVLETMQLREEKSIVRPDVINLLIQAKKGKLVHDKKAEENLIDGIATVDESLVGRAEVSTIWQDDYLVAQCLLFFLAGFDTTSSTLAFCAYELAVNQDIQDKLRQEINDMDQILNGENLTYEKLQGMKYLDQFVTEILRKWSPaPG…
EVM0007575	Pa_CYP325BP1	CYP325	MIVLVFLITVLIVFAIQHFVQHRKFFKFAEYMPSPKSFGLLGHAPHFLGKDDEGRLKMIHDLSLEYNKFTKLWLGPaMMWILVNDPRSIQKVLLSPQCLEKPFFYKFLRLDNGLISAKYDVWKVHRKSLNYSFNLRILQTFIPIFIENSQKLVNDLMVNLDRKKEFDMLSYTTKSALNMICGTSFGLDIKNAMLNDDVFHALERLNKIISARSHSFLLYSEPIYRMTNYYRDEMQSRSVCYANADELIKEKRKALLSGGDDPSTSIVKHIKLNYGKHEDENIPTRKIFIDHVISNDTKFTDAEVRDHVYTVVAAGSETTALQTAHTIMLLATNPEIQEKVTDELKEVFYSDEVEISYENITKLEYLERVIKESLRLCPVVPIIGRETQATLQLDEYKIP…
EVM0010725	Pa_CYP3987A5	CYP3987	MQLLIFCVLVTIFYACANFLWSKRKFYVLAKKLPGPKGLPLIGEAHRLIGANHRDIFKVFVNFTAGYESPaKVWLGPMLLVVVDSPETIKTVLQSQNCINKSSLYDLLVLTKGLLINGGDVWRVHRKILNPSFYFNVLKDYIPIFDEKSRILVNNLECKVGSGEINAFDYLSACSLETILKTTMNLNRDIQSNPIGHKYIHDIEITSKILMSRLSKVWYHIEPIFKLSNLYKLQQKHIYEGVLKIADEILEEKKSKNSQEDLEEIDLEFEDGGIRKPKIAVDQLLSAQNLLSHEEIHHEINTIIAAGHETSALIMSAVLLMLAIHSNAQEKVYEELNGVFGLSGDVVIDNNSLKKLPYLEMVIKESMRLFPVLPVSARTVTEDLVIGKYTIPSGTNIFI…
EVM0009536	Pa_CYP3987C1	CYP3987	MLSFQSLLVGLAVFCITAYTSYRYRYRKFYALAAKIPGPKGLPLIGNGLIFIGKSFKEYFSSLVDLAPGFESPaKVWLGPILFVTADTPEIVKKVFNSEKCLDKSFIYSALRLVKGLLIGGGNMWKLRRKIWNPSFNVNLLQNFIPTFNEKAQVMIKNLEKYEENYEFDFYDKIAACTLETLLKTNLDIDRDIQSSEKKNNYLVCIDMGAKICMKKMVNVWYLFKPFYRFTYMYQEELKYVDNGVFKIADDVLESKKYSEIPKSPELYTKTPKKFIDQLLSAKHILNDDEIRDDINTIIAAGHETSSLIVSASLLMLAMHQDKQQNVINEINETFESIDQEIDNNSLNKLNYLDMEIQLGDYLIPaGTNILISTFKLQRNPKYWGNDADLFIPERFESE…
EVM0005113	Pa_CYP3987D1	CYP3987	MISLPIFVVGILVAFVAKFLQFLKRRQEINKLVENIPGPKGLPLIGVAHEAFGGNGAFEYIVNSTGKYGSPTKFWFGPFELVVVIEDPDDMKIVLNSESCLDKPPSYNLTRLEKGLFCAEKTLWKVHRRIVQPaFTLNVLHTFLPTFDKTAAILMKNLDGKVNQPEFDCYDYIAACSLETIFETMLNLEYDVQSKPIDNIVIQEAEMGSRIYTERMTKVIYHFEPIFRMTSLYQLEKKCTNGSLADIDDIVIGKKNLMRIKEATYDNYKKPEKFIDLLMKPENMLKYDEVQTEVRTIILAGLKTTSAAISACLLMIAMHPNVQEKIFTELGEVFGESKLKVDQYTLTKLVYLEMVVKETLRLFPIGAITGRFTSDDVKLENHTIPKGTNILLNILKLQR…
EVM0005667	Pa_CYP3996A5	CYP3996	MFIALGVVCILTLLACVICHKYDKTDLFFVPKLLYRIIFVIKPEDRLSSAKALHELFPRYMRFKFFNLFDVLIVYDPDLLKKVFNSHAACQRPFRNCLQHNYGLLSSEYHYWKGSRKHLNIAFNLNVIKGFVPIFSDYADGVVKDMQEHLDGEEFDLLFPLAQLTARTVAATVLNVRGIEVPSYQKLIDSINETLGILHQRIVTPFWNYNFIFNLTKTSKREAVARKFVTDYGDQLIDAARKRKKPDDTEFDENGNELQKKDLKINYIIDQLINHEEKFTNEEVRDHTFTLLITASETSANLVATCILYMAIHQDIQQKMYEEICEVLCDENMELDYDNINSLKYLEMVIKETLRLFTPVPLTARELVEELDIGLKSPLIKGAIVFPFYYVLHRRRDLW…
EVM0007735	Pa_CYP3997A4	CYP3997	MGVVFIFLTFVAIFTGILCFVKNYRKMKLDIPSPNAWPIIGHAHLMIGLNNEEQLKLITDLCLMYPHLVKIWFLHVMGILVNSPELIQKVFNSDVCMEKPYIAYRLFNLDNGLLASRYPRWKHDRRFFNNSFKMSTLQSFIPIFIETADKLTSEIEKFTDGDAFNILDYTIRCTLKMICSTSLGMKISDSENEETFNKVFHAVEFTSETCALLQNKPVVYPDTIFKLTPRYFENLRHGLYLKQFHQRIIDERREYLKNRNNNNNDEKDEKDSNEPGYSIFIDHILNNEGMFTDADIQDHVITLLSAGYETSATATAHCLLFLAQHQNVQNNLVEEINEVYGTDDEITIESLGKLQYMERVIKETLRVAPVGPVIFREAMDDFELQPGLIIPKGTTFILN…
EVM0001371	Pa_CYP3997A5	CYP3997	MVLWIPLISFVAIVGLIRILLKAYPKILLKIPSPPSIPIIGHGLYFIGHNTEEQLKIAKNLCFEYPKLMKFWFFNIMAIFVNSPELIQKVWTSEACMQKPYIAYRLFALDNGLLVSRYHRWVHDRRFFNNSFKISTLQTFLPTFSDAANRIADDISNHVNGESFDIYPKILKCTLKMICSTSLGMKINDKENDETFEKIFKAANYVIESISTLQNKPLVYPTTFYLLTPRFWKHLQEALFLKNFHHRLIDERRKVLEMNVDENNNDEESKRNYNIFIDQVLKNKGLFSDADIREHIITILAAGYETTATTTSHCLLYLSMFQDIQQKVVDEINEIFPTDDTEINLESLAKLQYMERVIKETMRLAPVGPVIFRETMEDFEIEPGVIVPKGVIFILHIYS…
EVM0003672	Pa_CYP4030A3	CYP4030	MYETDLLLLISFILTFVYLQTLYRDFMKYHKVFRRIQGPPTLPMSLIAYIFTAQSESDRFQILQSLSRRYKDYYSLWFGTKYLFVTDEPSIAQKLLTYPQCIEKNFFMELFGFSNGLISLKSDRWKNERKLLNPSFSLPILQSYIPHFDKCIVKSIERLMKKCDIGEFDIRHDISTVTMNAVMNTTLGQEFPESLAQQFMINTEKLLDTIWKRSMNALYWNDSIYSLTSLKRHEDSYRQFIFEFISNEWNKLLMDNDPSAKCMISGNSFLHQLLKLSKSGRNYTEEEIRDHIGTMLVAAADTTSTALNFLILMLAMHENVQQRIIEEINEVFGECNDLIITYEKLSELKYVEMAIKETLRLFSPaTGIFREVKADVDLGRMCL
EVM0005123	Pa_CYP4038B1	CYP4038	MSLVIILFSLAFGLCAINFLKKEWKLYKLNIPVLGAYPLFIELFYPVTKLALMSSEQRFQKIAEICLAFPDMMKLWLGPKLVIFVNRPDRIQKVLMSSKCLEKWNMFYELMDRDRGLIAASVIKAKWKEHRKIFNHSFSLKNLESFVPIFIEFSDNFCEIMATELGKGEFDFFTYCKKLSFDMLSATTLGTNIKAFRKNPLYEQIFDAYELTEAAMNQKFTIPYIYPKTFYKLTKMYRDEKKAQKILDDFQKAILDDRRVTIQREHVSNNNDNDKQSELNTLIDHIILNEANFSPEEIRDHILTFVSAYETWANFVSHTMLLLAIHGDIQDRLYKEIEECIHSEQDLKNTDLIAKMQYLDMVQKEALRLMPTVPMILRETLEDFEMEPNLVIPKHTNLV…
EVM0006012	Pa_CYP4038C1	CYP4038	MTMNIGLLSAQARFEFLAEEYSRFPDLVKFWFGTKIAIAVLAPNRIQKVLKSNKCAEKADDFYKHMNRDKGLIAGKFTERLRVHRRIFNRSFNSKSLEEYATRLVELADSFCIHLSSKIGVESFDLFKITKKFSFDVFCATALGMDIVKFRNCRLYQKTMDAFDVTEETMSHKFSFPFLYPETIFKLTEMFRDDQRAKKVLDEFQQTLANERRIELQANSNNSERLYSKNLVLDQILENEEMFTPEEVRDSILTFMSASETWTNFISHTLLLLAINADIQERLYAEIKKHIHCDDHIKDSLLLAKMPYLDMVIKEALRLMPaVPIMAREAMEDFEMEPGIVLPKGTLLVFNIYALHRQKSIWGPDSHKFNPDNFLPENVAKRHPFSYIPFSSGPRMCTG…
EVM0007072	Pa_CYP4702A1	CYP4702	MNLTLAVALVLSPILFIIINFIRKRWRIIMLDIPRSQLVNPIFEFFFTIYAVTFMGTEDRFALLQEYTPLFPKITKVWLDVIFVNRPEIFQKILSSPKCNKKPRWLYDLMPFSSGITSSGDHRKFFCYSLSSKMLQSHNSTTVQMSKNLCHDLEKHVGAGAFDFLPYAKRFMFDFNSKEFFGRNTINDVYCNKVLEAFEFMESTAIVKIREPYVFPYTLYKLTPTYWKERKCQKLLDEFYYETMKQRKTYLRLHNINPDDSFTMIDRLIANELDFDPVQLREHFLIMQFGFIVMSVTLAGAILLLAMHPDVQEKLFDELNANLSGTFDEEDVEKCFKLRYLDMVFRESSRIFTAVPISAREATEDFEIEKGLIIPKGTSLMVNLNAIHRLKDIWGEDGD…
EVM0007161	Pa_CYP4703A1	CYP4703	MTVLFLVLTLVIVFLVSRGCGLDLYKRYKLKITSPKSYAIIGHYHKYFGLKSKDAFNVTNEFSTNFPEMCKSWQFHNLAIFINNPELIEKVLTSKKCQQRPLFLLKFFDINEGLLSSRYQKWVLDRKYFNQFFNTNMLRSYVDAFTMCGDKLVEKFNNLDDTDLDLLPHLEVCATEAICCALFGMEVNDSRIVQIYNNTSIVFESLYKTFEAGLLNPLRFLSFIHKMTSDYKNVRKSHEILNQIQLQIRSERMKDETTKSMFDHLSCGKFTEKQIREHYQTFLNAGFDTTSAELNYICIFLAMHKDIQDNLFEEISNYTEEGINYETVTKMELLDRVVNESLRLAPPVFLVGRETVDDFEILPDCVIPKGTTLTINTFTLHRRKDIWGEHADKFNPNNF…
EVM0003657	Pa_CYP4C167	CYP4	MENYVENSFVLKHVLKVFTYFSPaTMVIVMAITIWIFNYNRKRSRLLHYIEKIPGPPGLPFFGNAIEINVEHDELFARLNGARKLFGRRQGISRCWMLSTPYVLLSKPECVEPILSSSKHIDKSSDYAYLQPWLGTGLLTSHGEKWHSRRKILTPaFHFKILEDFMEVFNEQSAVLVKRLSAELDKDAFNLFPYVTLCTLDIVCESAMGLNINAQGNSDSDYVKAVYEIGAIIQSRQSNFLMQSDLIFRMTSDYKKHEKCIKILHGFSYKVIRERKKQIKMDQQKLDQNNNMMGSDENDNEIRTREVDEEESFGKKKRLAFLDLLINASGNGTILSDEDIREEVDTFMFEGHDTTSAAVSWCLFLMASNPEIQERAFQEIYGIMGDNCKRAPTMNEAND…
EVM0009599	Pa_CYP4D105	CYP4	MMIIWFIVIALVTIFIGDKLVRDGRKVKLAKQFKGPLALPIIGNVYMFLNKKPEDLLKFSLKLYEKFGETFRIWAGGRLVIITQDPRCLEIILSSSRQLTKNNMYDFLKDWLGTGLLLSTGQKWHNRRKVITPTFHFKILQQFVDVFNQQNRVFVEKINAKNSEKSFDIYNDVTLMTLDIISQTAMGVELNAQHNETSEYVKSVKEISYIIIERMLKFWRRNEFIFSFFNAKKRYDKCLEVLHNFTREIVEKRRETILNDAGAGEVNILDDDVGTKPKQALLDVLLKSTINGKPLTNEEIAEEVDTFMFEGHDTVTSAITFGLYLLSQNHDAQQKIYNEIMMILGDDLNVYPTYSQLQEMKYIELCIKEMLRMYPPVPMFGKCLDEDLDLDGKILSAGC…
EVM0008066	Pa_CYP4D106	CYP4	MEIFTLILGVLFILFILYCKKYHDKSVLATKLPGPITVPLLGNAILFAGLNPPQLLKKLEDIVKEYGTVIRIMIGHQVQIMLTDPKDAEIILGSQTLIDKSNEYDFIAAWLGTGLLISTGQKWFSRRKVITPTFHFKILEQFVEVFDKHSETFVKNLAKFNGQAVDVFPLVTLCALDNICETSMGAKVDAQINSNSIYVRAVKEMSGILAARNFNIILRIDFLFYLSSYGRRQKKVLKILHDFTDSVILARREELLQSKQLPKESNEDDIGIKKKMALLDVLLQSTIDGKPLSNLDIREEVDTFMFEGHDTTTSAIAFCLYNLAKNPECQQKAFDEVRNVIGDDKTKAVTQTDLNNLNYLELVIKETLRLYPSVPFFARKMPENVNLNGKIIPKDSCVA…
EVM0005110	Pa_CYP4D107	CYP4	MIVIFLIPVAFVGIILILWLLKFFKMKNSVSHIPGPSIFPLMGNAMLFIGKEPELILQTITNLTEKHGNIWKIFLGWKPDIILSGPKEVEAVLTSHNLIEKASEYDFMAEWLGTGLLISTGNKWFSRRKVITPaFHFKILEQFVDIFDKHSSIFAEKIEAFKGQVVDVFPLITLCALDVICETAMGVEMDSQNNANSTYVQAVQEISRIITIRHYNFLMRSNIIFALSPLYWKQRTTLKILHGFTDSVIVSRRAELVNGIYETSPEPDDNDTGAKKKMALLDILLQSTIDGKPLSNLDIREEVDTFMFEGHDTTTSAIAFCLYNLAKNPECQQKAFDEVRNVIGDDKTKAVTQTDLNNLNYLELVIKETLRLYPSVPFFGRIIKNDTVLNGKIIPKGSS…
EVM0005550	Pa_CYP4G304	CYP4	MAGTVAADFSQPNMASPTTVFYSLLIPaALLWFVYWRLSRRNLYKLAEKLPGPKGLPFIGNALDLTGSSHIVFKTVINKGKDYNDVIKLWVGPKLLVFLVDPRDIELVLSSQVYLDKSPEYRFFKPWLGNGLLISSGHKWRSHRKLIAPTFHLNVLKSFIELFNDNSRHVCNKMRALNGKTFDVHDYMSGCTVEILLETAMGVSRKTQDQSGFDYAMAVMKMCDILHLRHTKIWLYPDWIFNLTSYAKKQVKLLDVIHSLTKKVIKNKKSAFVKGTRGSLAKPEFIKPEERFEKTKDDNKKTTVVEGLSFGQSAGLHDDLDVDDSNDIGEKKRLAFLDLLLESAENGALITEEEIKEQVDTIMFEGHDTTAAGSSFFLSMMGVHQDIQDKVVEELDQIF…
EVM0001303	Pa_CYP4G305	CYP4	MAVEQIIEHSSNYFASPLLFPLIAIVVSLVVVHFWQQSRENRKLGDLIPGPPVLPVLGNAHYFVNLRNDEIFAQAMDIADCYGHVVRGWIGHKLVVWLSDPRDVELILGSHVHIDKSDEYRFFKPWLGNGLLISTGEKWRSHRKLIAPTFHMNVLKSFVPTFNENSRYVVKRLSKEVGKEFDCHDYMSETTVDILLETAMGSKRTSENEEGFRYAMAVMKMCDILHKRQMQVFSRFEPFFSLTGMRQQQKKLLEIIHGMTRRVLNEKKTIFDKDLKEGNLPSPSLQEIIKNDQQVDRDVQRARAKAQKVTGLRDDLDDIDEQDVGEKRRLAFLDLMIETAHFNPKQLSDEEIKQQVDTIMFEGHDTTAAGSSFVLCMLGVHKNIQEKVMAEQRTIFGNS…
EVM0008669	Pa_CYP4G306	CYP4	MLNITWLEFFYSVFNSPLVFTILIASFVLALAHFSHEYSRKTRLANKIPGPGTFPFLGNTLHLLGLKNNHHVVRRAMSYARRYGRVIRGWAGWKLVIFLMDPaDAEVILNSQVHIDKSDEYDFFKPWLGNGLLISTGDKWRTHRKLIAPTFHMNILKSFVGIFNENSKKVVENLRKEIGKEFDVHDYMSETTVDILLETAMGFKKTSEDSKRSGFDYALAVMRMCDIIHQRHFRLYYRLNAIFNLSNLRKIQDKSLNIIHGLTTKVLKQKKSIFDTNLKAGKLPTPSIHEIIANVEPTKSNSGLRDDLDDIDEQDVGEKRRLAFLDLMIETEHYNPNQISDEEIKQQVDTIMFEGHDTTAAGSSFVLCMLGIYQEIQEKVMEEQHAIFGDSDREATFAD…
EVM0001233	Pa_CYP4MR6	CYP4	MWLIYIALFVIFVLFLDYMLLDKRQLELGEKFNGPKRWPLIGNAPSYIGVGPKDYYKFVEEIMEKFARTGTRISRSWIGPFLEVHIDDPKYLELILSSNKFLSKSSQYSFLNGVLGEGLFLSTNQKWFHRRRVITPTFHFKILEQFFEIFKKHNLILMDKLMEKADGKALEIFPLVTASVMNALCETAMGCEIEAKYSDYLNAAKEIGFLVAKRFLTPWLRIDFLYNLTATKKMLDHHAEIMHRFTTKIIEERRNELLKNDTESLENLDEDDVGLKKKMCLLDVLLKSTIDGKPLSNSDIQEEVDTFTFAGHDTTTTAISFTLFAISKYPEVQRKLNEEIQEVIGDGEVTFQIINELKYLDLVVKESLRLCPPVPIIARRLYEEVDFGEFTVPaNANYN…
EVM0010956	Pa_CYP4YW1	CYP4	MLLISLFFIFGIFIVSLYQIKFHRRNSLLKKIPHPRKLPLLHNVLDFVGKVPEQMFSCFEEMKNDLGTVYQFTFDPFDDGAIIVSDPKVAEYILTSQKNLDKTEDYNFLVRWLGTGLLISTGKKWHQRRKIITPTFHFKILEQFAHIMNSQGEIFINNLKKFENKEFDIFPLINLYTLDVICESAMGCKINAQSKSESSYVKAVKEISTLIIARSFDPIRRFEFIYLYTEMYRKELKALKVLHGFSDEVIKSRRNHLLSTSNTDDGNENSNEIIGNKKRIALLDLLLQSTVDGKPLTDSDIREEVDTFMFEGHDTTTSGICFALYNIAKYPDIQKKVYEELKLMKENGYGRMTLQDLSHFHYLELVIKETLRLYPSVPYFGRRLSEEISTSGYVFPKRA…
EVM0007328	Pa_CYP4YW2	CYP4	MPWLNTGLLTSTGKKWISRRKILTPaFHFKILEDFVEIFDKESKILIEKLKKFENKDAVNIFPLLALCSLDAICETAMGISLNSQDGVESEYVNNVNEIANIIHRRSFDFIQRFDLFYQFTPTYRRQQKLIKALHGFTDKVIIARREKLLSKTAENVVDHDFVTEGRRKLALLDLLLQSQVDGKYLTNEDIREEIDTFMFEGHDTTSSGIAFALYNIAKYQEVQQNCFEEIKGVFGNEKEKAATMQDLNNLKYLELVCKESLRLYPSVPLIGRKVIEDLNLGGRIIPKGASIVIGLYFMGRDPDIWEEPEKFIPERFDIETTSVKVNPFSYTPFSAGSRNCIGQKFAMYEMTSIISTLVRHYELSLEHGFEPKESLDLVIKSNNGIMLKLSSRNY
EVM0006546	Pa_CYP4YX1	CYP4	MASKQEASNTCISFENIQIFETMLVRCQQQYIVPQAPQLPLSFMILQNVRKFNNNTPLTPLILCDDIKGPKIGCSIEILSDPRQIYKPNDYNFMKGWVGDGLLILNGEKWHQNRKILTPaFHLQTLEKFIKIMDEQGEIFIAKLKIVNGKEIEISHYASLFALDVIVETSMGCKLYAQENNADYVGAVAEIEEIVFKRSTNLLYRNNFLYKFTKMHEKQKRAEKIIHEFIDGVIKARKIQNNKEKSLDNDDDEVYGKRKFILIDLLMQATIDGEPLTDTNIRDHVSTMISAGHNTTGAAISFVLYNLAKYQEIQQQVYDEVKFCEFISMRDLDSLNYLDLVIKETIRMYPSAPFFGRKLLEDIIVGDLVLPKHSDVYISPFIMGRDPKIYPDPETFNPL…
EVM0007218	Pa_CYP4YX2	CYP4	MKLAELGPVAQITFHLFDNGKIIVTDPVIVKEILSNPKQIYKPNEYDLMKGVMGDGLITLNGEKWRQSRKLLTPaFHLKTLENFIKIMDEQSEVFIRKLKKLNGKETDISHYVNLFALDVIVETSMGHKLYAQDNNPEYVDANDVWEEVVVKRGLNLFYRHDFLCKFTEIYKRQKRAEKIIQEITDGAIRRRRIQNREEKSLDSDDDEVYGKKKFLLIDLLIQATIDGEPLTDINIRDHVSTMVTAGHSTTGSAISFVLYNLAKYPEIQQQVYDEVKFCDFVSMRDLDSLNYLELVIKESLRLYPSVSFFGRKLVEDVIVGDLVLPKHSDVYLSPVIMGRDPKIYPDPETFNPLRFSDKNAKHNDSPFNFISFSGGIRNCIGAKYAMIEIKLIAAKIIK…
EVM0001842	Pa_CYP4YZ1	CYP4	MFSKTIRQKNKIAERGSISELTPFLIVSIFAFVLYVFAGALRNAFLAFTTPGPMAYPLIGNSLLVKENDLLSNRVATAYKTYGPLGRVWLSIFPYFVVFEPEHLQLILGSKKHTEKTFFYRLVLEKFIGTFADSSQCLIDRIKNAPEVINVTTFVNDCVLDILNESILGVPINGDKTNMENSPFRQGKVVVPHRIANPWLLFNWIYRLTESASEELDQKKRLNEFTKRMINKRRQANARGEVPERKSLLDYMIEISDAHPDFTEEDIINESCTFMLAGQDSVGASMAFSIFLLTQNQEHQLKCVEEIDAIFEDDDRAPTMNDLREMKYLEMCIKEALRLYPaVPVIARRLGEDVKIGKRVLPaGCEVFVLPYATHRIEHVYPEPEKFIPERFSTENIEK…
EVM0003351	Pa_CYP4ZA1	CYP4	MYLILLFIALVSFLIWFLVESFRKDLVINISDNSVPLIHNSLNLAFLGPVEAFAYSRRAARVLGKSYRLLFFGRTAYNIVKARDAEKILGSSKHIKKSLIYHFLSPFLKEGLLTTFHFNILQQFQVIFKEESIRLIDTLKQNAGKQVDVVPLATQFTLNTICETAMGVKLSELGNDGIVYRKNIYEVGKKLLYRLLKPWLFFDFIYSLFGYRRELDVLLKPIHQFTRSIVEKRKINFMESVMDCDDHDGLIDDEGIYEETDTFTFEGHDTTSSAMTFSLLLLAHHPEAQEKILEEVQEVSKENESGNFTIDDFNKMNYLDRVLKECLRIYPPVTFISREFTEDFIHDGITYRKGDACHIHIYDINRDPDEWKNPEYFDPDRFLPEACEGRNNFSFVSFS…
EVM0004611	Pa_CYP4ZB1	CYP4	MFFLILILFSLIFLERYHRKYKRHSQLLPKIPSLGGLTIMQSYFELIGKSPEEIFQKFIDSKRELGSVFQLKLHAFDYGKVFISDPKLVEVLLSSSVNIDKPNDYRLLKPWIGNGLFLSTGSEWQQHRKIVMPLFHYRMLESYIDIMEQNGENIVENLRKLIGTEVEVTYFLSLSALDVIGESTMNCKINALNAKNSSYVNSVRKLREIIVLRALSMLYRFDFIFKFTKYYKQECEAIKILNEFADNAIQARRNALQNNNEIVQTNEENAPIDLLLKSTSKGDSLTDKEIRDEINALMAAGHDATSAATSFVLYNLAMHPEIQQQVYNEVISIIGDDPTKRATMQELNKLSYLDMVIKETLRMFPPVSVYGRKLKEDLIYGNYHIPKHTDVYVHAYLMG…
EVM0011060	Pa_CYP12AZ1	CYP12	MNVFRQLMSLKVLLPQKLNRFSSQIAVDGKRSEIEWKNAKQFNKIPGPKTFEFLRAFIPGGKYYNISMTEFSRKLRSEFGIIAKFPGFFGQRDMVFLFDPNDIETVFRNEGKWPIRHGIDTLVYFRAKHKPEWFSKGAGLVVTQGQEWADFRTKVNQVMLQPKNVKLYIPRIDDVAKEFIEKIEANLDENHETPEDFLDFLNQWALESIGVIAVNTRLGVLNNPKASKINSLLKDVFRLSFEYDVVPSIWRYYKTPGFKNVMKVYEEVTQVMKEHVEKGLQKIESKHSTNDHEDGVLEKLLNVDRHVAFVMALDSLLAGVDTTSLGALSVLYCLAKNPDKQEILRQEILKILPQKDSQLTNQSLNHIPYLRAVVKESLRLYSPTNGNLRATGQDMVING…
EVM0000161	Pa_CYP12P1v1	CYP12	MTFQSLGLRVGFRYQVKHFSEFSTQAADCRVKFEDEWNAAKPFDSIPKLTKIETLRRFMPGGKYHKVPLNNLHRLMKAEFGDIVLMPaLLGRPQLAMTFSVNDFEKLFRSEGQYPNRRAIETLAYYRETVRPDIYNEYGGLFNEQGEAWAKMRKIISPVMLQPKIVKLYVPQVEEIANDFISMIMQKRDEKNEVPaNFGNFINMWSLESIAFITLSRRLGILNENNQDENAKKLIKLIREFFERAYDFEWNPSVWRYYKSKAFKELMAVYDGITSIVLHYIDEAIEEIKSDPLTEDREESLLGKILKIDKKVAVVMCADALLAGVDTTASATLGILFCLAKNQDKQQKLREELLKILPGKDDKLTPDKLRNMPYLRAVIKEGIRLFPPTSVNIRKADQD…
EVM0003565	Pa_CYP12P2P	CYP12	MTFQSLGLRVGFRYQVKHFSEFSTQAADCRVKFEDEWNAAKPFDSIPKLTKIETLRRFMPGGKYHKVPLNNLHRLMKAEFGDIVLMPaLLGRPQLAMTFSVNDFEKLFRSEGQYPNRRAIETLAYYRETVRPDIYNEYGGLFNEQGEAWAKMRKIISPVMLQPKTVKLYVPQPIAFITLSRRLGILNENNQDENANKLIKLIREFFERAYDFEWNPSVWRYYKSKAFKELMAVYDGITSIVLHYIDEAIEEIKSDPLTEDREESILGKILKIDKKVAVVMCADALLAAKNQDKQQKLRGELLEILPGKDGKLTPDKMRNMPYLRAVLKEGIRLFPPTSGNIRKADQDLVLSGYRIPKALEVAMAGQLIQSMEKHFEKALDFIPDRWMKEKSDGCPHVKD…
EVM0005888	Pa_CYP301A1	CYP301	MQSSRRILIYNQFHKSVFDIIRKRSTIAAAQCPYAHQETTYSENQIVVERKSKSTTGTTCLPYSDVPGPKPIPILGNTWRFAPIIGQFRISDIATMSFLLNQVFGKIVKVGGLMGRPDLLFVFDADEIEKCYRNEGPTPFRPSMPSLVKYKSVLRKDFFGELPGVVGVHGIQWKEFRSRVQKPVLRVSTARRYVKPLEQVTSDFMLRCESLVDENNELPKDFANEIHKWALECIGLVALDTRLGCLDGELAPESEPQQIITAAQFALRNIATLELKAPWWRWFPTPMWKRYVRNMDYFVEVCMKYINKATDRLKESGGKGGALDGEPSLIERVLKEEKNEKLAVVMALDLMLVGIDTISMAMCSILYQLATRPaEQQKIFEELQQNIPDPNTPLTSQLL…
EVM0000338	Pa_CYP302A1	CYP302	MLKKFGLIQRNFGTEVIKNDIRSFDEIPGPRGIFGIGNFYNYFKWIGKYSWDEMHKSGLDRYEKYGAIVCERMVPGVSIVWIYDPNDIAQIYNDGPNNFPCRRSHLALEKYRKDRPDVYRTAGLLPTNGPEWWKLRSEVQKGLSAPQNVRNFLPHADQTTQKFIDILPKFLNDNQIIDNMLNEVERLNLELTCLLAFDEWMNSFSDDERHPESRTSKLIKSAQDTNSCILPTDQGFQLWRFFETPSYRKLRTAQEFMEDVAVDMVSKKIHNKTDGNSLLDQYLKNPNLTQRDIVGMAADLLLAGVHTSSFTIAFALYYISKDKIIQNFMYQEAKEVLPKCDDQLTSSAMNSQIPYTRAVLKETFRLNPISIGIGRISNKDMVLSGYHVPKNTIIVTQNL…
EVM0011023	Pa_CYP314A1	CYP314	MIPIWLMVFIILLFLYYTLITKKPMKWSWIDFFNALTFHHPTQTTDNEVFRIPGPVKLPIIGTKWNVLFMKMSKLHEFYEELNQKYGDIVMEMAGQVPVISLFNRQDIEKVLKYPSKYPFRPPTEISSFYRKKNPERYYSVGLVNSQGPEWLHLRSKLTPKTLESRYTLAAFCPDLNDICDDFINVIKEKRNATSNIVENFNDIMNHFSLEASCCLILGRRMGYLADMDDDQAGNDENFHELADAVKNVFKAYRDAYYGNGLWKYFPTKTYKDFVASEETIYRIISRIIDTTLNDNELLAHDRENSSVLMTILKTEGLDVRDKISGVIDFLTAGIEVLSHTVSFLLHFLSSHPDAQEKIYQETLELNEELTLDDINKAPYTRAAVHEAFRISPTAFAIA…
EVM0007552	Pa_CYP315A1	CYP315	MSSTMKWKNIFQLRRNLNALSAFDTIKSNAKTLSAIPGPKYYPILGSINEVLTMGKAERLHLTIDNYHKKYGSIFHARLGPVDGVFISSADEMRTVFAYEGKHPKHPIPPSWIYFNQKFDVQRGLIFMDGEEWLKHRQLLNIFFMRDFHWTEELIEMGCDSFLIKMRQSIIEKDASQMTVPDLEDELYRWSIDVILNLMLGSSFSEQSNGKYDEHVDRFSRIVRQVFDCSAKLLSVPPaFADKWNLKCWKDFERVAKESIELSRKLICILNNEMQSSDNGLLRKMKSQNLSDDIIVRLFSDLIIAAGDTTTNAILWCLHQLAKDVTLQSRIRHSLPTDAKEMEIPLVRACLREALRLYPVAPFIGRIMDTDAQIGDFTIPRGWMALLSMYTAGRDPIHF…

## Sheet: Ba
Gene number	Gene Name	Gene families	AA Sequence
Belgica_antarctica_10799	Ba_phtm	CYP306	LLLVLVCIITILIYSKRFQIFQNVPPGPLANYIPYIGYLPFINPKRPEQTFTKLSKKYGKIFSVQMGSIYAVVLTDAALIREAFKQDELSGRAPLAVTHGIFFGHGLICTEGKFWKDQRGLATKFLRDMGMIKFGPKRNAMQNRIVEGIKLALAELFRLPSQEVNAFHILENTVGNIVNDFVFGVTYEWDDKTWQRIKYLQEEGVKLVGVSAGANFLPILRFVHSSRLHHVTHDMCQENSFLPDNRKNMDFLLTGIEQTHKVYDGIVDKCEATLDTPDHRDSILSKYLQEKRDREIRKDELAVNCSKKQLNYFLADLFGASLDTTLSTLRWYFLFIAKHSEVQKKVFQEMKSYGLQGEYLLEDIEHFNYLKASIAEIQRLKTVTPCGIPHGNPNESTTL…
Belgica_antarctica_03617	Ba_CYP303a1	CYP303	MFYIVICLVVLVFVLLDMKKPRNFPKGPLWFPVIGSALSVAKSRKETGMLIKGIKKIADEIKGAEDVVGFKIGKDKVVFARSTESLMEMFTNTDLDGRPYGPFYETRTWNLRRGILLTDGDFWHTQRRFIQRHLKEFGYARKGMREICENEADFCLRDLKRLVRKNGGNSAEVFMPDHFSVHILNTLWLMMAGIRYESDNKDLKTLQNLLTELFANIDMMGTLFSHFPILSYIAPEASGYNSFVSCHNNIHKFVRSEVENHKKTFSPSDEPRDLIDAYLKVLYSGDENGKVDESFSELQLLAVCLDMFMAGTETTNKTTNFMFFHLVRNIDVQEKARKEIDTVIGRSRPPTLEDRVNLPYCEAVVMETLRIFMGHTFGIAHRALRDTNLSGFDIPKDTM…
Belgica_antarctica_03831	Ba_CYP18a1	CYP18	MFDSYLVFYITYLLKREIDYGAQNVLIVFCCALLCFYIVQSFVKFIIELKKLPPGPYGLPLFGILSSIGDKHQDFLKLAKKHGPLFSCKLGLQLYVVISDYKLIREFMKKESVTDRPKTPIYAVLNGAGIINAERNLWKNQRKFLHEKLRSFGVAISNSSSQLFSTLVQTEVDSLICSLQDEKDKNINLDQHFALSTSNVICNLLMSVRFSRDDPKFAKFNYMIEEGMQLFGQLYTVDYIPITQYLPTMRSAKDKIKVNRREMFEFYKEIIDNHRKTFDRNNIRDLLDTYLLEIENAKLNNTEHLLFEGRDPDTQIMQIMGDLFSAGMETIKTTLLWLMVFMIRHPEVKRQVQDEIDIVCGRDRWPTIDDHAQLVYTEATILEVMRISTAVPLSTTHSP…
Belgica_antarctica_05769	Ba_spok	CYP307	MLLFSSNTIYISMTCFILTLILIANELNIKLIKKKKTNSGEVQKYTLSVDDNNNSDSDASEIVEILKEAPGPKPRRIFGNLESLQGYEIPYQAFTDLSEKYGQIVKLQLGSVPSMVVNGMENIKEVLVSKGHHFDSRPNFKRYHMLFSGNKENSLAFCDWSDVQKARRDMLTSHTFPRKFSMSFDRFSDITMEYLQQLSVDIKHSMEHQKFVSVKTLVNETCYASDFLPFLLPFRRNHMKKMEQWSHEIRNFVLEDIVGDRFEQWRIGSEPNDYIDSLIDHVKQDMQPRMEWETALFALEDIIGGHAAVSNFVIKVIGFIAKNKEVQRNIQAELDNLLIDRSEKSVLIADRNKLIYTEAVIMETLRIISSPIVPHVANQDSSIDGYSVKAGTLIFLNNY…
Belgica_antarctica_07464	Ba_spo	CYP307	MNYLGIYLFEAVFILLLIVYFKLVYKCKRGVELSIETLKKTSKISLEENLKSVEVLPQPPGPIPWPVIGNLALLGQYDVPFQGFSEIAKTYGDVYSMTLGTTRCVIVNSLDRIKEVLNENGLYFGGRPDFERFHRIFGGDRNNFGCSEIDECITRIKSMVTPDAEVVLKPLIMQTCMNLFSRYMCTTRFDYEDERFVSMVRKFDEIFWEINQGYAVDFLPWLSPFYSAHMKKLESWSKTIRNFIMERVIDSRTEKLNQQTEDEDDFTDALLRSLSKEENMSKETIIFMLEDFLGGHSAIGNLVYLALGYIALNPDVGKKIQAEAAQITDNGKRKITLYDTESMPYTVATIYEILRHSSSPIVPHVATENSQIGGYGVLKDTIVFINNYELNTSEKYWEN…
Belgica_antarctica_03355	Ba_CYP6FX5-2	CYP6	MVFLEAALGLAVIFGLVVFFIKKKYSYWKNMGVPFMPPSVPYGNIKGIGKKVHMLQIMARLYNDLKSSGTPFAGIYFYLSPVVLVTDLDFVKTVLVKDAAYFPDRGGYYNEEDDPLSANLFNIDNPKWRTLRTKLTPTFTSGKMKMMFGTICDVGEKLIKTLGVESTRAVNNEIEIKDIAARFTTDVIGSCAFGLDTSSLDDPKSLFRHHAKKLFDKPKYSQAFVQFVMMFKNLARKMHVTLFHKDSTEFFFNIVKDTVDYRDKKDVHRNDFMHLLMQLMKTGSLEGEAATVGTLTIEEVAAQAFIFFLAGFETSSTAMCYSLFELSQNQVVQDKARDSVKKVLAKHDGLFTYEAFAEMTYIENCIAESLRKYPPVTNLTRSCSKDYRVEGTDLIIKKG…
Belgica_antarctica_03489	Ba_CYP6FQ1	CYP6	MIQMYVALAVVAVCIYFKYKCSFWSRKKIDGPAPLPFFGNLFDFVVTKKKHIGEIEREIYEAYPKARYVGFYKIGEPALLIRDLDLIKDILVTKFNAFNKNDFAVDPVVVGAVAFGLDAESFTNPNADFRRMGDEIFKPSFLTGLKQQIVLFMPFMNKFLRVSLVSKETDRQFRELVNKVVEDRDKNGTQRDDLLQVILGLRDKYGREAFNENTIVGHSMTFLVKKQIFLTTFXXXXAARQTEGYESSSTTMSYTLFGLATNLDVQKRVQQEVDAVLAQSKGEFTDEVNNKLVYLEQCIMETVRMHSSVFRMSKISLKEVDFPPQYETSTTSLKIEEGMNVVIPVYGIHFDKDYFPDPFTFNPDRWSPENRDSIPKFAFLGFGEGPRICLGMKFALTQI…
Belgica_antarctica_05458	Ba_CYP6AET1	CYP6	FRAIQYSKSSQRERIMKVSDVILFISFVVILVYGYFKYKFNFWKSLGVPFIKPRIPYGNIQGKFSSHRRKLHSSQVFSKFYTELKTQGSFGGIYFFTKPVMFVTGLDFLKTVLIKDFAYFHDRGMYYNAKDDPLSGHLLSIEGDYWKKLREKLTPTFTSGKMRQMMPTIVDVGVKLEAYMVKTIENNPEPEIKDILARFTTDIIGSCAFGIECNSLEDEKAKFLEMGLKVFQQPRNSFVKQLLAVTYPDFARKIGVKTTPDDVAEFFMNIVKDVVKYREENNIKRNDFMDLLLQLKNEGTLADETDNKKLGKLTVEEIAAQVFVFFLAGFETSSTTMTFCLHELSLNHDIQDKARSNVLEVLARHDGKITYEAINEMTYLDQCINESLRKFPPGASLIR…
Belgica_antarctica_05508	Ba_CYP6S2	CYP6	MFIQFVTLISLFIAGLYVHFRRRFRFWKNLGVMFIEPTFPTGNVSDFLKTSIHFSYVIQKLYVKLRRLGDDAYGGIFFFGNPVFLVLTPEMAKTVLIRDFQYFHDRGIYFNAEVDKLSANVFFLRGKKWKALREKLTPTFSSGKLKQMFFTVLEVGQRLQKHLAPFAEREADVEMRDILGRFMTDVIASCAFGLETNCLNNPKSRFREMGKKMINFPKSKALKLILASTFQKQARAMGVRWNDEDVTEFFMNVVRETIHYRKQSGLRRNDFMQLLIDMMRNESEQNNGLLTFEEIAAQAFVFFFAGFETSSTTMIFCLHLLAHHQDIQNEARESIKSILIRYNGEFCYEAVQEMSFVEQIIEETLRIYPPVSDIHRWVSKDYRLPNGSILPKETAVIIP…
Belgica_antarctica_10223	Ba_CYP6FW1	CYP6	MSLCVGFVLIISSVLLSLAYFYRKFRYFKNLGIEGPTPGLFGNTPNAFFKKRHLTYEIDAFYRKYKNEAPFVGYFSFLTPYLLVIDTELTKQIVVKDFKHFRNNEFSSLLNKKKDPVMALNPFVMRDDEWKEKRTEVAVGMTQNKLKSIFPLIDDVADKFSRYIKNEIAKNPAKSFNARDICIRYTCECVSTCIFAIDGGSFTKDDSEIIAMADKMIRGISDAATSLLPKRMMPKDVEEFFIYLMEQALKYRVDNGIERDDFLSHIIQLRKKKGISDIEMASHGVTFFLDGYDTSSVALCPLFFELAKHQNVQEKLRDEIRQAESGSNRISYGKLMDLPYLDQVIYESLRMNPPLTFSSRECSESIELNGVKGHKVMIEKGLRVFIPILSIHHDSEYYH…
Belgica_antarctica_00594	Ba_CYP6F3	CYP6	MEPISLLGFFLTITVLLNHFYHNFWSRRGFEQLSPKFLVGDIGDLFMLKESIAEIYGKLYEKSKKSRLVGIYFTYRAALLVNDPALIQNILVKDFSHFTDHGLYVDEQHDPLSGHLFSLGGDKWKNLRAKLSPLFSPGKLKLMFPTFLDCATNLQNYVEKCAKGSQVIEIRDLFARYTTDVIASVAFGYDNDSINDSENIFRVMGAKVFKPTLKTGLRAMMTFLMPQLNKFLGIRVADKEVEEFMFEMVQKTIKYREQNKCQRNDFMQMMIKLKNEGVFEDTEGKVIKDSRLTMNEVVAQAFVFFIAAFESTSSTMALCLYEVTKNQDLQQKLQNEMAKVVQKHKTNALNFDMIADMKLLDCCISETLRKYPPAPFLIRECTKTYHVPKSDLVIDKGTP…
Belgica_antarctica_00696	Ba_CYP6FX5-1	CYP6	MGFFVVFLSLSVIFGLFYYFIKQKYSYWKKLGVPCVEPEFPFGSLKGVGKDVHQSVLMSRLYHALKSFGTPFVGMYFFLSPVVLVTSLDFVKTILIKDSWNFIDRGQYFNEDDDPLSAHMFNVDNPKWKILRAKLSPTFTSGKMKMMFGTVRDVGEKFVKTLEIESGSAMNNEIEIKDIAARYTTDVIGSCAFGLDMSSLEDPKSLFRAHGKKLFDEPKHSAAFIQLCLMFKGLAKKMHVTLFHKDSTDFFLNIVKETIEYRDQNDVQRNDFMHLLIQLMKNGSVEGETDAIGKLTVEQVASQAFMFFLAGFETSSTAMCYTLYELSQNQEVQDKARDNVRKVLSQHEGLFTYDTMMDMQYVDNCLSESLRKYPPVTHVNRSCMSDYKVEGTSITIKKG…
Belgica_antarctica_05645	Ba_CYP6-1	CYP6	MFLTALLVIALITVLYYYLTWNFEYWKARGVLAPRPKILFGNFIDSTLQKHHFSDDLTKIYNDYKGRGNFVGIYTARTPRILVLQPKLLKEILIQNFKNFHNNDFSEIFNLEKNPIFSRNTFLARDEDWKERRTEASPAFSSNRMKVLFPIVLDVCQQLTNYIKENLRQPLESKELGVKFVTEASSNCVFGMQAHSFKTEESELAMMSRHLFDLSTLSFVKMFINTLFPITRSFLKTQFASPEVSKFFLGLVDNAKDYRTKNKVTQEDFLDYLMVNQKKKGFSDMDLASSCITFFSDGLESTSSTVGSTLYELARNPKVQNKLREEIEGFVVKRGAITFDVINEMPYLDQTINECLRINPPFTKTTRECTEDTELEYTKGKTVKIEKGTNIDIAIHTIQ…
Belgica_antarctica_05961	Ba_CYP6-2	CYP6	METNFLSYFLFGGVLLLTTFVYWLSRRQDYFKNRGIPYSKSLPLLGSFGDALMGKTAFYDHVITLCNKPEVKDKPFFGMFLFHKPGLMITDPDLIKRVLVKDFSSFSNRYSGAQDHDPMGFYQLFSVKGSIWKPLRSKLSPFFSSGKLKAMYYLINKAGNDLNQYVESRLTKNDKVELELKEISSLYSTDVIASCAFGIEANSLQNPDGEFRKAGMNIFNMTFWRSLELPAWYMLPQVTKFLNFYTFTKSTTNFIESSITHVMSEREKNGNKRNDLIDTLIELKKSGKDSDGLEMTKDMLMAQAAVFFAAGFETSSATQSFALYHIAMNDGIQDRIRNEIRDILTRTDGEVTYEAVMNINEMPYLHQIVYETLRMYPILPVLDRECINPDGYSLEPFSD…
Belgica_antarctica_07913	Ba_CYP6-3	CYP6	LIVGCLAAAKCFSMIFELILCAFLGAAVAAFIDFKVQFGFWRRRNVIFMKPAFPMGNIGEIIRSKVHFGCVIQKIYTKMKPAGDYCGIFFARIPVLLVLSPEFAKVVLVRDFNFFVNRGVYCNEKNDPLSGNMFFLEGQEWKDIRSRLTPAFTSGRMKKMFEIILEVGNKFVDHLKPFSDAGADVELYDFFARYTTDCISSCAFGFDAQSLENPKTQFVKLGRKVLHFSKLKALKIFLATGFRNQAKALGVRFNDQDVEHFFLGVVRQAIEHRKRTGDIRKDFLQLLIEMMNDKDDKLSFNQVAAQCFDSSSTTLAFTFHALAFNLDVQEKARKVVQDVLAQHENEFTYDALMDMTYIDQIIEESLRIYPPVTTIHRVVTKDYTLPNGSILEAGNLVVI…
Belgica_antarctica_08493	Ba_CYP6-4	CYP6	MVLIKFLLDLCLYVVLPLAALAYWWLQKRFSYWKDRNIPYPEPSWRNLAGNMKGVGSTVSLPTRLTEIYNEYKDKTPAVGMFMSVMPTLVVLDPDLAKTILVKEFSKFHDHGMYFNEKDDPLSAHMFNMEGAKWKFIRNKLSPTFTSGKLKMMYSSIEKVGNRYLEVLEKLARDKTAIDMKDLSMRFTADVVGSTAFGLDVNCLSGENELLDMNKRIFEAFKLTNYKFMFKMLFKDLARKLRMPLFPKDISDYFMNMLRETVDYREKNNVERNDFLQLLIQLKNKGTLDGETGDTEVQKLSFNEIAAQAFVFFFAGFETSATAMDFTMFELATNPDVQEKARQEVLDKIEKHGGKLSYEALMDMDYLNQVFNESLRIHPPVFSLIRVANEDFTIPDTKM…
Belgica_antarctica_00093	Ba_CYP9AT13-1	CYP9	MIFVIGVILVVFLLFKWLNAKNDYFEKQGIPYTPSSVVQMAYDMAMNKKPLTEWIQAWYNELKDEKISGMFQFMKHIFFIRDPKLLKKLAVKEFDHFPDHTNIFDEKIDKMFGKSLVILTGDKWRDMRSTLSPMFTGSKMRMMYNYVAEIGQQTTTTMKDQINAGSDNVFEFKALASKFTVDVIASCAFGIEVNSFKEPENSFAKIAAIVTDFSNWKMGLKLLGYLTMKPVMKFFKVRLFPKEVDEFFQEAVIGTMTVREEKNIVRNDMINLLMQVRKGKLEHETNDEKITEGFATVEESRVGKAQVKRVWDDEDLAAQCFLFFVGGFDTISTAMSFMAHEITVNPDVQIKLFEEIEAIESELNGKRISYDQIQGLKYMDQVVCETLRMWPPTPMVDRI…
Belgica_antarctica_07751	Ba_CYP9HJ1	CYP9	MESYFLLIVVFLLWAFYKKLTKNLNVFEERGVPHEKGYPVIGNTATTFGNKESLQNLFQRFYKNFHNEKIFGFFNGPIVSFVLRDIELIKQITIRDFDSFVNHDHRFDEKADALAGRALISMFDEKWRVMRNILSPVFTSAKMKMMFGTLSECAQSFIDHFDKKHGKIIIDADDIFARFTFDGISTAVLGLEGDCIKNENSSLYEMASKTIKPSFSSGMKMVFMIICKPLYVLLKLQFTSKEVVDFFEKNIIGAMENREKNNLYRADMIQLLLQIKKGQLQKNDQIDESELKNFSANVEYDVKANKTEIEWTKEDFMAQGRIFFTAGADTTKNLLQMTAYELAKNQEIQKELIEEVDSVLSTLSGKSVTYEALHKMKFLDQVISETLRYWPPAFLTNRE…
Belgica_antarctica_10328	Ba_CYP9HJ2	CYP9	MYLYVAVLILWLVYKWLTKDLDYYEKLGVPHEKPVPLFGNMLSLILKKESLVALVNRNYTRFKASGIFGFFNFMQITFYVTDAEIVKQITIKEFDHFVNHNSAITQSDRIFERTLFALHDKEWRDMRTTLSPIFTSSKMKMMYGLLSNQALDFVKFFEERANKGEKLVYDVLDIFARFTADGISTAVMGFEADCVRNEKSDIYKIVKKMLHDFLGPIGSVKLLFSFTFPKLYNHLGLQLVSKEVNDFFHRVVILTMKERDSKKLSRPDVIQLLLQAKKGQLKNDSEINDKEFSNFSANVEYDLGSKKTVSSFKDEDWIAQGFIFFFAGFDTTSNLLQTVCFELAKNSQIQRELQAEIDELASTLEGKPINYEALHKMKFLDMVISETLRKWPPAPLIDR…
Belgica_antarctica_10812	Ba_CYP9AT13-2	CYP9	MLFYLFALAFYCFVKWSMLTYDYFKKQKFPFRDPAPLFGTNTNMVTRRKTHVEMLDEWYNEFPDEKASGLFEFRRPTIFIRDPKLVKQLTVKDFEYFADHRTLIPEHSEQMFAKTLFALKGQKWKDMRSTLSPAFTGSKMRQMFEFVNIVGEQTSKAMKFTVDVIASCAFGIEIDSFKHPGNDFFRIASKITNFTSLKIGLKVAGFGIFPKIMEFFNVSLLDPESCDFFEKAITETMKIREREGIVRNDMIDLLLQSRKGQLSHSSADEEKIADGFAAVEESQLGKSDVKRVWNDIELAAQCFIFFIAGFDTISQLTSFIAYELVVNPDIQQTLYEEIEKMNKKLVGKKINYDQIQELKYLDQVISEALRKWPAAPALDRICIKNYEMKSGDRTLKVEP…
Belgica_antarctica_11463	Ba_CYP9AT13-3	CYP9	RRKSPQHQPGHLLAVWNWSKERDPMMELKSIFYSQFKTFSFEVTGMNADGKMGLLLYLIPVAFYFFYKWATKNYDYFEKQGIPFVKPLPLLGSNISMFFKKQPLVQTIMEQYNEYKNEKLFGGFEFRRPTVQIRDPKLAKLLAVKEFDHFTDHRVIIDETVDVMFGKALISLKGQHWRDMRSTLSPAFTGSKMRQMYNFVNTVGQQTAKTMSEDIKAGKESGAFEFKALAMRFTVDVIASCAFGIEVNSFKNPENDFYKIASTITNMNSTKQIFKFFGYMISPKLMKAMGFSLLDKDINTFIKEATIETMKTREKNGIVRHDMIKLLMEARKGQLAHNNNADEKIVEGFAIVQESQLGKTQTKRVWDDDDLAAQCLIFFLAVLWHMNLCAILTFSRLYK…
Belgica_antarctica_03695	Ba_CYP9-1	CYP9	ILLLGIYKYITRNDQVFRKRGVPFVRPTFLLGNLGSLITGRENGFEFFQKKYDMFKDEKVFGMFNLTRPIFTITDVDAIKQITTKDFDHFVNRDSGLSQGADALIGKSVLLLENNPWREMRSILTPIFTSAKMKTMFHYLTSCTQDLTEFYNETLKRDGRLIIESKDIFGRFTAESISTTALGFKGNCIKDKDSPVFKLSLHIEEDFGSPKAAIRWMFVPVFPAIAKFFNIKLFRQSTYDFFKKFVTDEISRRERENITNANDVIQLLIQAKNGQLSGVDEDGKEVKIQKKYTNWDDEILIASQVFIFFGAGYETTSKLMQMLSWELAMNEEIQNELIKEVDEVRESLKGKTISYEDLNQMKFLDMVVHEGLRKWPPLPFGGRECTKDYKLITSDGRTI…
Belgica_antarctica_02431	Ba_CYP3998B1-1	CYP3998	MDLVLTLLAVVAIICLYKLITSRDGGTLQASGIAHDKPLPIIGNIWPILSGKEGIVQVYGFYQIMGEPTVVPRDPALVNQMLIRDFDYFTNRGKTHNFEFDKLLSKSVLMLTDQKWRDMRTMLSPIYTSSKMKYMYGLLIECMDEFINMYETKTEANGGTLEIETHDVFARITADGIATTALGFKGDCVVNKNSEIYKVADDLETDFTDPIKLTLQHMFPALFKLLKMQIFRKSIHEFFLTNIVSEIKRRREGKITRPDVIQLLVQAKEGQLKLEAGDADEISYTESKVRKISNWTDEDLVAQALVLFLGGFETTATLMQVLSYELANNPEIQQTLVDEVDGMLEVLDGKTVTYDHLNQMKFLDMVIQETLRKRPSFRALTRNCTKDYMYKDEETGKTI…
Belgica_antarctica_04003	Ba_CYP3998B1-2	CYP3998	MQTMSFELTRIVDVRQTLIEEVDRMLIELDGEMISYDQLNKMKFLDMVVQEHLRKWPSFQFDPYRSSNENKENIISGSYFPFGMDPRTRDALLETKLLTFYIILKFTIEKCAKTPEKLTSSKGASGYEEKIYVNFKFRRCTDDGDSLDALGIKYEKPLPIVGNLLPLLLGKEGGAQFFERIYKHFADEKICGFYGFGNYALVIRDPAFMKQIMIKDFDHFVNRERNEDNEAVDKYLGKSLLMLRDQKWRDMRTMLSPIYTSSKMKYMYGLLIECMEDIHEFFETTVLGEIKRRQEGKITRPDVIQLLVQAKEGQLKLEAGDADEISYTESKVRKITNWTDEDLVAQALILFLGGFETTATLMQTLSFELSRNEDVQQTLIEEVDEMLTELDGKTISYDQ…
Belgica_antarctica_08754	Ba_CYP3998B1-3	CYP3998	MDPNIFYFAIVALIVVWICKKLLNGSESLEKLGIPHLKALPILGNVWPIISQKLNFIAFGDVMYDQLADGQIYGFYSLFGDYTVVLSDPDLIKQITIKDFDFFVNRDRVDPNKIDKYLGKSILMLRDQKWKEMRSNLSPVFPSAKMKSMFGLLQHCAEDFVKFYEAKAMKTQSRVTVDTHDVFTRVTADGIATTALGMQGDCIINEKSEIFQIAEAIEQDFSNPRTLIFLNLFPKLFKFLGIQLFKKNIHDFFKLNVVGEIQRRREHNVHRPDVIQLLIQAQDGKLKHEDESESFLDKKVKKISEWTDDDLIAQALVFFLGGFETTAVLMQACFWELAMNPSVQETLIAEIDDVIEDLNGKLISYEKLNEMKYLDMVINETLRKWPSFRLTSRLCSKDY…
Belgica_antarctica_05481	Ba_CYP4YZ1	CYP4	LERTSISELTLYLTLTAFGFLLYSLSNYLKIALVAFRTPGPLAYPLIGNCLVANERDLLTNRIPNTYKTYGPLIRLWFGILPVFVVLLPEDLQVILGSKKHTEKSRFYSLLHNFLGDGLITSSGEKWESHRKYLQPTFHLSILEKFIATFADSAQCLQEKLRDSDKINITSFINGSVLDILNEAVLGVPIKGDKTNVENSPFRDGKVTAPHRVANPWLLFSWIYKLTDAANDELAQKKRLDEFTLKMIAKRRKALKTPGEIKRKCLLDYMLEISDINPDFTENDIVNEACTFMLAGQDSVGASLAFSLFLLAKHQEHQEKCVDELNSIFDDDDRVPSMKDLKKMIYLETCIKEALRMYPAVPLIARRLGEDVKVGETVLPSGAEVFVIPYATHRLEHVY…
Belgica_antarctica_00847	Ba_CYP4G305	CYP4	STFSSPLFLPLVTLVVTLVTIHFYQISRANRKFGNQIPGPPTLPIIGNAHIFANLKNDEIFAKTKSVANAYGSVVRGWLGTRLVVLLSDPRDVEIILSSHVHIDKSPEYRFFEPWFGNGLLISTGEKWRTHRKLIAPAFHMNILKSFIPTFNTNSKHVIKKLTKELGKDFDVHDYMSEATVDILLETAMGSKRTGEDDEGFRYAMAVMKMCDILHKRQMHIVTRFDPFYTLSGMRQKQKELLGIIHGMTSRVLKEKKDIFNKNFSEGNLPSPSFKEIVRNNDDVDLAVKKAKAKAQNVTGLRDDLDDIDENDIGEKRRLAFLDLMIETSHFNPDQLSQDEIKNQAQNVTGLRDDLDDIDENDIGEKRRLAFLDLMIETSHFNPDQLSQDEIKNQVDTVM…
Belgica_antarctica_07641	Ba_CYP4G304	CYP4	MAGTVSADFPQSMGSTAVFYSLLIPAVLLWFVYWRLSRRRMYELADKLPGPSGLPLIGNALDLTGSSHIVFKTIITKGKDFKEIIKLWVGPKLMVFLADPRDIELILSSQVYLDKSPEYRFFKPWLGNGLLISSGQKWRSHRKLIAPTFHLNVLKSFIELFNDNSRHVCKKMRALDGKTFDCHDYMSECTVEILLETAMGVSRKTQDQSGFDYAMAVMKMCDILHLRHTKVWLYPDWIFNLTKYAKNQVKLLDVIHSLTKKVIKNKKEAFSKGTRGSLATPEYIKPEEKVVKEDKKSTTVVEGLSFGQSSGLKDDLDVDEPNDIGEKKRLAFLDLLLESAENGAIISDEEIKEQVDTIMFEGHDTTAAGSSFFLSMMGIHQDVQDKVVAELDQIFGDSD…
Belgica_antarctica_10880	Ba_CYP4YW2	CYP4	MFVFLSFFALVCVYFVKKHYRQLQLSAKLAGPVGWPLLGNGLALVNQPPIGNKSRSMKALTNCIFAEFIKILAGYKKKHGKFFRLWLGNQLVFIMTDPKDIECILTNMDFNTKSSEYEYLKPWLNTGLLTSAGNKWISRRKIITHAFHFKILEDFVEIFDMQSSVLVEKLKAFSDKGAFNIFPITAVCSLDVICESAMGISMNSQSDRDSDYVKNVNALSDIIHQRTYDFIQRYDVLFRFTSTYHKQNQLIKALHSFSDKVIVARREKLLNETESSESDGEGQKKVALLDLLLRAKIDGESLSNEDIREEIDTFMFEGHDTTNSGIAFTLYNIAKHKDVQQKCIDEIRTVIGKDLNAAVDMKILNELKYLELVCKESLRLYPSVPLFGRKVGEEVLING…
Belgica_antarctica_11315	Ba_CYP4D107	CYP4	MLLGWSLLKYKKLLDAVSHIPGPTALPLIGNGLMLLGKSREESLQVIFKIHKTYGQFFRIMLAHHTEIAICNPKDAETLLSSQSLIEKSDEYNYIETWLGTGLLISSGKKWFTRRKVLTPAFHFQILEHNKKSFKFSWKKKSAKAQSIKGREVDVFPFITLLALDVICETSMGVEVYAQTNSESVYVKAVKEISSIITSRHYNFLLRSDFFFNLSPLYWRQKKVLKILHGFTDSVILSRRQELKKSPSKVAPIQNDVGIKKKMALLDVLLQSTIDGKPLTNMDIREEVDTFMFEGHDTTTSGMAFCLYNLAKYPEVQKKAFEEIRIVISNEVEGPATLKQLNSLNYLELVIKETMRLYPPVPFYGRKVRQDFYLNGKFIPKGANIGIAAILMGRDPKIF…
Belgica_antarctica_01641	Ba_CYP4C167	CYP4	MIEKVENYVDKSMVLRYFQIVFTYFSPVTLIVTTVLTLWLYNYNRKRARLVHLIEKIPGPPALPFIGNAIEINVEHDEVFARINGCRTLFGRRQGVSRCWMLAMPYVLISKPECVEPILSSPKHIDKSNDYSYLHPWLGTGLLTSAGQKWHSRRKILTPAFHFKILEDFMDIFNEQSAILVRKLSTEMNKDSFNIFPYVTLCTLDIVCETAMGQNINAQGDSDSDYVKAVYEIGAIVLNRQAKFWMQSDFIFKLTDDYRKHEECIKILHGFSYRVIRERKETINQKMAIDENGNNIESALHDDEESMGKKKRLAFLDLLITASGNGSILTDEDIREEVDTFMFEGHDTTSAAVSWCLFLLGDNPVIQERAFQEIDGIMGGDRERPPTMKELGEMKYVEC…
Belgica_antarctica_08033	Ba_CYP3013A1	CYP3013	MAVLLLISSCILIICVVKWMFRDKTLYNFADQIPGPKAYAAIGSSHKFVKKNEQDRFDIVRNMLEKYQQNSLTRFWLGPILFVFVNDPKLIEQVLDSPKCIEKSFFYKFMRLDKGLLAAKHGSWGDHRKTLECSFKSKIISSFLPTFVDSADQMLVAMESLEDKDKVDIFAITSRCALTMVLATSFGLTAAEVYFSDDILKAVEELIKIISVRCHEPLMYIEPVYRVTRNYYREKKYRKRCYNYLDQVLKERRELIGPQNNNCNESKSVRYQKDEEMGGETSVERKNFIDQLILHDGRFSDEEIHDHIYTFVAAGYETTALQTAFTVLLLAMHQEVQHRVFQEISEVFPTSEVEISEEKLASLKYLEQVIKESMRLLPPVPLIGRETTEELELGDLVVP…
Belgica_antarctica_06241	Ba_CYP3997A4	CYP3997	MKNYRKIQLNIPAPFVLPIIGHAHLIIGLDNEEQLQMITELCFLHPKLVKVWFLHIMGIIVNSPELIQKVFNSDVCMEKPYIAYKLFNLDNGLLSSRYPRWKHDRRFFNNSFKISTLQSFIPVFIETADKLTSEIEQHVDGESFNILDHTIRCTLKMICSTSLGMKISDAENQETFNKVFHAVEYTSETAALLQNKPVIYPDTFFKLTPRYHENQKQGDYLKAFHQRIINERREILKNNNNNNESTEGKEGYNIFIDHILHNEGMFSDEDIQDHVITVLAAGYETSATATAHCLLLLAQHQNIQNELFEEISEVYALDDEITFESLGKLTFMERVVKETLRIAPVGPVIFREAMEDFEIEDGLVIPKGTTFVLNIYALHRQPHIWGNKASQFNPDHFLP…
Belgica_antarctica_11423	Ba_CYP12b2	CYP12	MISPLRKNSVFVWSKSQIVITHSGLSTQPLPKPNFQEEWKNAADYKSMPGLTKFQLIRAFAPGGFIQNLQQLQSLQLQFFTGRFYKVQLMDIYKELRQQFGDIFKFPATFGRSEVVTVFNPEDFEKVFRNEGKYPYRCALEALHHYRKKVRPDIYGEFGSLTSEQDEDWHKMRTLVNPVLMKPKIVQRCLPQVDQISQEFITMMLKMRDEKSEVPANFIDYLNMWSLESITNISINQRLGILNAGNQDEKAKQLIALTNKFFTMGYQFEIQPPVWKYYKTKAFKELMECLDGITNIIIHYVEKAVADLEKNESSDDESILKKLVKINKKVAVVMCTDALFAGLDTTSATAAGTLYCLAKNQDKQDILRKELRRSFPNRDEALTAEKMVHMPYLRAVIKE…
Belgica_antarctica_03508	Ba_CYP12a4	CYP12	MKQCGGCCAHSGTTCAPVEDTERQVTIKKTKYTGGSKLVALGDITVTVKEHTKCRCQCKKTASDCNSLQKFVSNQCRCECLNTQEAESCSKVIFEWDQISVEMINKIKFQEPLKLWDIKSCACVCRDETSCGSGMEYDHKTCSCLPSSALILSPFKSQSTQVDAEYQNAKPYESIPGPKNAFALIRLMAPGGRYHNLELAEIIATYRKDFGNIAKFPGLLGQRPMLIKDIFQASFDYEVLPSIWRYWKTPGFIKTMELYEATSAEIKNYISAAVERYEKNPTANENEAGVLEKLIKIDKNIGMAMAEDILIAGVDSTSTAVTSVLYYLAKHPEKQQKLRKEILTILPEKTSKLTAASFNSIPYLRAVIKESLRLLPVTTGNIRALDRDTVLQGYRIPKN…
Belgica_antarctica_00308	Ba_301a1	CYP301	MQTSRKLLIYNQFNKSVFNVIKQRSTIAAPVAQCPYAETTIIDNQIVVERAKTEVTVKYLPYSQVPGPKPIPILGNTWRFAPIIGQFKISDIATMSFLLNQIWGRIVKVGGLMGRPDLLFVFDADEIEKCYRNEGPTPFRPSMPSLVKYKSELRKDFFGDLPGVVGVHGEKWKEFRSRVQKPVLQLSTVRRYVKPLEQVTEDFMTRCMTRLVDENSELPDDFSNEIHKWSLECIGLVALDTRLGCLGDDMDPSSETQQIINAAQFALRNIAELELKAPYWRWFPTRMWTRYVKNMDYFVEICMKYISKATERLKVSDGVGGALDGEPSLIERVLKEEKNEKLATVMALDLMLVGIDTISMAVSSILYQLATRPEEQQKIYEELKANIPDPNTPLTIQLL…
Belgica_antarctica_00319	Ba_CYP49a1	CYP49	GIKEQHAKPYADIPGPRELPIIGNSWRFAPIIGQHKIEQLDKVMLQLHEVYGKIVKVSGLIGHPDLLFIYDGDEIRNTFRREEVLPHRPAMPSLHHYKGVLHKDFFGDSPGIIGVHGKKWDIFRSKVQQVMLQANAAKKYVSPLNDIADEFLIHLEESLDENRELPGNFLHELYKWALESVCRVSLDTRLGCVSKQPNPESKKIIDAINTFFWTVAEVELRLPVWRFYKTKTYKSYIGALDSFRELCMKHIEIAMQKLNLDQEVNWEHISIVEQILRETRNPKIAAVLALDLMLVGVDTVSDYPISYSNHVQLTQSDFVAQKSGNLSLLRTSVAASSTMYQLSQNEDKQDKLFAELKRALGEKNSRITPATLEQLPYLKACIKETLRMYPVVLGNGRSL…
Belgica_antarctica_01511	Ba_sad	CYP315	TMAWAKISLLKICCKRLASTASSAKAIPGPKYYPFLGPINDMLTMGKPEKLHLTLDEHHRRYGPIVHIKLGGIDTVFISSAEAIRSIFLHEGKYPKHIIPPAFTYFNNKHKLARGLLFMDDDEWLKHRQPLNTFMLRDYKWMNGLLESTCDDFVERVNRRTNAETHLLIEGLDTKLYMWSFYSMINLFLGSNVADQSDSKFNYKVLRLVSTFKRVFESSAKLLHTAIPISMADKMNLKIWRDFENATLETLEISNNLIFTLNNEMESSDIGLLKKMKTANFSDDAIARIFSDLLIAAGDTTVTSFLWLLYHVAKDAELQGRLRKSIAESAPSDFESDLVRATLREVLRLYPVATFVGRLLDSEATIENFTVPRGWMALMSLYTAGRDPENFSHPSEFAP…
Belgica_antarctica_03442	Ba_dib	CYP302	ILRRYFSVETVKSFNKIPGPKGFLGIGNLYNYYKIIGKYSFDAVRYDWNGLKKYLKYGPIVCERLMPGVSVVWVFDPNDIAEVMTEEPGHYPRRRSHLALEKYRLDRPEIYSSAGLLPTNGEEWWRMRSAFQQPISKPLNVRNFLPKADDTIKSFLNFLPSTFSDSQEIKDMLPELLRVSLELTCLMAFDESMDALSENGRKPNSMASKLMKAARATTARTLPLDQGLPLWRLFNTPMYREFCKAQDYIGSVVVAMVARKQKSNAEGNSLLDQYLKNPKLTVKDIHTMAADLLLGGADTTGFTISFALYHIANHPEIQELMFKEAATVLPDANDSLSASAINSEIPYTRAVLKECLRLNPIAVGVGRITNRDMVLSGYRVPKDTTVVVLNQISSYLEKN…
Belgica_antarctica_04697	Ba_shd	CYP314	MLSFCLFYFIIILFLYYSLKNKKPVKWEELLNMLTLNQYKRNEDTQRIPGPIRLPFIGTKWNCCFLNMNKLHEYYADLNTEYGDVVMELQGNTPVVSLFNRKDIEQVLKYPSKYPFRPPNEIVSFYRALHPERYNTVGLTNAQGREWADLRPKLAPNSLQNRKFLSNFCPEINQICDDFVKTMKVHRNSENVVENVQLVLKSMSFESSCCLVFGQRMGFFSHTGSQYQELSTAANNIFLCIRDAYYGNGLWKYFPTKIYKTFAKSEDHLYDAIVSIIKKSLQHENTAEKNEKAAIFTAILNNDGLDDRDKVSGIIDIITAGIEVLSHTVSFLLYYLTINPEAQDKIYEETLNMNEELTNEDFVRAFYTRAAIHEAFRISSSAFAVARILEQDFNLSGHH…
Belgica_antarctica_03302	Ba_clan3-1	clan3	MFWIILSVILICLLALERHFFSFWSRKGFPQLNPKFFTGDIGEVLSKKISLSALFNRNYQNCKHLKVLGLYFSYRPVLLVSDPDLVKRILIKDFAIFCDRSTYSNKKKNPLSGHLFNLRSKKWKVVRSQLTTAFTPMNLKKMFPIVKNCAQSLKDFIANEVETGSNVIEMRDLFSRYLTTVLSSTVFGLENDSIKDRDNIFFKMNLQLFKPGRMATLRSFCHFLAPQLISKFQVKMVDQKIEDYLFSIINQSIELRKSSENKRSDVMQVLIDLMNNDFGPETGFEFGLNDLAANVFLFFIAGNESSSTLMSACLYELALNRDLMIKVQAEIDEVYNKETEIPYESLKNLKFLELCIFEAARKYPGTSMLTRECVEDYKITGTEMTIPKGTQVYIPIFSM…
Belgica_antarctica_00037	Ba_clan3-2	clan3	MILYVALATIALLIYLLGQHKHSFWKSRGFVQLNPKFLFGDISSLLSSKISFREAFALLYEKHKSLMYLGLYFAYQPVLLINDPVVIQNVMIKEFTKFHDRPNXXXXSEDLQQHSRRVYRQELAFGIDNDCINEPDHMFRRMGVXXXILKTCSNTLEKFIARNVKAGVDVYEFRELMARFNTNIISSVAFVIDNDCINEPDHMFRRMGVKNLEASWRSDLRNVLALFLPALTLKSKLLSSQPSNKQLINVKKNKVEPADTAENQGYVSVDKDEKGEKVKGNLQKITFLEMAVQAFVFFIAGYDTSSTTMSNCLFEMAKNPRVQRKVQEEIDTVFEGGKTEFFYETMSELKYLDYCVDVPGPSNLCTEDYRNPETNLTVIKGTGVFIFVRGLHLDPEIYE…
Belgica_antarctica_03262	Ba_clan4-1	clan4	MITLLLFQLLGFCLVIFVAHFWWNNRRYYGLLWKIPLATGHLPIVGIAHKFLGADNVKVYDIIKEIVKPGPVSPKGFWLGPTLFFFIINDIDQVNQTLSSKYCIDRPPFIDLTLQTHGILFASGEIWKSHRKMIEPAFNMNILRSFYPIFNSTANTFIEKLSRNFGKELDIYDLFAPLALQSILLTTGIMKQPDPVINEEYLIHSHILRKALVEKVSRVWYHWRPLLKYTEMYNKEQRNLWNGIVRIADDTLREREQQYLNGELDHLKSVGNKPQIFIDQLYKQRKQFTYEEILQEVNTLVIAGFETSTNTFSMIALLSAIFPDVQRKIVEEQESIFSSADEVVNEEHINQMVYLELVIKECLRFWPVIPMTMRALSEDLKIGDFLVPKGTIILIPIMH…

## Sheet: Cm
Gene number	Gene Name	Gene families	AA Sequence
Clunio_marinus_16216	Cm_spok	CYP307	MIKSDQDYPTNAKSDCKAVMLLFSSNTLYIVMTFFVLTLILITNDLNISVMRKKMLKKNEHRKYSVMVDENNNDKVDEKLKEAPGPKPKMIVGNLDALDGYEIPYQAFSVLAEKYGKIIKLQLGSVPSMVINGMENIKEVLVSKGQHFDSRPNFKRYHMLFTLAFCDWSEVQRTRRDMLIPHTFPRKFSMNFNRFSDITMEHLQQLTVEIKSSMKELKSVSVKPLVVSTCANIFTEYFTSRNFDRDNEKFQKLITNFDKIFWEVNQGYASDFLPFLLPLRRNQMKQMEQWSHEIRNFINENIITDRFESWNVGDEPNDYIDSLIDHVKQKLQPRFEWETVREEIKLRNSNSLTKFIIFIKALFALEDIIGGHSAVANFVVKVLAFIAKHKEVQKNIQEE…
Clunio_marinus_19736	Cm_shd	CYP307	MRKNKSDLKMVPFLSMLLFYLSIILFLYYTFRNNKPLNWNIILNGFTFNFRQDDEILRIPGPLRLPFVGTKWTQLVIKMNKLHEFYAKMHETYGDIVLEMSGNIPVVSLYNRLDIEKVLKFPSKHPFRPETEIISYFRRSHPERYPSTGLVNMQGHEWARLRALLATKTIENRKCLKRSCPDLNEMCDDFIADMRRKRNDANVIYDVHDSIKTLSVDATFSLILGKRLKHFHNGKEKLEELKLCVNNIFKSFRDSTFGLQLWKYFPTKLYKEFGKNETRVYEITSEIIRETLQKEDIRRPETENDTILVTILKAKELEHGDKICGVVDFLSAGVDVFAHTVCFLLHHLSDKPEVQERIYEEVMNMDDDPTHEDFSRFHYTRAAIHESYRLTPVAHALAR…
Clunio_marinus_21642	Cm_phtm	CYP306	DRHQNILRFHRLCELDVNRSLKVLILKNLRRVKLWLFLIFILTLLAYNFENSRRRFKNTPPGPWANYIPFIGYLPFLNPQKPEQSLTKLAEKYGKIFSLQMGSIFTVVLSDATLMREAFKRDEFLGRAPLRVTHGIFHGYGLICIEGALWKDQRSLVQKWLRDLGMVKFGLKRELMQQRIMNGINNCISEFKSLHLNEVNPASVIMNAIGNIANDVVFGVTFDKNDETWKYLLHLQEEGVKLVGVNSGANFLPFLRFLPDNKKNMKFLLSGIEATHKIYDGIVDECEKTLNTSECRDSILRRFLLEKRDREERNDGLANNCSRKQLNYLLADMFGAALDTTSHTLRWYLLLIALNLDVQEKVYQEMKNHGLKEEYLLDDVAQLHYLKATIAETQRLKTV…
Clunio_marinus_08295	Cm_CYP18a1	CYP18	MSLDSMILNFLKRELEQDISKTLFVFCCALVLIILAQYLIKVIIENLRLPPGPYGIFPFGILKLIGAEKHKSFMKLAATYGPLFSCKLGQQLHIVISDYKLIREIFKKESLTGRPRTLLCSELNGIGFINTDGKLWKDQRRFLHEKLRRFGMTLVGSKNTKLQNLITNEVDDLISNLSNETSHTVDLDPFFAVSVSNVICNLLMSVRFTRDDPKFIKFNRMIDEGMILFGQIYTIDYFPVTQYLPGMKSARNQIAENRREMFSFYKEVIEDHKKNFDSNNIRDLVDAYLMEIETAKLNNSEHELFEGNKHEEQIMQVIGDLFSAGMETIKTTLLWLIVYMLRNPDARKQVQDELDDVVGRNRMPKVSDLPFCPKTESTILEVMRMSSIVPLATTHSPMI…
Clunio_marinus_08932	Cm_CYP305a34-1	CYP305	CFINFFYNSGPPFNIPIIGHSHLIRKLSKKYGGQHKAFESLVEKYGSSILGVKLGRELVVVAYTCDIVKEILTRQEFDGRPDNFFIRLRTMGTRLGITCTDGKLWNEQRSFVMRQLRNVGYGKSRMEDQIQSELKELTHSIEEFEGKPIWPLKDLLPPSVINILWIFTTGKRIPRNDERLAKFLNILARRSKAFDLSGGILTSMPYLRHVAPERTGYNLIRKLNEEFYKFFMEIIEDHLATYSEEKSNDDLIYAYIKEMKLQENKSDSSFNLLQLVMIILDIFIGGSQTTSITIDLAFMITLMRPDLYQKCVKEINEVLGRNETPSYAKRSQMPFIEAMLFEVQRFFHVAPLSGPRRVLRTCELRGYRIPKDTTVLISLKSVHMDPEFWKDPEVFRPER…
Clunio_marinus_13906	Cm_CYP305a34-2	CYP305	MLVLAALIFIFGLVLYYHIKMPYKFPPGPSFNIPIIGHSHLVRKLSKKYGGQHKAFESLLEKYGGPILGLKLGRELVIVAFTYDIVKEIHTREEFDGRPDNFFLRLRTMGTRLGITCTDGKLWNEQRSFVVRQLRNVGYGKSKMEDQIQSELKELTQLIEDFDGKPVWPMKELLPPSVINILWVFTTGKRIHRNDERLLNFLNLLQKRSKAFDMSGGILTSMPYLRFFAPEKTGYNLIKGLNAEFYKFFMEIIEEHLATYSEEKSNDDLIYAYIKEMKVQKENPDTSFTLLQLVMIILDIFIAGSQTTSTTIDLALMVTLMRPDLHEKCVKEINEVLGRNETPSYALRSQMPFIEAMILEVQRFFHVTPLTGPRRVLKTCELGGYRIPKDSTVLISLRS…
Clunio_marinus_14228	Cm_CYP303a1	CYP303	MIIFAVIIVVGVLIYLDIRKPKNFPKGPSWLPIIGSALSIKKSRNETGMLVKGVKRIAEHYPDAKDVIGFKIGKDKVVITHSTEALIEMYTNPDIDGRPYGPFYETRTWNLRRGVLLTDGEFWQTQRRFIQRHLKEFGYARKGMQEICENEAEFCLNDFRNLITKKGGKSAVVTMPNYFSLYVLNTLWLMMAGIRYNSDHDEMKLLQHLLFELFTNIDMMGATFSHFPFLIKIAPEASGYKSFLTCHTNIHKFFSKEVEKHKRNFHPSDEPRNLIDAYLKVLYSGDENGTADESFSELQLLALCLDMFMAGSETTNKSVNFMFLHLVRNPQIQQKCREEIDRIIGRNRLPSLDDRIKMPYCEAVVLESLRFFMKNTFGIPHRALRDTKLCSYHIPKDTM…
Clunio_marinus_17573	Cm_CYP6AET1	CYP6	MISLVDVLLFFCFISFLLYLYFKYKFNYWKSLGVPHIKPSIPLGNIQGGKRRVHSSQLFKKFYDELKKKGKFVGIYFFTKPVILLTDLDFVKTVLIRDFQYFHNRGIYFNVKDDPLSGHLVNIEGEYWKKLREKITPTFTSGKMRLMLPTILEVATRFEIQMTKTIEENSEPEIKDILARFTTDIIGSCAFGIECNSIEDKNSKFLEMGLKVFQQPRNAFFKQIISLVYPEFARKMGVKTIREDVAEFFMKIVKDVIEYREKNEVKRNDFMQLLLQLKNDGELADEGDSTSRLKLGRLTVEEVAAQAFVFFLAGFETSSTTMMFCLHELSLNQDIQEKARKNVQEVLARHGGKITYEALSEMTYLEQCINEALRKFPPAANIVRTVTKDYNVPDSTVVF…
Clunio_marinus_19080	Cm_CYP6GC1	CYP6	MEVFTALLLLIIGFALWMYKKCFNFWSDLGVPQFETSFPSGNAKGIAKDRHISDFLVEYYEKTKAINARFSGIYLYIRPIMMIADLDLIKTILVKDFNVFPNRGFYHNEKDDPISAHLFNLEDDPWRLLRQKLTPTFTSGKLKMMFGTISEVADKLLLVIDKQIENTGQLEVKDTLARFTTDVIGTTAFGIDCNSLEEKDSKFYEMGMRIFTPTSSFFSRIMRSNFKKLSQKFHFKLLSEDLANFYMGITKQTIDYREKNPQLNRQDFMNILVELKKEKVVTIEQIAAQSFIFFLAGFETSSSTMTYCMYELSINEEIQEKARQSVLEAIKKHGNELTYDAVADMDYLEQCVDETLRKYPVVSQLQRTSTRDYKIPGSDVIFPKGSALWIPVHAIHHDA…
Clunio_marinus_21525	Cm_CYP6FW1-1	CYP6	MFSITMTLLTCFFLITISIILCLVYFRRKFQYFTKRNIIGPKPTLFGNTKEAFFKRKHLTYEVGKIYEDYKNKAPFVGFFNFTTPYLLVIDPELTKQIMIKDFKHFRNNEFSTLSNKKKDPVMALNPFVMRDDEWKEKRTEVAVGMTQNKLKSIFPLIEDVARKFAIYIGQEIEKNSRKTFNARDICVRYTCDTVATCIFAIDGGSFTKDDSAIILMGDKMIRSISDAAKSFLPKRLMPQDVEDFFVYLMEEAIKYRTENGIERDDFLSHIISLKKKKNISDIEMASHGVTFFLDGYDTSSVALAPLFLELARNQKAQDKLRAELREAVGDSSQITYEELMDLPYLDQVVYESLRLTPPLTFSNRECSESIEIEGVKGHKALIEKGLRIFIPILSFHHY…
Clunio_marinus_21527	Cm_CYP6FW1-2	CYP6	MHVQDRNLRNLCIIYAQFMHNLCNILEKYAKFMHKLCINYACARQMIHNLIDYKNKAPFVGFFNFTTPYLLVIDPELTKQIMIKDFKHFRNNEFSTLSNKKKDPVMALNPFVMRDDEWKEKRTEVAVGMTQNKLKSIFPLIEDVARKFAIYIGQEIEKNSRKTFNARDICVRYTCDTVATCIFAIDGGSFTKDDSAIILMGDKMIRSISDAAKSFLPKRLMPQDVEDFFVYLMEEAIKYRTENGIERDDFLSHIISLKKKKNISDIEMASHGVTFFLDGYDTSSVALAPLFLELARNQKAQDKLRAELREAVGDSSQITYEELMDLPYLDQVVYESLRLTPPLTFSNRECSESIEIEGVKGHKALIEKGLRIFIPILSFHHYFHDPDDFIPERFDHGAV…
Clunio_marinus_04977	Cm_CYP6S1-1	CYP6	MFLYLTAVLSLFILILYVNFKKRYGFWKKLNVPYIHPTFPTGNVSDFLQSSIHFSYVIEKLYRKLRQNGATDYGGIYFFGNPVFLVLSPEFAKTVLVKDFQYFMDRGIYFNEKVDVLSANIFFLRGSKWKTLREKVSPTFTSGKIKQMFFLILDIGHRFQDYLMPFGNVKADIDIRDVLARFMTDVIASCAFGLDTDCINDPNSQFRKMGRKMIHFSKSKALKLIFASTFQKQATFLGIRWNDVDVSDFFINVVKDTIRYRKESGTRRNDFMQLLIDMMKDESKEKTFDDGKVTLTLEEIAAQAFVFLFAGFETSSTTMVFCLHLLAHHQDIQDQARESIKKNLAKYDGVWCFDAIMEMEFIEQIIEETLRLFPPVSDIHRWTSRDYKLPNGFVIPKEI…
Clunio_marinus_07315	Cm_CYP6S1-2	CYP6	MVTEVLLFIFMILGLIMYIDFKRQFGFWQRKKIAFLPPSFPMGNISEILKSKVHFGYIIQNIYNHMKYSGDYCGIFFSRNPVLLVLTPEFAKTVLVRDFSYFEDRGVYSNESIDPLGANMFFLEGERWKRIRSKLSPSFSSGKLKTMFHTISDVGQKFVSHLKPFAELSQDIEVYDLFARYTTDCISSCAFGFDANSLKDPKTDFVKMGKKVLHFPKLKALKIFFAMGFRDKAKSLGIRFNDEDVQNFFLKMVHDTIDYRNRTGFTRKDFVQQLMDLMNDNVDESDKITFNEVAAQIFGFYFAGFDSSSTTLAFTLHFLAYHLNVQEKGRKCIASALEKHNNEWSYDLIMDMPYIDAIIDESLRINPPVPTLHRIVTKDYTLPNGASLETGTLVVIPSL…
Clunio_marinus_02669	Cm_CYP6-1	CYP6	MENPFEFSLLLNIFVALSFISFVTFLIWIFRRQDYFKNHNIPYINSFPLLGSYTDSLFGRTSFYYNVLGICNRAEVKEKLFFGIFLFHNPCLMIKEPEIIKRILVKDFQSFNNRYTNSDVHDVLGYYELFILKNPLWKKMRGKLSPFFTSGRLKSMFYILDKISNDLVDFIHKRLDDDEKVELEIKHLTALYSTDVIASCVYGIDAKSLENPKGEFREIGRLMFEPTFWRILEYTSVFLLPQITKLFGFKAFTEKGDKFIRETVTQAMIEREKNIDILMAQAAVFFLAGYETSSTTNAFAMYEIAKSKEIQDRLRNEIREVLVKNDGKVTYDSIMNATEIPYLNQIINETLRLYPILPILDRVCTKSDGYSLEPFSDFKIPCGMPIHIPVYAIHLDEKN…
Clunio_marinus_17541	Cm_CYP6-2	CYP6	MAFVLILLLAIAVVYLLNQYLFSYWSKRGIKQLEPSFFYGDGGDLIKFKKSMGEFFKDIYSKHKNERIVGVYISYKPVLVVTDPKLVQDILIRDFTTFHDRPMPVDENKDPISGHLFNIGGQKWRDLRVKLSPTFTSGKIKAMYPIIKNVGKVLEDYLDEQVNKGVNVFEFRDLMARFNINIISSVAFGIDNDCINEPKHFFRQMSAKIFDPNLMNGLRALITLLAPTLFHKLNMRILDRDVEDFIFSVVKQTVEYREQKNFSRNDFMQLLIQLKNQGYVSVDKGEKDSEEMKNHSDTKSKLTLNEIIAQAFVFFVAGFETSSSTLLYCLFELARHKEIQQKVQQEVDKVFKTSGPDGVTYDMLSELKYLECVIDETLRKYPILPVHVRTANRDYKIAD…
Clunio_marinus_19901	Cm_CYP9AT13-2	CYP9	MGLLIYLAAIALYLFYKWATSTYDYFEKQGISFKKPTFLIGTNGNIFSRRKNFMQLIDEWYYEFQNEKVSGLFEFRRPMLLLRDPKIVKQMAVKDFDYFMDHRTIINEDVDQLFGKALVSLHGQKWKDMRATLSPAFTGSKMRQMFDFVSTVGQQTASTMKKEIESGKENSFEFKDLARQFAVDVIASCAFGIEINSFASPDNDFHRIAKKMSTFTSFRFGLILAGYMTVPKLMKALKISLLDKESCEFFKEAIIDTMKIREEKGIVRHDMINLLIQARKGQLTHNNNNEENTTDGFATVEESNIGKSEVKRQWDDVDLAAQAFIFFLAGFDTIATAMSFMAYELVCNPDIQQKLYNEVVTINEELGGKKITYEKIQSMKYLDQTVCEALRKWPPAPIT…
Clunio_marinus_17693	Cm_CYP9HJ2	CYP9	MFYLILFSVIVYLLYKWAIKDHDYFDKIGLAYEKPYPLVGNMLDIVLQRKPLMDMIEPNYYRHKKDKIFGFFNFTRVSYYILDPEIIKKITIKDFDHFVNHSDEITNADNVFNRSLFALHDKEWKDMRSTLSPIFTSSKMKMMYGHLSDQATNFVKHYEEKAKKEDNLIVEALDTFARFTADGIATSVFGFQTDCVVNKNSETYKIVQKMLHDFLGTIGVLKTVFSFGFPKIYNMLGLQITSREIYDFFKRVVIDVMDERDRKNIFRPDVIQLLLQAKKGQLKTEKENELNEKELTNFAANIEYDLGSKINDASHFTQDDWIAQGFIFFFAGFDTTSNLLQMTCYELAMNVDIQRELQEEVDEQLNLLDGKTISYEALHKMKFLDMVISEALRLWVPAP…
Clunio_marinus_02513	Cm_CYP9AT13-1	CYP9	MAYIIFLIAIAAYLFYKWSILTYKYFERQEIPFRKPVPLFGTNINLITRKKNFMDTLDEWYNEFPNEKVTGLFEFRKPLVLIKDPKIAKLIAVKDFDYFMDHRSVITEDIDPLFGKALVSLRGQKWKDMRATLSPAFTGSKMRQMFDFVSTVGHQTALSMKEEIKNGNEDSFEFKELSIKFAVDVIASCAFGIEVNSFTTPDNDFHKIAKKLTNFTSTRTILVFVGYMLFPALMKLTNIKILDKESCDFFEEAIIETMRIREEKGIIRHDMIHLLIQARKGQLTHQNNQESNANDKSSDGFATVEESSVGKSEVTRKWEDLDLAAQAFIFFLAGFDTIATAMSFMAYELVCNRDVQQKLYQEIYEMNQELDGKKITYEKIQSMKYLDQTVSEALRKWPP…
Clunio_marinus_15843	Cm_CYP9-1	CYP9	MIFLILFVVLVYCTYTWSIKDHDYFEKIGLPYNKPLPLFGNMLDVLLQRRYIVDLVKSEYYKHKDTKLIEFIKVLTRRIAYYVFDPELVKRITIKDFDHFVNHSDEVTSSDKMFNKSLVALRDKKWREMRTALSPIFTSSKMKMMYENVVIHAENFTRFYENRARKGEILIIDALDTFARFTADGIATSVFGFHTDCVVNQQSNTFRIVKKMVHDFFGPLGILKFMFAFAFPKVYKFLGIQAMSREIYNFFKRVVIDVMDERDRNNIYRPDVIQLLLQVKKGQLKMEEKNDFNDKDLTNFAASVEYDVGTKISNVSSFEKDDWIAQGFIFFGAGFDTTSNLLQMTCYELSKNEKVQRELQEEVDKQLKLLDGKSITYEALHKMKYLDMVVSEGLRMWPP…
Clunio_marinus_13335	Cm_CYP3996A5	CYP3996	MVFAWILAIVASILYFIKKLVDGNVNPKIFYKLLGRYRHILPPILKFCFKDKSEDKLNRFKYVHKIFPRYLRMKFLNFDVITVYDPELCKKIFNSQLACQRPFRNCLQLEYGLLASTYHYWKTSRKHLNVAFNLNVLKGFIPIFDSYAVNVVNDMKSHLGGKEFDLLHPLAKLAGTTVAATTLNAHGVEASPSEVTKLIDSINLSLDLLFKRIITPFWTFDSIYKFTKNYKIENEARKFTVDYGLELIAAARKRKILEDKKIDENGNDCEKKPAKVNYIIDQLVNHEEKFTDQEIQEHLMVILITASETTANLVATTIIYLAIYQDIQQKVYEEIFQVFNDENIEVDYDNIGSLKYLEMVVKETLRLFSPIPISARETIDEFDIGLDKPLAKGAKIVLL…
Clunio_marinus_17687	Cm_CYP420-2	CYP420	MLFFFIAFVFLTFLSVFLLFSFITLVRYQSFRKRKIVGPKPEFPFGNTRKSTLGIQNLIYDVDDSYQLYRNKGPFFGFFSNFRPFLIATDPEFIKFVTMKEFNKFRNNNTVINPTKDPLLARSPFRLKDDAWKSKRNETTPVMTPIKLKGIYPLVRDKTQHLIDYIKREIEADDTKIFDARNICTRCTCDTISSLLFDVDAKSFETDSIYYKMGEGLIRGVRNAVKSSMPFKKLPKQVENFFKTTAMTSVKQREENKIERSDLLAYFMYLKERKGISDLDLVGHCTTFFLDGYETSSLVTHHILYELGKHQDVQQKLREEIQQEGDDMSYEKLFELPYLDQVFNEALRLHPPLPFATRVCSEDVEFIDKHDHKFEIKKGDVVWVPLHSVQRDPDHFSSP…
Clunio_marinus_08938	Cm_CYP420-1	CYP420	MFLIYFWALLLIFLIILLIIKNIYRKFTIREIIGPIPKFPFGNTRKSALGEQNLIYDVDDIYCQFKEKSLVCGFFVFLRPYLLATNSEVIKEIIVKEFKKFRNNDFAVNLNKDPLIGRSPFRLKNETWKLKRSEIIPTMTQIKLKSIYPLIRNGTKNLVDYINREIINDECKVFDARNVSTRYTCDTITSSIFGIDAQSFEADDPFYFKMGEGLVNGVVNSVKSWLPFKRLPHDVESFFYDITMTAIKFRQENQIEREDFLSHLISLKNKINMSDVDIVGHCVTLFLDGFETTSLVIHHALYELGRHKEAQQKLREEIYSNDKELSYEKLLELPYLDQVFNETLRLHPPIPFTTRVYYYTSAESFIPERFNLENGGVKLFKERCVLIPFGDGPRQCLGM…
Clunio_marinus_07125	Cm_CYP4YZ1	CYP4	MKNLIFPRKFDQEMIIEWKFWICTSVVVMLIYKIFHSKYFRHVMIALRTPGPKAYPIIGNCSMARESQLTIARLTSAYKLYGPIGRMWFSFLPVFIVFKPEYLQLILGSNNHNEKSFYYKLLHNFIGDGLITSSGEKWRKHRKFLNPIFNINIIEKFIEIFGDSAQNLIKKIKDEDETNVTTLINDGVLDILHESVFGIPADLNKDNSPFRQGKLVASHRVANPWLLFNSIYSMTSNASDEVKQKKRLDDFARDMIQVRREMMKDDDIKTRKPLVDYMLEISKNNSNFNEQDVVDEAVTFMLAGQDSVGASLAFSIALLTKHQDHQSKCYEELNEIFGDDDRLPTMNDLRNMKHLEMCIKEALRLYPAVPLFARCLGADIKCGETILPAGCNVFIFPYA…
Clunio_marinus_08351	Cm_CYP4PYW1-1	CYP4	MALLVFILFLITILVTWYQRKFYRRNALLAKIPGYKSYPIVGSNLALIGKSASEIFEIFQEASEKLGPVWRLDLNPFTTVVFTSDVKMIESLLSSQKLHDKGNGYNFVRGWLQEGLLLSTGKKWHQRRRIITPAFHFNILQQFVEIMDHHGQICVSNLKKFDGQEIDFFSRISLYALDVICESAMGCKINAQKNSESEYIKAVKEIANIIFLRTFNQFKRIDFLYQFTEMYQREQKALKVLHNFTDSVIVSRRKELESTSHADNNENEIDFGIKKRKAFLDLLLQSTIDGNPLTNSDIREEVDTFMFGGHDTTTTSATCFTLYNLAKYPEIQEKVFEECKTTLGDDLQQPVTIHDLNNLHYLELTIKETLRLYPSVPCYGRNIKEDVTIGHLTIPKNTN…
Clunio_marinus_08352	Cm_CYP4PYW1-2	CYP4	MGFIAYFFVVVIIIVVWYQTKYLRRSCLLQKIPAFRSYPVIGSSLSFIGKSAVDIFKVVEDASKLGPIFRFDFSPFKSLIICNDPKVVEGILSSQELIVKSYQYDYMKDWLSDGLLLSTGRKWHQRRKIITPTFHFNILQQFADIMDRHGKIFVSNLKKFEGQEIDFFSPVSLYALDVICESAMGCKVNAQEDSESEYVKAVKEISNIIFLRMFDSLKQFQFIYQFTKMYQREQKALKLLHDFTDSVIVSRRKELESTSHADNNENDFGIKKRTAFLDLMLQSTIDGNPLTNSDIREEVDTFMFEGHDTTKSGICFTFYNLAKYPEIQEKVFDECRTILGDDTQQSVTMQELNNLHYLELVIKETLRLYPSVPFFGRDIKEEVSVGGITVPEKVAITIS…
Clunio_marinus_09324	Cm_CYP4YW2	CYP4	MFGIYFIFLIFFTCFYFLKKHYRQLQLTGQFNGPPGLPIIGNGLELVNKSPIEFIKIIEDYIGKYGKFIRIWLGNQLVFFMTDPKDIEVVLTSMQLLSKSTEYDFLKPWLNTGLLTSTGQKWVKRRKVLTPAFHFKILDDFIEVFDKQSSILTENLRKLQGRGKFNIFPITALCTLDIIGETAMGISFNSQSDNNSSYIKNVNELADIIHRRSYDFISRYDILFKFTPTYRRQQELIKLLHDFTDKVIVARREKLKNKPVSQQTDDTNDIGTKKKMALLDLLLQATVDGKPLTNEDIREEIDTFMFEGHDTTNSAIAFTLYNIGKYKYVQQKCFDEIKRVIGDDRNKPITMKELNELKYLELVIKETLRLYPSVPLIGREVVEEMKINEKIIPKGANLI…
Clunio_marinus_10766	Cm_CYP4PYW1-3	CYP4	MAFLTFILFIITSLIVWYQAKYYRRNILLSKIPAYKSYPIVGSSFSLIGKSASELFESFQDATAKLGPVWRLDISPFKSVVFVKDVKIVETVLSSQKLLDKSTGYEFVKGWLNDGLLLTTGKKWHQRRRIITPAFHFKILQQFTEVMDRHGKIFVSNLKKCEGREIDFFSPVSLYALDVICESAMGFKLNAQMNSESEYIKAVAEVSHIIFLRSFDQFKRINFLYQFTEMSKREQKLLKILHDFTDSVIVSRRKELEEGTSHADKNENDFGIKKRTAFLDLMLQSQIDGNPLSNSDIREEVDTFMFEGHDTTKSGICFILYNLAKYPEIQEKVFEECRTNLGNDPQQPVTMNELNNLHYLEMVIKETLRLYPSVPFFGRNLKEDTTLGHLTLPKGTSVS…
Clunio_marinus_11597	Cm_CYP4MR6	CYP4	MWLVYIALVILFIYILDQILIDKRLLELSEKFNGPKRLPIVGNALEFLGIGPKEYYDFVKKNQLTFGRTKTRISRFWIGNQIEINVDDPKHLEIILTNNKFLSKSSQYSFLNASLGDGLLFSTNQKWFTRRRIITPTFHFKILEQFFEVFIKHNQKLMSQIEEKADGKMFDIFPFVTASVMNAICETAMGCEMKAEDFEYLEAVKDLGYHVSTRFLTPWQRIDFLFNLSSTKREQDKCARIMHKFTTKIIEERRQKLMEEKAESLGNLDDDDVGLKKKMCLLDVLLLSKVDGESLTNADIQEEVDTFTFAGHDTTTNAICFTLYTIAKYPGVQEKLNEEIQRVFGDRDVTFKGINEMKYLDLVIKETMRLYPPVPIISRRLHEEVDFGDFIAPANANYN…
Clunio_marinus_04265	Cm_CYP4G304	CYP4	MAGTVSADLPTSSVSTAIFFSLLFPAIALWFVYWRLSRKRMYELADKLPGPNGLPIIGNALDLMGTSHILFKTFVNKGKPFNDVIKIWAGPKLLIFLADPRDIEIILSSQVYLDKSPEYRFFKPWLGNGLLISSGSKWRSHRKLIAPTFHLNVLKSFIELFNDNSRHVCQKMRDLNGKTFDCHDYMSECTVEILLETAMGVSRKTQDQSGFDYAMAVMKMCDILHLRHTKIWLYPDWIFNLSKYAKKQVKLLDVIHSLTKKVIRNKKEAFSQGTRGSLATPEYIKPEEKDKKEELKKTTVVEGLSFGQSSGLKDDLDVDEPNDIGEKKRLAFLDLLLESAENGAVISDEEIKEQVDTIMFEGHDTTAAGSSFFLSLMGIHQHIQDKVVDELDQIFGDSD…
Clunio_marinus_21491	Cm_CYP4C167	CYP4	MFVNMFENVESYVQSSLVVQFFQMIFTRFSPLTVLLTTTVTIWLINYNRRRSRLVRLIEKVPGPPALPFVGNAIEINVEPDEVFARLTGVRKLFGRRQGISRCWMLSVPYVMISKPECVEPILSSPKHIDKSSDYSYLHPWLGTGLLTSFGSKWHSRRKILTPAFHFKILEDFIDIFNEQSSILVRKLSKEVNKDSFNIFPYVTLCTLDIVCETAMGQNIKAQSNSDSDYVKAVYEIGSVVQKRQARFWMQSDFIFKLTEDYKTHERCLKILHGFSYGVIRERKEQMKTAELLRKNKFDQNNNKLSVDENGNNTGMFDDEESFGKKKRLAFLDLLITASGNGSILNDEDIREEVDTFMFEGHDTTSAAVSWCLFLIGSNLNIQEKALQEIDEVMGGDRD…
Clunio_marinus_14641	Cm_CYP4aa1	CYP4	MGVATLLLILLIAIIIYAIFQSGYFRCALLAFQIPGPKAIPFIGNCLIVKEKDLLGNIIATGYKTYGPISRLWFGFLPFFVIFEPEHLQQILSSHKHTEKSFLYKLLHNFLGDGLITSSGDKWLAHRKFTTPIFHINILEKFIETFSDSAKEFLIKLQNKNEINVTSFVNECIIDVLNESVLGVLVKEKQKKSPFREGKVVAPHRIANPWLLFDWIYQLTSSASDELDQKKRLDEFVRKIIQERRNTEEYVDDMKRKCLLDYLIDISKTHPDFDEKDIIDEACTFMLAGQDSVGATLAFTIFLLAQHQNHQAKCYDEIKYIFGDDERTPTINDLKEMKHLEMCIKETLRLYPAVPIMARHLGGEVKCGNVTLPSGSEIFVIPYATHRLEHIYPNPENFI…
Clunio_marinus_13082	Cm_CYP4030A3	CYP4030	MYESDLLLLIFLILLFAYLKSSFQSFIKYHQLFRKIKGPKTLPLGLIAYIFTANSEADRFQILQNLSKKYPNFYSLWFGSKYLFVTDDPNIAQKLLTYPQCVEKNFFMELFGFPNGLISLKSDRWKSERKLLNSSFSLPVLQSYIPIFDKSIRLGVKELQQKCDKGEFDIKHDVTFVVMNAVLNTTFGREISKDVIESIIKSTEKLLDIVWSRSMNPLLYYDSIYSLTSMKKQEDSHRRLIFKFIDEEWNELQNGSKSILESSFIHQLIKVSNDGRMYTKEEVNDHVGTMLVAAGDTTSTALNFLFLMLAMHENIQHRIVKEINEVFGELEDLIVDYEKLSELKYVEMVIKETLRLFSPATGIFREVKAEVDLGKIDSEIENLRLPQGTNLIINVFGLH…
Clunio_marinus_11772	Cm_CYP3987	CYP3987	MLVLQSLVFGVFISLAVAYARFLWKRRRMYHLAAKLDGPKGLPFIGIGHHLFNLSLTEIFEYLMNEPEKYETPSKFWLGPELVVFANTPDMLQIVLNSPKCLDKSPLYDLFVLKKGLLIVGGEMWKRHRKALNPAFSIGNIKKFIQLFDEKSKIFVKNCEKHIEKKSFDVYGYMSACSLETLLKGNCNYVCDIQSDALNNVYIKNVEKGAKILMDRVKNILYHFEAIYHLSKLYRDEQLYIHEGALKIADEIYEQYRNQLKDKNTFNDSDGYQMEPKNFVDCLLEEKNQFEMDEIKDEINTLVAAGHETSAFVVSCTILMLSMFPEVQQKVFEEIEEVFNKSNYEIDYEKLSKLVYLDMVIKETMRLFPVVPFGTRRSNDEVEIGDKVIPAGTTIVIST…
Clunio_marinus_18943	Cm_CYP3997A4	CYP3997	MGVAFVFLAFVAIFAGIMCFMKNYRKIQLDIPAPNALPIIGHAHLMIGLNNEEQLKLITELCFLYPNLVKVWFLHIMGIIVNSPELIQKVFNSDVCMEKPYIAYKLFNLDNGLLSSRYPKWKHDRRFFNNSFKISTLQSFIPIFIQTADKLTNEIASFVDGNSFNILDYTIRCTLKMICSTSLGMNISDAENDETFNKVFHAVDTSETVAMLQNKPLVYPDTIFKLTPRYYENKRQGQYLKDFHQRIIDERREILKNNNNCDEKDLGYNIFIDHILNNEGMFSDEDIQHHVITVLSAGYETSATATAHCILFLAQHQNVQNRMVEEINEVYATDDEITFESLGKLQYMDRVIKETLRVAPVGPVIFREAMDDFEIEQGLVIPKGTTFVLNIFALHRRRD…
Clunio_marinus_01445	Cm_CYP4-1	CYP4	MDLILLLIFAGTLFVTFLPFFKKLKKQYEFQQVINKLPGPKSYPFLGTTLPYITKPREDRFNLDVQYGKQYGPIYRMWHGRTFPEIRLMTCDYAEEIFKSSKHIEKSYTYKLLEPWLGQGLISSTGQHWFMHRRLLTPTFHFSILENFCDVFYEHSELIVKKLEELTADGKPVNIYPIIGHAALDIICETAMGFKINALEKTENEYVKAVYSFSEIAMHRFYKPWLRVDYFFRKSSYADKYEKSLNTLQEMTTKVIKERKLSRQMDNNEFSGKAENDFGMKKRKAFLDLLLDGNESNKELTDEDIKDEVNTFMFAVNTTSVGICWALYMIGLHEDVQEKIWEEMKAIFGDDNKKPATYRELNEMKYLERVLKECLRLYPSVPNISRKMNEDIELGGYTI…
Clunio_marinus_18991	Cm_CYP4-2	CYP4	MALLVFILFVITILVIWYQRKFYRKNALLAKIPAFKSYPVFGSRLALIGKSGSEIFETLQDASETLGPVWRLDLSPFSSSVFTSDVKMIESVLSSQKLLDKGSGYKFVRGWLQEAFHFNILQQFAEIMDHHGQICVSNLKKFDDQEIDFFSIISLNAFDVICGEFSVNYQSVDMIRNKVLFSGAESAMGCKINAQKNSESEYIKAVKEISNIIFLRTFNQFKRSDFLYQFTEMYQREQNALKVLHDFTDSVIVSRRKELESASHAVKNENDFGIKKRKAFLDLLLQSTIDGNPLTNSDIREEVDTFMFEGHDTTTSAICFTLYNLAKYPEIQEKVFEECKTTLGDDLQQLVTIHDLNNLHYLELTIKETLRLYPSVPFYGRNIKEDVTIGHLTIPKDTN…
Clunio_marinus_20572	Cm_CYP49a1	CYP49	MAMSRRTLLQLFLKRTSFSSTLSILPEAIGADYECIHAKQSISAKEQYAKPYADIPGPRELPIIGNAWRFAPIIGQHKIEELDKVMLQLHEVYGKIVKVSGLIGHPDLLFIYDGDEIRNTFRREEILPHRPAMPSLHHYKGELHKDFFGDCPGIIGVHGQKWDNFRSKVQQVMLNANAVKKYVSPLNDIADDFLIHMEGLLDDQRELPGHFLHELYKWALESVCRVSLDTRLGCVSKNPNPESKKIIEAINTFFWTVAEVELRLPVWRFYKTKTFKDYIGALDSFRELCMKHIEIAMSKLNLEQEVNSEHVSIVEQILHETRNPKIAAVLALDLMLVGVDTTSVAISSTMYQLSQNEDKQEKLFNELKQALVDKDSKVTSETLQQLPYLKACIKETLRM…
Clunio_marinus_22460	Cm_CYP301a1	CYP301	MQTTRKLLIYSQWNKNVFHVVKHRSTIAAPVAQCPYADVATNDHQIIANRAKKEVVTEQYLPYSQVPGPKPIPILGNTWRFFPIIGQFKISDIATMSFLLNQVWGRIVKVGGLMGRPDLLFVFDADEIEKCYRNEGQTPFRPSMPSLVKYKGELRKDFFGDLPGVVGVHGEKWKEFRSRVQKPILQLSTVRRYVKPLEQVTNDFMTRCQTQLLDENSELPNDFANEIHKWSLECIGLVALDTRLGCLDGTLDPKSEPQQIINAAQFALRNIAMLELKAPYWRWFPTPLWTRYVKNMDYFVEVCMKYISQATKRLQASGGVGGALDGEPSLIERVLKEEKNEKLATVMALDLILVGIDTISMAVCSILYQLATRPEEQEKIYQELKRNIPDKNTPLTIQL…
Clunio_marinus_02844	Cm_CYP12a5	CYP12	MMISRGILGLNFFFQSKSLTLIRKLSVQAAASYKPTDDEYARAKPYEQIPSLTKIELAKRFLPGGKFHEKSIVDVQVMLRDELGELYRIPGMFGQREILTTFDPNDVEIIHRTEGAQPYRRGLETITYYRKKLRSDVYSVGGLILEQGDEWSKMRTAVNPILMQPRTAKLYIPTIDGIVQDFMANFPKLQDENGEMPDNFQDLLNRWTLESIVAIALEKRLGLMDLENRNEKAEKIAKTVRTIFELTAEFEFKPSVWRIYHTKAFKKLLQAFDDLTDLSLELIEAAKKNYQEETVNNDNNEESILFKLLKKDPRFASVMAFDMIFGGIDTTSSTLSGVMYCLAKNPDKQEILRQELIKVLTDKNTPLTPENMNHLPYLRACIKEGIRVLPPVMGNMRRT…
Clunio_marinus_16739	Cm_CYP12a4-1	CYP12	MFLTKFNVNLVTKSSKGLNTIVRLSSTSAVNDSEWKNAKPYSQIPGLTKFGLVRAVSPGGKYNNLNIIEMSLKMQEEYGNFVKFPGLFGQRDLIFTLDPNDIETIFRHEGKFPIRRGLDTLEYYREVYRREWFGKGNTGLVPSQGDDWYQFRTRVNQTMMQPKTSKLYIPKIDEVAIEFVDRIKENRDANGETPNDFLEYINQWALESIALITLDTRLMVHENPRSAEINRLMKEVFRLSYEYDVMPSLWRTVKTPGFMHVMKTYDRLTGIMREYANEAMKKLEASTPSDDHEPGILEKLMKIDKNVAFVMVLDSLLAGVDTTSTGIVSTLYCLASNPDKQEILRKEVLKILPEKKSKLTTQSLSSIPYLRAVIKEAIRLHPPFNGNLRETVQDMVIQG…
Clunio_marinus_17245	Cm_CYP12b2	CYP12	MLRTLERAKIFLNSQSLGQHARSLVAQAQPSVDTKVKNEEIDALPYGSIPAFTRFQLTRRFLPGGKYFQKSFYEMHKLMREEFGDIVKFPAIFATPEMVWIFNVKDIEKMFRFEGPIPYRRTFETLQHYRKTIRPDIYGDYGSLFTEQGEKWYKMRTLVNPVLLKPTTVKLYIPQVDEIAKEFVEMILSKRDETNEVPAQFGDYINMWSLESITCISLNRRLGILNQNYHDENAEKLIKLIRAFLTDVYDFEVNPSVWKFYETKAFKKLMEVYDGMTNIILHYVDKAIEDIKAQPKADDHEESILEKLIKINKNAAVIMCVDSLIAGVDATSSASIGILYCLAKNQDKQDKLREELRKILPNKSDDLTPEKMRNMPYLRAVIKEGIRLYPPTAANTRAA…
Clunio_marinus_17481	Cm_CYP12a4-2	CYP12	MLISNKISRFNNLLSVKYQHFKVFSTQVSFEDAKSFNEIPGPKNAFQFMQLLLPGGKYYKISPSELIKQWRNSYGTIATLPGFFGVPSLVITYLPDDIEKVFRTEGKFPNRRPLESILYFRKHERPDLYPAGAGLIVTQGQEWYDFRTKVQQIMMQPRATKVYIPGIDGVACDFIKKIREIRDENNETPADFWETLTLWALESIGIIALDTRLGAMDNPEATKITELIKIIFENINKYDFEPSIWRYYKMPGFKRAMKTYEETRNELRKYIDQAIERLEKNPTADDHEMGILEKLIKIDRNIGVTMAEDMLFAGVDTTSSAISAVMYNLAKNPEKQEILRKEVFSILPDKNSKLSASSFNNAPYLRAVMKESQRMHPITNGNVRQLDVDIVLQGYRIPK…
Clunio_marinus_09595	Cm_dib	CYP302	MGFTRFVQTGRVARISRGRYKGKLVAIVDIIDQNRVLIDGPLTRVPRQQYPVSHLHLTKFVVKFPFTAPTRVVKKALEDFKLKEKWSGTLWAERARAKRMRSNLTDFERFKLRLVKRSKNRIIEPVFDKLKKTASKSGLLFGKPIKGTKPLPAKKPKAEGAKKKKKVNISPKNKVFNVKLRFYTKLSSSKGLKSLDMMPGPRGFIGLGNIFNYSELFGKYSFTKIHESGMDKYQKYGSIVCERMIPGVNIVWLYDPNDIEKIYQEEVGDYPRRESHSALAKYRIDHPHIYKNAGLLSTNGEEWWRIRSQFQKGLSSPKNVRNFLPTADVTVKEFINHMPKCFDKDSIINDFSIPILKLKTQLMTLLIFGEELEPLSDINLTSNSECLKLAENSGIINSL…
Clunio_marinus_14204	Cm_sad	CYP315	MMNSKIYLPIRQFVTRAANEVKEKAIPGPKYYPFLGPINDILTMGKAEKLHLTIDEYHRKYGPVFKTKLGSTDAVFISSPTFIRSIFNHEGKFPKHSMPPSWLYFNKKHSINRGLLFMDGEEWYEHRKIMNSILMKDSQWTETIIRVTCDNFIKKIKRSFNTESDEVIDNLEDELYLWSTYSILNLMLGSSTHEQSDREFDENVWKFVTSAKQIWTTSAKLLTIPPAIADKLHLKVWKDFEKTVHESISLSRKMISAFNDKNVFNCSKDGLFMKLKSHNLSDEMMTQILSDLIFAAGDTTVSTMSWCLHKIAKHNEIQSMMRKSIYESDFDYETPLVRAFLKEVLRLYPVAPFIGRILDTEATLGAYKIPKGWFALTSQYSAGHDPQNFVNPEKFSPKR…
Clunio_marinus_02058	Cm_clan3-1	clan3	MKHGNIYNAFSIFITRDKKLFELRGVEFDKPTIFFGNLWNVFRDIESEREVFERLYEKYDREKLFGIFILHRPIFVIKDVNLAKQIMIQHFHNFSNFAGKNFHEIFDNYFANHLGCLEGDKWKNAKEKLLSVFAMANLKSLDKCFAFCVGKSLKHIKLQHAHVGETIVIDVHEFINRYIGETIAMIVLGIETGSRDDIVDDILHTSNQIDNELMSFKTMMYLTLTSMMNFRNFKINLISDGVKHFFKQNVLQQIEIRLKQQANNKHNIMQMLIDIGESSEKILSNVFMFLTGGFKSTKELLETCLWELMLNNDIQSKIIMEIDECMEFNNTKEINFEQLNKMNNLNLFMMEVLRKYPPIHFGTRICTKDCTITTKDGELLKFEQNDVIYIPITLIQNDQ…
Clunio_marinus_04859	Cm_clan4-1	clan4	MRLEYRKFYRLASKVPSVPGQLPILGLANRVFLASGEDIFKLMREIFSPIGQSPRKAWLTPAQLLIVVDDIEQLKKVYTIPSCVNRPNLYSAFMAPTGLLSSNGNLWKNHRKLLNPAFNAGVLKSFLPILNKKTQILIKVLDEYSNGNEFDISTFMASFSMDNILSTSLGFHGDSQTDKQSKLLQNFLGGMFVITKKITNFWLQYKPIIMLTKYYELEKQHITNGIHKFVKDFVDEKEKTFDISDISDKPQIFIDQLFKKRSEFNRNEIEDEIGTIVGTGYETSAYSLSLGVVLLALHPKIQEKLYDELKNVFRSANEEVSEDNLPQLTYLDLVVKEILRYWPPVSVIVRYTSDEVEIGDYLIPKETNIIIPIYEIHRNKKFWGDDADEFKPERFEGEK…
Clunio_marinus_12521	Cm_clan4-2	clan4	MLNLIDVFFVCIVVYLVLRWNFGSHWDFGDKIPGYNGMPIVGFWYQYFSVKFEDAYANFLEIAKPFDSVFKIWWGLNLILFIRKPEDIKILLNADESYDKPKKMYKTFFNRGLFVSSGEKNRLYRKTMSIILDSKAMQTYIPTINIKMKNFLKSFDEKLKENGDEMDISKHTLDFALIAILSSMFGCEDFNEDERLKFLQDVEELKKHESSISDFVEIIETGVEKNINKVESTDKKFYPPLEQIYEITKLINHFELKDEISTIVISGSQKTGKVIAATILMLAMNPNKQEKVIDELVTIFNGKSDQIMDERTLNRMKYLEMVVKETIRLLPPIPQISRQIRKDIELADLQIPAGVIVSFFPQIIHTDKKYWGDDADEFIPERFSDTNFSKIHPYAYIPF…
Clunio_marinus_13086	Cm_clan4-3	clan4	MEMNIQLGENNDILRSSHVAANILSAKIVRFWLQYEPILRMTDIYELEQKHLVNGLYKTVDKIILMQMQNKNQDDSEKMKKKKPQIFIDQLFKKRDEFTYEEIKDEFMTVIAAGFDTIAITMSFIVLILAMHQDVQEKAFQELQHVFNSNDEDVDEEKISQLTYLDLFYIYASKLPSVKGGLPIVGFAHLFLRKNNQELYNQIKEITSTPGPSPRKFWFGPMFMIIIDDPMQLQNVLNSPKCIDKPSLYEGLGMKKENNDILRSSHVAANILSAKIVRFWLQYEPILRMTDIYELEQKHLVNGLYKTVDKIILMQMQNKNQDDSEKMKKKKPQIFIDQLFKKRDEFTYEEIKDEFMTVIAAGFDTIAITMSFIVLILAMHQDVQEKAFQELQHVFNSND…
Clunio_marinus_14972	Cm_clan4-4	clan4	MFKIEDVLFGCLIALITIFITFRFQRRRLYKFASKLPGPKEWPIFGILPNFMDVFKTLNNVANQYDESFKTWAGPILIYVIRDPDDLGIVLKKVSEKHELYSKVGFPQGLFTLNGEKHKLHRRLLMPAFSVKSFQSYISTINYQSKIFVEKVRREFYGLEIEISEHVFDFTMKNLLRTLFGLKRIPNALAAQYHKDCMKYQLIILNKMFEIINQRMCKIWLTIDPIFRLSNLYQKAAKHRFDRPNTLSDYLMKDNEKNYLKSHKTGKCETIVDMMYKNREFEEYDDIKSEIDSIIIAVELSSRGYDTTAVMLSNILLMLAIHQDVQKKVISEMKEAFPSNQDEMDIEALGKLSYLEMVINECMRLFPFPPMNVLAPTNDLKLTKCVVPKGTAIMFQPLY…
Clunio_marinus_20364	Cm_clan4-5	clan4	MSGQLPILGLTHKYFFVTQQDIFNTFHEMYVNGGPSPRKVGLIPHELFIYVDDIEQIKKVYTLPSCNDRPSLYEAFGGVMGMFSSNGALWKKHRKLLNPAFNTTVLKSFLPIFNDNSKALMNALDDHADGNEIDIHSFMAEFALDNILNTSMGFKGDKHADKRKEMLNHMTGTMIVTSAKILHFWKRIKPILMLTEIYKLEKKYFDNGMYKIIKDFVDEKEKTFDIDDVSEKPQILIDQLFKNRNEFSRQEIEDEIFSFIGAGLETSEYSLSKAILLIAMHPEVQEKIVDELKYVFESEDEEVTEDNLSQLTYLDLVMKEVFRYWSIITIIARYTTDEVELGDCLIPKGTHIIIPIYEIHRDKKIWGGDADEFKPERFEPERMKNIPAHAYMPFALGPR…
Clunio_marinus_13178	Cm_clan4-6	clan4	MRKNKSDLKMVPFLSMLLFYLSIILFLYYTFRNNKPLNWNIILNGFTFNFRQDDEILRIPGPLRLPFVGTKWTQLVIKMNKLHEFYAKMHETYGDIVLEMSGNIPVVSLYNRLDIEKVLKFPSKHPFRPETEIISYFRRSHPERYPSTGLVNMQGHEWARLRALLATKTIENRKCLKRSCPDLNEMCDDFIADMRRKRNDANVIYDVHDSIKTLSVDATFSLILGKRLKHFHNGKEKLEELKLCVNNIFKSFRDSTFGLQLWKYFPTKLYKEFGKNETRVYEITSEIIRETLQKEDIRRPETENDTILVTILKAKELEHGDKICGVVDFLSAGVDVFAHTVCFLLHHLSDKPEVQERIYEEVMNMDDDPTHEDFSRFHYTRAAIHESYRLTPVAHALAR…

## Sheet: Cn
Gene number	Gene Name	Gene families	AA Sequence
Chironomus_tentans_03321	Cn_phtm	CYP306	SLLFIITVLLAFYFTFYLFKIKKERKNCPPGPWGNYIPFIGYLPFLNPAKPHETLLELSKKYGNIFSLQMGSIFTVILADSALIREAFRRDEFSGRAPLYVTHGIFNGYGLICTEGEFWKDQRSLVHKWLRDMGMIKFGTKRELMQNRIMEGIDLCIQEIEKLQTQKINPINILMDTVGNIVNDFVFGIKYEWNSDTWKYLKHLQEEGVKLVGIHASANFLPILRFLPSNRRNMEFILTGKAATHKLYDAIVDNCERALDTSTEYRDCILKRFLLEKRDREQSHDELAKNCSREQLNHLLADMFGASLDTTLCTLRWYLLLIAIHHECQDKIYEEMKNYGIRERYLTDDIESLPYLKASISESMRLKTVVPCGIPHGNTQQHTTLDGYFIPKNSMILPL…
Chironomus_tentans_05767	Cn_CYP303a1	CYP303	IKHNSQQINIFFVEFFQAQHRFIVRQLKEFGFARKGMQEICENEAEFCVNDFRKLIENHGGKCATVKMPNILTSYILNTLWQFMAGIRYDVNNEELRYLQGMLSDLMKSIDMGGALFSHLPFLQYIAPEASGYKNFVRCHKNIHAFMRKEVERHKRNFNPSDEPRDLIEAYLKVLHVGDESGKAHKSFSELQLLGICLDMFIAGSETTNNASNFMMLYLTRNPHVQKCAREEIDRVIGRNRLPKLSDRPNLPYCEAIVYESLRAFVKMACGVPHRALKDTKLCGFDIPKDTMIISSYMQLSMDTKNFKNPHKFDPENFLDENGNVIVPEDFTPFALGKRRCIGEVLARTNLFLLCTTLIQNFYFDIPDGHDLPSEDHIDSLTPNVRDYKAMIVLRQ
Chironomus_tentans_09243	Cn_spo	CYP307	MALVTLYLLYVILVLFLIIYLKLVFKCKRAVKISDHVQKHIERNHKTSDRYLVQPPGPLPLPVIGNLALLGKYDVPFEGFSALSKIYGDVYSLTLGTIRCVVVNNLEIIKEVLNQNGVFFGGRPDFERFHRIFGGDRNNSLALCDWSTLQQKRRNLARKHCSPRNNSDYFEKLNIVGCSEVEKCIEHMKKMVEDTAGEIHMKPLIMETCANLFLGYMCSTRFEYDDIDFKNMVRSFDEIFWEINQGYAVDFLPWLSPFYKKHMQTLDSWAKVIRKFILNRVIGNRDEKIRMQNESDDDFTDALLRSLAKEENVTKNTIIFMLEDFLGGHSAIGNLIYLSLGYIAKYPHIGKRIQEEINAVSQNGKRKITLHDADDMPFTIATLFEILRHTSSPIVPHLA…
Chironomus_tentans_10392	Cn_spok	CYP307	MYNSMFLLFSSNTIYIMLTCIILTIVLIANDLNVKQLKKKLSWKSQLQSKLSQLNFFHGNNGTNENNNEIIYERQAPGPKRKFIIGNLDVLDGYDIPYQAFSDLADKYGNIIKLQMGNVPSLVINGVENIKEVLIYKGHHFDSRPNFKRFQMLFDGNKENSLAFCDWSDMQKVRRDMLSTHTFPRKFSMSFNRLNDITVEKYHQLSSEIRRDIVNEKSISIKPIIMEACGNIFTEYFTTRNFDRNDKNFQTLIRNFDKIFWEVNQGSAADFLPFLLPFQYKNMRKMEQWSHEIRQFILNNIITDRYSTWNIGNEPNDYIESLIDHVKQKLEPRMEWETALFALEDIIGGHSAVANFVCKVLAFIAQDKEIQKNIQSEVDNLLNERSEKSVLIGDRNKLI…
Chironomus_tentans_12217	Cn_CYP15a1	CYP15	GPKFLPIVGNINILKHIKILKFHHLLWHNLSKLYGPVVGLKFFHKYVVIVSSKEAIKEVYTRDELNGRPDGFFFRIRTFEKRLGVVFTDGDFWENQRRFSATTLKHLGVGKFGMVKHIEHEAEEIVTELMKKAEVSEVFPMHSAFDISVLNLMWVLLKGERFELDDQKLIDLVAAVHKNFQVLDMSGGILNLFPAIRHVMPEQSGYKELVDTMKPIWDFLAEEIQIIKENYDPALEPKCFIEAYIKEMSKAHDQENFFSDEQLFGICIDFFQAGSETTANSLGFAILYMLHHPKVMRRVQIEIMSVVGANKLPTLSDRPNLKYTDAVISEVQRCANIAPLGIAHRAVKNAHLNGLLITKDATILCNLYSLNMDDKNWNKPAEFMPERFLNDDGDLIYPD…
Chironomus_tentans_02172	Cn_CYP6FW1	CYP6	MLFLIITLTLLAIVCALTFAYFNEKYKFFKCRGIVGPKPEFFFGNMREAFFKRRHFSSIIDDFYQMYKHNEQIIGFYNITTPYYLLISPEVIKQILVKDFKHFRNNEFGGLSDKKKDPVMALNPFVMRDEEWKEKRTEVASGMTQNKLRAMFPLVHDVGNRFAAYLKEELKNNPSKSFDSREICVRYTCDTVSSCIFGIDGGSFIKKESKIINMGNKMIRSISDAAKSFLPKRLMPQDVQDFFIYLMEEAIKYRDSHNINRDDFLAHIISLKKKKDMSEIEVVAHGVTFFLDGFDTSSIGLAPIFYELGRNQRVQNKLREELLAAFPNENDVNYDKLLDHEYLNNVIYESLRISPPITFANRECSENITLEINKRSIRIQKGEKMIIPLISIQQDPEYY…
Chironomus_tentans_06799	Cn_CYP6FX5	CYP6	ISSYSVDYWIIMLLVIVLLVILTTIISLVKWRYNYWRNLNIPYVAPTFPFGNIKGMGKKYSQFELLQEIYQKFKKNSSPIVGLYYYLSPVIIAKDMELVKNIFTRDSAHFIDRGAYYNEKDNPISAHIFNLDNPKWKTLRTKLTPTFTSGKIKMMFNTVYDVAERFVKKLGSEVEIAVDGEIEIKEFAGRFTTDVIGSVGFGLEINSLDNPRTEFRLHGINAFEKPNNATSVILFSVAFKDIARKLHIRNVRKDIEEFFQNIVRDTVKHREDNGISRNDFMQLMIQLKNHGKLEGETLSVGKLTMDEITAQCFIFFIAGYETSSTAMSYLLYEFAQNPQIQEKARENVRQVLAKYNNKLTYEAIKEMDYLLMCVNESLRKYPPVHTLLRYCNKDYKIEG…
Chironomus_tentans_08990	Cn_CYP6AAD1	CYP6	MLTVLISILSIVYLIYRWYTWKYDYFEKRGIPAVKAKFPLGNTPNGFLYKRNVLYDFEDLYKQFRGKEPLIGYFEAKTPRYLVISPEVAKKVMITNFSNFHDNEFSHLFDKDIEPMIGRNPFILRGQEWKDKRGQITPAFTNNRLRACFPLVEEVLTRFTKYVKDEYQKDSKVPLELREICARYTTDVVSSCVFNADAQSFTKENPEIRVMGKKFVEALSSFGLVQFLLTSLFPGIQKLLKMRIMDKESEDFFINLMLQAVKLRESSKVQRDDYLSFLIELRKKKSISDIEMAAHGVTFFSDGYETSSIGISHILYELAGNKNAQQKLRKEINEIIIDKNGKIIYEKMLENEYLNQVFYEALRLHQPLGIYNRECTEVINLDCGNGKVFKIEKGMGINI…
Chironomus_tentans_10680	Cn_CYP6AET1	CYP6	MKLIVIFFIIVSILAISKTATSKKFDEKEKPEWAKKDIRDFTDADMERLLEQWEEEDDPLEADELPEHLRPAPSIDMSKIDPSNPEALLQQTKKGRTVMMFVSVTENPTKEEAEEITKLWQTSLWNNHLQAERYMIDTNRAIFMFSDGSQAWKAKDFLVEQDRCESVTLENKVYEGKKSIISKTATSKKFDEKEKPEWAKKDIRDFTDADMERLLEQWEEEDDPLEADELPEHLRPAPSIDMSKIDPSNPEALLQQTKKGRTVMMFVSVTENPTKEEAEEITKIWQTSLWNNHLQAERYMIDTNRALFMFSDGSQAWKAKDFLVEQDRCESVTLENKVYEGKKSIKFNYFKNLDIPHKQPRIPFGNMQGFKRKLHSSHFFRNLYEEFKGTSQFCGIYLF…
Chironomus_tentans_10707	Cn_CYP6FQ1	CYP6	MITVILAIIILILCLYFKYQFSFWTRQSIEGPAPVPIFGNLHEYILTKKKHFGEIYQEIYNSYPTARYVGIYKMGKPALLIRDLELIKDILVTNFNTFNMNEFAIDADLDPLVAVNPFCVPGDEWKTKRSQLSPLFTQNRTKVAIPFINGVAKKMLEYIESGPESSTMEFDVKELCAKFTTDNVAAVSFGLDGESFTNPNASFRKIGDDIFKPTFINGIKQQIVLFVPIMAKILKVPFVSKESDQKFRQIVQQVVDKREQEKSRSDDLLQVILDLREKHGKEEYSDTVVCGHSMTFLTEGYETSSTTMSMTLYELALNPQIQKRVQLEVDQLLAESNGEINEKVILGAEYLEQCIMEVVRLHCPVFNLSKFSVREYEFPPQFEGSTKSLKMPGGTNVVI…
Chironomus_tentans_01078	Cn_CYP6-1	CYP6	MGFWIFVALFFAVIYLLNQYFFSYWSKRGIPYKEPKFIIGELGSVALATKPFGLIFKDFYEKFKKHKILGIYFSYRPALVVNDPVIIQEIIIKNFNSFHDRNLPVDEETNPLSAHLFTLCGQKWRDLRVKLSPTFTSGKLKGMYPTIRDCAQVLQDYIGKEVKNGNDVFDIRDLLARFTTNVISSVAFGIENDCINDRENIFRKIGIKVFQASLKRSILRAFAFFVPNIFGFLREKLNIKIKVTPEEIESFFMSVVKQTIEHREKNRDFERRDFMQLLIQLKNQGFISADKDDIDNTVDNESSTNKIIDTKKLTFNEVVAQAFLFFIAGFETSSSTSNFCLLELCRNPKIQKKVQEEIDEVMTAAKSNEITYDMLGKMKYLECCIDEALRKYPIVPVIF…
Chironomus_tentans_03411	Cn_CYP6-2	CYP6	MMILVVIFSILSILISILIYRRINYFKNYNIPHETLNILFGNTQKSTLGKCSVAYDADRVYTKFKGRGLCAGFMNGFTPYLLPLNAEVLKLILIRNFKNFRNNSFGLETQRHSVISLNPFWLRNEKWKQKRSELSPALTSSRLKGMYPLIDDAAKEFTDYIKMKMASNTSMIFNMRDISLRYSCNSITSTTYAFNAQAYDDENASEILNYGKRMWRSISTSTQLPSSPITREVNQYFIRIMNQAVQRRRYSNEKRNDLLNYVISLKDKRNFSEIETAAHAMTFWLDGFETSSLALCYVLYELSKNTRVQDKLRIEINENIDKNQTVPIETLLNLTYLDQVFYEAIRLHPPLYYTTRQCNESIELISDEQKIFIPFGTTIWIPIYSIHRDPDVYENPQEF…
Chironomus_tentans_04747	Cn_CYP6-3	CYP6	MLFWILFAILAIFIYLIDLHFHSYWSNRGIPCKEPKFVFGEFGRLVVQRKYIGEFIGQIYQNHKNQNILGLYFLYRPILVINDPQLIQDVIIKDFVHFHDRGFPMDEKIDPLGAHLLMISGQRWRDLRVKLTPLFTSGKLKGMYSTIKDSAQVLQDYLIKNVENGNEIFDMRDLLARLMINVISSVAFGIENDCINDPDNVFRKIGLKVFEPSFKRIFQDTLAIFVPKFILLTKFKQISKEIEDFFMTIVKQTIELREKNKKYERKDLMQLLIQLKDQGYLSVDKDDEIERDDKNETQKSVELKKLTFEEVAAQAFLFFVAGFETSSSTSNFCLLELSKNPKIQQKVQNEIDKVMKKSNSTQFTYDMLSELKYLECCIDEATRKYPIVPVLNRECTKEY…
Chironomus_tentans_04815	Cn_CYP6-4	CYP6	MSLSGNEISFILVSSILIFILYWCNQRLSYFKHRNIPYLKSFPFLGALTEAVIGKKGLYDCIDDIYNNPKFKNDQFHGIFMFHKPSLLIKDPEIIKQILVKDFNSFANHVGGSDDHDPIGRDNLFMSKDGLWRNLRKKLTPFFTSGKMKTMFPILDKISDNLLEHMEKMSSSGSHVELKVKEKLSLFTTDVIASVAFGVDSNGLNNPKSEFAYLSKIIFDFTFRRGFELTSFFLLPEVTKFFNFKMFTEEGTEFMAKTITHDLIDTLIEIKNSEMKNNEEQPLEIETLIAQAAVFFSAGHETSSGTATFALYEIAKHQDIQDRVRAEIQEALMKNDGKLTYDIVMSETPYLHQVILEVLRIYPVLPLLDRECSNPNGYSLKPYSDFVIPYKMPIFIPIY…
Chironomus_tentans_05399	Cn_CYP6-5	CYP6	LNIPQLEGQFLFGNGKKLFTKQVSFIEFFDDIYKKTKNHRFFGIYMFYKPVLFINDPQLAQNILIRDFATFHDRPMPADSVDYCPLMANLFNMQGKKWRDLRVKINPAFSAGKLRNMVPIQKISTEVLLEYIRKNIKNGEYVFDFKETLARYILSTISSVGFGIDNDCINESDNMFRKISLMVFELSLSNGIKNFLMFFVPELFSFLKLDPFTPEVSPFFVSMVQQTIAHREKNNFQRNDFMDLLIKLKNVRYLPADKDDDIEDEWINNQTDVDRKKKISMDEVIGQSFVFTIGGFETISSCMYFCLFELARNSQIKQKLQQEIDGILDSLRSDEITYDALSNMKYMDCCINETLRKYHLSGAVNRVNSKDYKIPDSNVIIPKGTSIFIPFYGIQRDSQ…
Chironomus_tentans_05667	Cn_CYP6-6	CYP6	MGVLILIALILVLISLWFYWQQTYFKRHNIPYVQTNILLGGLSDSLLRKCGFFENVLRLYTRPEVKDVPFFGFYIFQRPALVIKDPELIKRIMIKDFNSFNNRVTASYDADPLGKYNLIYLKNPLWKTLREKLTPFFSSGKLKKMFYIMDTLSTDLIDYIEKRIPEKTDKIEMNVREMAAMFTTDVIASVAYGLKANTLENPESGFRHVGKRLYTFSFISGLGRFLQATRPELVRYLGYKRFDDESSDFIRTNVKHVMEDRKKTGEIRHDLIDILNDLKKMDIRDADGKPIHDDVLYAQAAAFFIAGFETSSSSSSFAVYELVRNPHIQERVRAEIKEMLKNHNGEVTYDGVMNETPYLFQILLEAIRLYPVVPWIDRECTDPNGYSLEPYSSFRVPYK…
Chironomus_tentans_07179	Cn_CYP6-7	CYP6	MADIFSEIYFKHKSKRFLGGYLSYKPLLIVHDPVLFQDVMIREFTTFHDRPTPGEVAETYPLVGNLVNLRGQKWKNIRTKLSPTFTSGKLKATFPIMRDCCKVLQNYMEKNIKNGNKTFDLKDLLARMTINIISSVGFGVENDCINDPDNIFRKMGLKLFEPSLRNGVVNAMVFFTPDLVTKFKINPFPADVTEFMFSVVNQTVDYREKNNYQRNDFMQLLIELKNKGFVSADKTDEHENTKFTMNELAAQAFVFFGAGFETSSSTMSFCMFELARNKDVQQKVQEEIDRVMKAAGPEGVTYDLLAEMKYLDCCIDETLRKYPIIPVIFRLSTKDYKIPGSDVIIEKDTPVFIPIISMQRDPEIYENPLQFKPERFLNSSIGNPNISAGIVYTPFGDGP…
Chironomus_tentans_08438	Cn_CYP6-8	CYP6	MLFWILLVLLATIIYFVDKHYHNYWTRLGVFQKNPTFILGSIGETILIKQSFGEFITNNYKKFKNSHKVCGIYFAYRPILIVNDPELVQDVMIRDFNSFHDRGIMFNEEVDPLAAHLFNLDGQKWRDLRVKLSPTFTSGKLKTMFPTIRSSAKTLEDYMIKSIENGKNVLDMRDLMARYTTNVISSVAFGIDNDCINDPDNIFRKMGLKIFQVSFKQALTETLLFFAPSLVIKGRIKLIEKDLEDFFMTITKQTVDHREASKENERKDFMQLMIQLKNQGYLSADKDDDDDVKKLTFKEIAAQAFLFFAAGFETSSSTMNYCLFELSRNQDKQKKVHEELDKILKDTDINDITYEKLSELKYLECCIDEALRMYPIVPALIRESTKDHKFSSCNFKIEK…
Chironomus_tentans_08595	Cn_CYP6-9	CYP6	SFRELESVNMGFIVALVLIAIACYLLDRYFMSYWKRNGFRQLKPTFLFGNSRKLLTQSGSFYEIFDELYYKSKGEKFIGMYNLYRPSLLVTDPQMIHDIFIKDFGYFHDHAIEFDTENDPLSGFLFSLTGQKWRDLRVKLSPTFTSGKLRWMFPVMKQSSEVLVKFIQDGLDNNKPVFGFGELFRRYNANLISSIAFGIDNDCINNPNNDFYIYGLKNFENSFRNMVRQFLFQFMPRLMTIFKVKFAPKDVDEFFMKIVREIVDYREKNNFNRNDFMDLLIQLKNQGYVSADKEIFDDDETEIIENEAEQKTLKKMTFNELAAQAFVFYLAAFETNSAAMTFCLTELARNPKLQKKAQEEVDEVFSTQGVTYESLKNLKYIESCMLEALRKYPPVPVLS…
Chironomus_tentans_09642	Cn_CYP6-10	CYP6	MFIILAIVYIVILLYFFDRKQFTYWKDKGIPQLNNQTILIGDIKDIVLQRKPIAKFYGDSCAPFQSSPIVGIYFSYRPLIIINDLKLAKTILTTDFHYFHDRGIFIDPTIDPLTENLFCLPGDKWKSLRQKLTPLFSTSKLKMMLPIIQDSVDILDNYISDHLELNENFVTDIRNLSSNFTFTMISSVAFGTQNDCINEPNNLFRLTSLKVLDQNFVNNFRLLTAVFMPKICKTFKICMFDKEVSKFFLDITRETIKYREENNIHKNDFLQLFIQLKNEGLRKANGNDLTDSFTLNEVAANSFLFVIAGYETTSATIAYCLYELAKHSTIRQKVQAEIDQLDEKEFSYEKINKLKYLENCINETLRKYPVIPVLNRECFRDYHVSNTDQIIPKGTPIIV…
Chironomus_tentans_11153	Cn_CYP6-11	CYP6	KDDPISANLLSLDGQEWRDRRTKLSPIFTSGKMKMMFEIVDRISIVNENSDFMKYGRPIFDLSPFDAFMLIFTIEFPNLSRKLRLRDNPKESGDFFLSTFLQTLEYRQKNNIQRNDFVSLLLGLNDSYTSKELAAEAYLVYAAGFETSSTLMTFTLYELALNPDIQERLREEITTGIVENDGKLNYDMLFGFKYLDMIINESLRKFPPIAENLRKCIKDYKIPGTDLVIPKGTSIDINIFSLHRDPEYFPDPEKFDPERFSEENIKNIRPFTFLPFGEGPRNCIGMRFGQMQSKIGITKKMILLLGIVVIVLIYFFFKKKYSYWKDRGFIYPEPSFPLGNIGGIGTKEHFSEYMKRTYDELKDKGPAFGMYLVTNPALVVTDIELIKDVMVRQFESFHE…
Chironomus_tentans_11630	Cn_CYP6-12	CYP6	MFLYLAAILFLFYIWIKSIFTYWEKLGFPYVPGKFPLGSTTNVGRTEHMSTFLTREYNNFKHNTPAFGIYHMLRPTLVLTDPELIKEILVKSFDNFHSHGIAINEKADPLNGNLFFKSGQEWKDLRAKLSPTFTSGRMKMMFPLVSTIADDMIEYLKDIVEKSDTHEMKEIYSSFTTEVIASVAFGLDTKCHGNPNNDFRRMARSIFEPTAMENIKNLIIISSERISKLFNMSFNRQETTDFFLRIVRENLEYREKNNVKRNDFFQLLINIKNSEIGMTFNEIAANSFVFFAAGKIQYLSISFETSSSVMTFSTYELALNQDIQDRLRSEIHEVLEKYNGEVSYDAIKEMKYLDMVFKETLRRYPALDNQNRKSTHDFKIPNSKLIIPAGTNIIIPVHG…
Chironomus_tentans_12347	Cn_CYP6-13	CYP6	MEVLLLICFLILIVYLLNHYYFTYWKRHGFCQMDDPKFLLGNISDLFFFRKSFSNCFIDLYEKFKHHKYIGCYFTYKPILFVNDPEVVQDILVSNFSSFTDRPRFVDEVRDPISTHLFNIGGQKWRDLRFKLSPTFTSGKLKGMFPIMRGCGKTLQDFLLRNNSNGKNVFNFIDLFAKYTTHNIVTVIFSIDSDTFDDPNNIFRKISASFSEPSKSQHIMDIFSFLVPNILHAISIFNFRSVTANVNDFVMNFVAKIVKHREDTKFQGSDFLQLLIQLKNQGYIPSKKYEEVDQNGDKTRNENINIMKKLTMDEIAAQVHVFFVGGFETSTATMSFCLFELCRRPDIQKKIQEELDNVFGIGTNFVDVTYEMFNNLKYLECCINETLRLYPPLAILFRT…
Chironomus_tentans_01865	Cn_CYP4YZ1	CYP4	MIVQAIERASFFDMSLFLTVTLVSMIIFAMSDYLKSVFLAFRMPGPKAYPVVGNTHFAIEGDVFQKRGVPLSRECPGLMRLWLFVFPFFAVYEPEYLQKILGSKVNTEKSFFYKFLHNFLGKGLITNSGMKWSSHRRYIQPAFRNSILEKFVKTFADSAQCLHEKLMRGPDVLNITQFVNDCVLDVLNEAVLGVPILERAAKEKHEESPWRQGKVVVQDRVARPWLMFSWIYNWTQTSSDEIEQKGRLNAFTREMIRKRREELENGVVKDRVSLLEYMIDVNKRHPDFTDEDIIDETCTFMLAGQDSVGASLAFAMYLIAQHPEHQQKCVDEIDEIFGSDDRPPTMNDLHEMKYLEMCIKEALRLYPAVPIMARKLGEEVRCGKYLLPAGAEVFILPYI…
Chironomus_tentans_02518	Cn_CYP4D105	CYP4	MLFLWFALLIIVLLLMYDKFGFKDPRRVKCANFFAGPPTFPIIGNSLLYLRRKPEDIMPLMQYYFDTFGDNMRIWVFKRLVILTKDPRLFEILLSNQKQLTKNNLYESLYEWLGNGLLISTGQKWFTRRKIITPTFHFKILQQFVDVFNQQNRVFVSKLKKMKSVEPFDIYDMVTLMSLDIICQTAMGVELNAQISNSEYAQTVREMTYVITNRIMHVWKRPDVIFNLTNDKVRHDKYLKVLHSFTRNIIEKRREMIVNEDIEIPDLDDESVGMKKRLALLDVLLKSTVNGQPLTNTEIAEEVDTFMFEGHDTVTAATTFTLYLLSQNPEIQQKVYEEVTKIVGDDLNIDPTYTQLLDMKYLECCIKESLRLYPPVPMIGRSLDEDLDFDGIIIPATVN…
Chironomus_tentans_03327	Cn_CYP4YW2	CYP4	MLIAVVSLVVILWWIFKNDLRKVQLAWNFPGPKALPIFGNGLELVNKTTLEFVEIIHNYIKNHRKFLRIWIGNELVILFTDPKDVQQILTDVKLITKAKEYRYLEPWLKTGLLTSTNQKWMLRRKALTPAFHFKILDEFVEIFDKQSSILIEKLKVHDGKGPFNAFPVVALAALDVICETAMGVSLNTQSGSESQYVKNVNELADIVHRRTYSIIERSDTLFKFTKTYKRQQHLVSELHKFTNSVISSRRAELKNKNKTYVSEGNDDEFFGKKKKALLDLLLETQIDGKYLSDDDIREEIDTFMFEGHDTTSSALAFTLYNIAKHEDIQRKCYEEIQNVLGSDGGVNMNLRTLNEMAYLDLVCKESLRLYPSVPIFGRTVPEEMTVCGKLLPKDTSILI…
Chironomus_tentans_09830	Cn_CYP4C167	CYP4	MSLKKCKNLYVEVFSRLTGLRKLFGRRQGLNKGWLFGTPYVMISKPECVEPILSSPKHIDKSDDYTYLQPWLGTGLLTSFGQKWHSRRKILTPAFHFKILEDFMDIFNEQSSVLVKKLEKEVDRDSFNVFPYVTLCTLYIICETAMGQHVNAQGDKDSEYVKAVYEIGSIILNRQTKFWLHSDTIFRLTADYQRHQECIKILHGFSYKVIREKRDMIISERLNNNNIVNNNNNNNNTKIDENGNQIGKLYVEDDNFGKKKRLAFLDLLITASDAQKGAHLTDEDIREEVDTFMFEGHDTTSAAVSWSLLLLGGNSKIQEKVFQEIDTIMCGDRDRAPTMSELHEMKYLECCIKEALRLYPSVPMIGRHLKEDIKIDNYIVPAGTTALIVTYMLHRRPEI…
Chironomus_tentans_05808	Cn_CYP4G304	CYP4	MAGPISAEYPSQSQGTSMTVFFSLLFPAIVLWYIYWKLSRRHMYKLAEKLPGPTGLPFIGNALDLTGTSHTVFKTIIEKGKDFNKVIKLWVGPKLIVFLVDPRDIELVLSSQVYLEKSPEYRFFRPWLGNGLLISSGQKWRAHRKLIAPTFHLNVLKSFIELFNDNSRLVCKKMKALNGKTFDCHDYMSECTVETLLETAMGVSRKTQDQSGFDYAMAVMKMCDILHLRHTKIWLYPDIIFNLTKYAKAQVKLLDVIHSLTKKVIRNKKEAFAKGTRGTLATPEFIKPEEKEQKKEESKKTSTTAAPSLEGMNFGQAAGLKDDLDFDDGMDVGEKKRLAFLDLLLESAENGAVISDQEIKEQVDTIMFEGHDTTAAASSFFLSMMGIHQDIQTKVVDEL…
Chironomus_tentans_10083	Cn_CYP4G305	CYP4	MAVEQIIQSSVFSSPLLMPLLAIVFVLAAVHFWQMSRRERKIGDLLPGPPTVPIIGNAYLFMNGTNHEMFKKAVDLVNCYGSVVRGWVGHKLLVGLSDPRDVEIILGSQVHIDKSDEYRFFRPWLGNGLLISSGDKWRTHRKLIAPAFHMNVLKSFMATFNDNSRFVIKKLMKEAGKEFDCHDYMSEATVDILLETAMGSKRTSESEEGFKYAMAVMKMCDILHRRQFKIFSRFEPFFTLTGMKEQQKKLLGIIHGMTQRVLNEKKAIFDKNLSEGNLPSPSLQEIIKTDASVDQAIKKAKAKAQNIDAGLHDDLDDIDENNVGEKRRLAFLDLMIETSHYNPQQLSQEEIKQQVDTIMFEGHDTTAAGSSFTLCMLGCHPDIQEKVYQEQKAIFGDSD…
Chironomus_tentans_10084	Cn_CYP4GMR6	CYP4	MNVTVDHLDIGSESLWNYSLVTFVFSLVALTLAHLYHETSHTARLGNQIPGPKSLPFIGNFMVIWGLKGNHHAFKRAMKLSRMFGRIVRAWVGWKLLIFIWNPEDVEVILNSQVHIDKSDEYRFFKPWLGNGLLISTGEKWRTHRKLIAPAFHMNVLKSFVPTFNENSKKVVERLRLEVGNEFDCHDQLSEATVEILLATAMGFKKTDKQKEMSAFKYAMAVMKMCDIIHKRHLKLWYRLNWLYNLSNFKKLEEKCLNVIHGFTNKVLAQRRNDFNENLKKGNLPKPSLQDIIKTAPKNDPVDGLRDDLDEIDENDVGEKRRLAFLDLMIETSHYNPSQISDVEIQQQVDTIMFEGHDTTAAGSSFFLCMMGCHPDIQEKVYQEQKAIFDDSDRDCTFA…
Chironomus_tentans_08824	Cn_CYP4MR6-4	CYP4	MLLIYVALLVAFIFILDYFIVDKRNLELSKQFNGPLRLPVIGCLYKFVGISSKDVFDFFKNMIESYATPKVKMVLCWSGNALEFFIDDYKIIEAITTNPKCIAKSSQYSFLHAAVGEGLLFSKGQKWFNRRRIITPTFHFKILEQFFEIFQKQNRKLIEKIKSEPNGKLFNIFPVITSSVLNALIETAMGYELKAKDSEYLNAVKQIGIVVATRFIQPWQRLDFLFNLTSGKRKQDEYVKILKDFTTKIIEERRKLLLNKKSEDLENLDEEDVGLKKKMCLLDVLLHSTIDNKPLSNEDIQEEVDTFTFAGHDTTTNAICFTLHMIAKHPEVQEKLNKEIHDIIGDEELTFKNLNEFKYLELVIKETLRLYPPAPIISRHFYEEIDFGDFIAPANANYN…
Chironomus_tentans_05522	Cn_CYP4MR6-1	CYP4	KRNLELSKQFNGPFRLPVIGSLYKYVGVSAKGLIFSTDFYSFVKNMIESYATPKVKIVLCWNGPSMEFFIDDYKIIEAIATNPNFVHEVFGEGLLFSNGRKWFNRRRIITPTFHFKILEQFFEVFQKQNQKLIEKIKSEQNGKPFNIFPVITSSILNALIETAMGYELEAKDSEYLNVVKKAGVIVATRFIQPWQRPSFLFNLTSAKQKQDEYVKILKEFTTKIIEERRKLLLNKKSEDLENLDDEDVGLKKKMCLLDVLLQSTIDNKPLSNEDIQEEVDTLTFAGHDSTTNAICFTLHMIAKHPDVQQKLNKEIHDIIGDEELTFKNLNEFKYLELVIKETLRMYPPAPIIARRFYEEIDFGDFIAPANANYNLALFNTFRNPEVFENPDEFIPERFL…
Chironomus_tentans_05575	Cn_CYP4MR6-2	CYP4	MWLVYVGLFILFLYLLDYFLIDKRKLELSKQFNGPLRLPLIGTIYIFFGASTKEYYKLIKDSMDEFGRTGNKMVRSWNGLSLELKIDDYKLLETITTNQKFLAKSSQYSFMHAAVGEGLLFSSGKKWFNRRRIITPTFHFKILEQFFEVFVKQNKNLIERIRSEPNGKAFNIFPVITSSILSSLCETAMGYEMKAKDSDYLNAVKQIGWIVATRFVTPWQKSNFLFSFSSSKRKQEEYARIMKEFTTKLIEERRKVLINKAEDLEHLDEEDVGLKKKMCLLDVLLQSTIDNKPLSNEDIQEEVDTFTFAGHDTTTNAICFTLYLIAKHPEVQEKLNKEIHEVLGDGELTFKSLNEFKYLELVIKESLRLYPPAPIISRRLFEEVDFGDFTAPSDANYNM…
Chironomus_tentans_05584	Cn_CYP4MR6-3	CYP4	MCLIYIALGLLFIFVIDHILMDRRNVELSKQFNSKLRLPLIGTIYILFGVSTKDYYMLIKNLVEKYARTNSKVVCGWVGLALEIFVDDYKIIEMITTNPKFIAKSSQYSFLHAAVGEGLLFSSGKKWVNRRKIITPTFHFKILEQFFEVFVKQNRKLIEKIKNEPSGKPFNIFPVVTSSFLNSLIETAMGYEMKENHSEYLNAVKEVELIAATRFLKPWLRLDFIFDLTSLKRKQDKCAKIMKEFTTKIIRERRKILIEKKDEDLEHLNDTDVGLKKKMCLLDVLLQSTIDNKPLRNEDIQEEVDTFTFAGHDTTTNAICFTLYLIAKYPEVQEKLNKEIQEVLGDGELTFKSLNEFKYLELVIKESLRLYPPVPIISRRLFEEVDFGDFIAPANANYN…
Chironomus_tentans_06401	Cn_CYP325BP1	CYP325	MIVFVFFLTVLTVFLVQSYFQRKKFYKFSENIPSPPEFGFLGHAPYFLGKDEQGRLEMLHQLCLEQKTYTKLWLGPAIMWMIVNDPKTIQKILLSPVCLEKPFFYKFLRLENGLISAKYDVWKIHRKSLNYSFNLRILQTFIPIFVDNAQKLINDISVNVGKKKQFDLLPYATKTALNMICGTSFGLDIKNVDSSLIGDDVFHALEKLNKIISARSHSFLLYSEPIYRMTNYYRDEMRVRNVCYSSADRLISAKRETLSPDFDFNANSDLIEKHVIQQYMNKEKSVDDDMPTRKIFIDHVICNDTKFTDSEIRDHVYTVVAAGSETTALQTSHTIMLLATHPHIQERVAAEIKEVFYSDEVEISYDNLVKLEYLERVIKESLRLCPVVPNEFEIPAGIT…
Chironomus_tentans_07267	Cn_CYP3987	CYP3987	VLSLFGLVTLLTYFFTLFWKRRRIYKLAKNLPGHDGLSFIDSIKFVLTISRKDYISKLLNFIKDDAPLTKIWLFDHLFVISKDAKFINKIFYSPKTYNKPSLLYRIFSKNHALPALNGSEHKRHRKIINKAFTTTMLQQFSETFDEKSKKILSKIDDKADGEEFELMDYVGVYSLESFGQINLNYETEYFHNRPRGNATTPIRNIKIRSVDDESMYLPNMEVISETQPKYSKLPERYNQFSSPQEKTFNNVDTINLIDKLFNEITTKSNLLEELQFCFIVYLCTLSIESLAHWRQIVTLVCNSEQAVEKYKPFYRHFVNIIKHQIPEIPIEFIEQNSTNTIYIDIKSLLKNLELNGCKDISESLQKHLDDTISWTFDDLLEEDPEDLPQISFDTTSRTI…
Chironomus_tentans_08200	Cn_CYP3997A4	CYP3997	MCLAKNYRKIMLNIPAPEALPIIGHAHLMIGLNNEEQLKLITELCFLYPNLVKIWFFHIMGIIVNNPELIQKVFNAEVCMEKPYIAYRLFNLDNGLLSARYPRWKHDRRFFNNSFKLSTLQTFIPIFIETADKLTSEISGHVDGKAFNILDYTIRCTLKMICSTSLGMKISDAENEETFNKVFHAVEYTSESAALLQNKPLIYPDTIYKITPRYFENEKQGQFLADFHQRIIDERRTILRNNNNKTDGTSGNSSDPGYSIFIDHILNNEGMFTDREIRDHIITVLSAGKPSIATATAHCILLLAQHQNVQNKLVEEINEVFGADEEINLESLNKLQYMERVIKETLRIAPVGPVIFRETMADFELEKGLIIPKGTTFILNIYALHRRKDIWGEKAEIFD…
Chironomus_tentans_09185	Cn_CYP3997A5	CYP3997	MGFFIPLIGFIALVLIIYALIDAYPKIKLNIPSPPSIPIIGHLHKVIGLDTEQQLKLAQQYSNNTERMMKFWFFNVLAIAPSTPELFQKILSSEECMEKPFIAYRLLTLNNGLLASRFHRWQRDRKFFNNSFKMSTLQSFLPIFNEAADRIVDDMRDNVNCEAFNISPYIFKCTLKMICSTSLGMRINKVENDEAFDKIYHAVNYVIESIASLQNKPVVYPETIYMLTPRAWKHIASAWFLRNFHFKIMNERRKVLDNQQNNNKLDDDVPSYDIFIDQLLKNKGLFTDREIWEHILTILAAGYETSATCLSHCMLFIAMFQDVQQKMVEEINEVFPNGDEEITLDRLGKLQYMERVIKETLRIAPVGPVIFRETRKEFEIEPGLVIPKGVVFILHIYCL…
Chironomus_tentans_00994	Cn_CYP4030A3	CYP4030	MYETDLLMCIAFILLFMYISDAIRDYMKYRRQFWNIRGPKTLPLTIIAYIFTARSNADRFEVLQNLSKRYPRYYSVWFGTKYLFVTDDPHISQKLLTIPNCVEKNFFMDFFGFPRGLIAMKSDRWKYERKLLNSSFSLPILQSYMPIFTKCITKSIEHLKANCDKGEFDIKHDVTVVVMNAVMNTTFGKDISRDVAKIFMENTEKYLDNIWNRAMKPHYHYDIIYNLSSMKRDQDKNRKFFFDFITNEWDQIQNGSRNESDIENSFIGQLLKAADTMSTALNFIVLMLAMHENVQECIIKEINEVLGDECMKEDLIIDYEKLSALKYVEMTIKEALRLFTPATGLFREVKADVDLGIENIQLPKGTNLVINIYGLHRKKEIWGDDAHLFKPERFDFESS…
Chironomus_tentans_00940	Cn_dib	CYP302	GFTRFVETGRIARISRGRYKGKLVAIVDVIDQNRVLIDGPLTRVPRQQYPVSHLHLTKFVVKFPFTAPTRIVKKALEDYKFKEKWSQTLWAERAKAKRLRSNLTDFERFKIRSVKRSKNRMIEPVFDKLKKQASKSGMLFGKPVKGTKPLPAKKPKVEGAVKKKKAPKKKAGTTAKKPAKNSEKISNFDCRALFSCFCLNSTEILTKNDIKSMEMMPGPRGFLGLGNILNYTKPFGKYSWFDLHKSGRDKYIKYGPIVCERMVPGFSIVWLYDPNDITQIFNDGVGNFPCRRSHLALQKYRPERPETYRITVKSGGSFDLNFKKVYHLHKMYTDDMVREFISVLPSRFDNNCTIRDFVSEIERFSLELTCLIAFDERMNSFTDEERDPNSRTSKLIKAS…
Chironomus_tentans_01709	Cn_CYP301a1	CYP301	ERNSIYKMQTSQKLLIYNQFNKSLFRAIRERSTVAATVCPYAQQTDTNEVETARIKNETATKYLPYSQVPGPKPLPIIGNTWRFAPIIGQFKISDIATMSFLLNQVYGRIVKVGGLMGRPDLLFCYRNEGPTPFRPSMPSLVKYKSELRKDFFGDLPGVVGVHGEQWREFRSRVQKPVLQLSTVRRYVKPLEKVTDDFLQRCTQHLLDEKSELPHDFSNEIHKWSLECIGLVALDTRFGCLDEKLDPKSEPQQIINAAQFVLRNIAILELKAPYWRWFPSISPMWKRYVANMDYFVEICMKNISKATERLKAGSEGALDGEPSLIERVLREEKNEKLATTMALDLILVGIDTISMAVCSILYQLATRPEEQQKMYEELKRNIPDPNTPLTIQILEKNKY…
Chironomus_tentans_03326	Cn_CYP12b2	CYP12	MLRNIRQFNQLNHIQSSVRFYSVQTAQKVNFQEEWNNAKPYEEIPKLTKFKLIKGFLPGGKFRNANLMGLHRILSKEYGSVVEFPEIVGRPPILCTYNVDDFEKVFRHEGAMPYRRTLETLQYYRQKFRTDIYGIYGGLFTEQDENWYKMRTLLNPVLLPPKTIQQYVPRVDNVSKLFIKSLAQKIDVNGETPSNTGDYLNMWSLESIANISLDTQLGIVVYQFEINISIWKYYQTKAFKGLLQIYDDITNIVVYYVERAIEELPKKSSSEYTEESILEKLLKIDKNLAVVMCADALLAGVDTTSSATIGILYCLAKNQDKQDKLREEIRGILKNEGDDLTPKNMQNMPYLRACIKEGFRLCPPTAGTVRKAGEDLVLSGYRVPKGTEIVMPVAVISQE…
Chironomus_tentans_03720	Cn_shd-1	CYP314	MEVHKYLLICTITTIIFYIYLRFLRKMKQTFSIPGPLSLPFFGTKWQFIDMSKLHEYYDGLNKKYGDVVMEVSGNFPIVSIFNRQDMEKVLSSQSQYPFRPPNEIQSFYRMQNTNRYSSTGITNEQGPEWLKLRTKLSLKTLENRKFYDRFCKDLNDICTDFNDVIRSVRNEKNEIKNFHENLRSMSFETNCFFVLGKRGFGSLEGSEKITKLTDANVKIMEAIRDTYYGTQFWKYFPTKAYKTFAESEELIYDVISEIIEKILIDDKEKASDTEVTSILEKVVNTEGLDMKDKICGIVDFLSGSTEAKTATIMFLLYHLSEHPEAQDKIYKEASSLNEFLTADDLRKAHYTRAVLYETFRLTPTAPALARILENDCELSGHYVKSGTFILCQTMVACL…
Chironomus_tentans_04849	Cn_CYP12a5	CYP12	NSNLKKIVPVLYSRCYSAQPSIAEVELKNAKPYKEIPGPRNSFQLMKLMGLPSSKYYNKPLNEMLQMLRKDYGNICFFPGFMGAKPMVMTYLPEDAEKVFRNEGRYPNRRNLESFAYYRKEHRPDLFKAGAGLAVEQDHPWHEFRTKVNQIMMQPRNVKMYIPIIDDVALEFVKKVRSIRNDNMIVPDNFLENLNEWALESIALIALDTRLNLFDGQNPEAKQLYELVKEAFAISFEFDIRPSIWRYYKTPAFKRAMKSIDKINEIIFGYVGKALEKYENNPSASEQNQSILEKLLKIDRNVAEVMAVDMLGAGIDTTSSSVAAALYCLASNPDKQEILREEVKKILPSKDVKMDEKSLDSIPYMRAVVKEALRMFPIFNGNARALDHDIVLQGYQIPK…
Chironomus_tentans_05686	Cn_CYP49a1	CYP49	TRNKFAKPFNEIPGPKELPGIGNSWRFAPIIGQHKIEQLDKVMLQLHEVYGNVVKVSGLIGHPDLLFVFDGDEIRNTFRREEVLPHRPAMPSLHHYKEVLHKDFFGDCPGVIGVFRARVQQVMLQANAAKKYILPLNEIADDFLDHLEEILDEKSELPGKFLPELVALDTRLGCLSQNPNPESKKIIAAINTFFWRVAEVELRLPIWRFYKTKSYKEYIGALDIFRDLCMKHISVAMGKINMEKEVDLEHVSLLENILRETKSEKIASVLALDLMLVGVDTTSVAITSTMLQLSQNPDKQDKLYEELLKVLPEHNSPITPETLENLPFLKACIKEALRMYPVVLGNGRSLQSDATICGYNVPKGTHVIFPHYVLSNKEEYFPEPYKFIPERWMKNVKES…
Chironomus_tentans_09171	Cn_shd-2	CYP314	MVPVTVILIYIVVASFLIYTFRNKKPLKWSDFFLNGFPMLKVVKNDDIYCIPGPLRLPFIGTKWQQIKMNKLHEYYADLNKSYGNIVMEMNGNIPVISLFKREDIEKVLQFNSAYPFRPPTEIVSFYRQKHPDRYSSLGLVNEQGPQWAKLRSKLTPKTLESKRMLSTFCPELNEICDEFINVIKQKRNADNVVENFDDIMKMMSLEASSSLILGRRMGYLQECEENNENFMELGNAAKNIFAIFRDAFYGNCLWKYFPSRIYKEYAANEEKIYNIILEIIKKTIQNNEFMAQDKESESILVKILKTEGLDIRDKISGVIDFLTATQVLSHTVIFLLNFISSNADVQDKIYQESSLLSENPSFEELNKAHYTRAAIQESFRVIPLPFMVARILEQDFNL…
Chironomus_tentans_04072	Cn_clan3-1	clan3	MIKLWKMSSLLVFAVFCAILYVIHRKLRENVTFFKRRKIIYDEPAVIFGNVGRVFFRKISFVEILIETYKKHAKDRIVGFCNFNRPQLIICDTKIAQNILIENFDHFVNQVNQFSDSQSMESLIYHQWNEIKNSLDVIFDDRSMKQMFELMLKSTDEMIEYLNYKEENDEEFLVDIKEVSKKFCVNSLASCLGVQNVNCFRNKNEIIFKIATKISNNFGFIGHLKSLISSIFPHFSKSMNIQLVDCQTKEFFNQTVMEEMKVRQVKKITRPDMIQLLLEAKNGQLHHYGMELSSSDGKHLKSSENLRKMKHLTWPDEYYIAIGYSLFSNGYGLSVNVLQMLCYELAKNYDIQMELIDEIDEINEREGITFEGLNNMKLLNAVISETLRLWPPASTINRE…
Chironomus_tentans_09562	Cn_clan3-2	clan4	MWFCEGICGTLTNILLIIVTILALHYVYLLSNRNYWINRGVFSPNPDALFGNLPGQVNGKRHIMYELDELYKKYKNSHAYIGIFNFRSPRFLVFDPEVAKDILVKYFRNFQGTELYGKVDEKSDPLLGGHMFVHIGDKWKNTRQAISPAFTNLRIKATHPIYVNVYEKMKKFIKNEGARNSGGFDAKDLSARFTLSVVSNSIYNVDPKVFDGGESEILTRAQAFLMPSKKLMILSLLYSIYPFSMKYLKMCLTQPGSEKFFLNLMTHSIKQREASGVKNLDYLEYLIGLKNRKEVDDMGIASHGASFLIDGYDTSSNVIAAALYELARNKEIQSKLRDEINSKMPNEEDFTYDNIMALDYLDQVWHETLRLHNPGSYIARLCTDPITLNLPKDKKVHFI…
Chironomus_tentans_06286	Cn_clan4-1	clan4	MYWIVLLGLLAILAIFVVKIVKKAAKKWIPKDLDKFFRSIDRLSSEKIFKVKFLHKDMYFVQDPDLIHKVLTSEVCMEKPRMIYKFFGLNNGLLCCGYKQWRKDRKNFSSSFNNVMVSCFVPIFCKIADRMIDKIKMNDYSQKEVDMIHFTERCTISMILASSFSIFPEDVGNTDEEIGRVAEAVKITSLLLSERFKKFLLFFDVIFKRTKQYRQQNEIRDSLYDLFHKILAEKSKNANNNEEQQSSFMQNIFYNKLMTFKDEMTEDQVKDSIFTIIGAGFETTGTASAHCILFLAMNPDIQEKVHQEIMSVFPSDDIEITYDTLSKLNYLENIMKESLRLGPTVHSIAREAMNNFEISPGEIIKRGSIFCINIYGLHHRKDLWGEDAELFNPDRFLPE…
Chironomus_tentans_07525	Cn_clan4-2	clan4	MFIKEIIVFIVVYLAAKYFWHKRRFFYLASKIPRSNFDVSWTGIYDFLTADSKKIFEQTYGSIKGMDGIAKTWLGPVLNVIANDPEDVKIILNSKECYDKPYFLKFLGIYEGSLFGSINAWQSHRKILDPYFGNQRLKNFLPIFDEKSKVLTRKVGERLGKGEFLIFHYMTALTLETILNAMELNVDIQNLEEQVRDVTIKGLERASKVVTKRIFSFWLHPEFIYKRTKYYIAEMKAKSHSAFTYVDDVIENIRKNIDTSEEVNIKPTSFIRALLDSKHDLTRDEIVDEIRTLLIAAQDTSALAMSSSLLLLAMHKDVQNKIIAELHDVLGRSPNAPFIDFEKLSELQYTEMVINETMRLMPVVPFVVRRVEKEIQVTKGYIIPADANIIVPIYGIHRN…
Chironomus_tentans_09350	Cn_clan4-3	clan4	EYLKMFLTLSFIALLLFYLNFRWKRVRMYELAEKIPGTNGLPFVGHMLSYIGLDLENNLNDAVELINQNKKPVSKIWAGSTLFIIVNSAEHSQTLLNSSDCLKIPFMFARPFLCRYGLVGANGNIWQKHRKILSYSFKLNVLNSLQPLFNEKSKKCIDKLKSKVDCGNFNICKIIAALTIETTMKGNFNYDQDFYGSKIIDDIDSAKPLMMKRMTTPWMNWEFIFKRSQLYKDMCEKIEELHKKIDEIIEDNVKRNNSNEGEPQTTYVIDQLLNKKYNLSQEEIRDEIYIFILAGYETTSVSLSAILLLLAIHKDVQQKLINEVDEFFDGNNVRTDELYKFKYVEMVIKESLRIFPTIPIVPRKVTKEFQMNEHRIPKDAILVELIYAIHRNKDYWGED…
Chironomus_tentans_12740	Cn_clan4-4	clan4	MIITEILIFTAAFLVAKYFWDYRRFFYLAHKIPLSSFDYSVKGIYRAMKADNKAIFIMLRESFANNKVCTKSWFGTFLFVGVVKPEDVKLVLNSKECLDKPRFLKFPNIPKGSLFGNIEYWHSHRKLLNPYFGAKSLQIVIPIFNEKVKVLMSNLIKMEGEGEFNVLYSMTALTLETIIKVMEYDVDLQNQKSEVRDVFIENLEKFLKIVTVRAFKFWLHPDIIFKSTKLYQKQLETASKTAMGFSKAIIQNAQNLLNEDDGAKSRTFIRALVNSKNCFSSDEIQDEVNTIVLAAQDTSAIASSSTLLLLAMHKDVQQKVIDELHRVFGKTLDAPYLDYEKINELHYLEMVINETMRLLPVVPYVFRENSSDIEISEGYVLPAGTFITIPIFDLHRSKK…

## Sheet: Cp
Gene number	Gene Name	Gene families	AA Sequence
Chironomus_epperi_00485	Cp_phtm	CYP306	SLLFIITVLLAFYFTYYLFKIKREHKNYPPGPWGNYIPFIGYLPFLNPAKPHETLLELSKKYGNIFSLQMGSIFTVILADAALIREAFRRDEFSGRAPLYVTHGIFNGYGLICTEGEFWKDQRSLVHKWLRDMGMIKFGTKREHMQNRIMEGIDLCIQEIQKLQSQKINPINILMDTVGNIVNDFVFGMKYEWNSDTWKYLKHLQEEGVKLVGIHASANFLPILRFLPSNRRNMEFILTGKAATHKLYDAIVDNCERALDTSTEYRDCILKRFLLEKRDREQSHDELAKNCSREQLNHLLADMFGASLDTTLCTLRWYLLLIAIHHECQEKIYEEMKNYGIRERYLMDDIESLPYLKASIAESMRLKTVVPCGIPHGNTHQHTTLDGYFIPKNSMILPL…
Chironomus_epperi_10153	Cp_CYP15a1	CYP15	PKFLPFVGNINILKHIKTLKFHHLLWHNLSKLYGPVVGLKFFHKYVVIVSSKEAIKEVYSRDELNGRPDGFFFRIRTFEKRLGVVFTDGHFWENQRRFSATTLKHLGVGKFGMVKHIEHEAEELISELMKISETTDEFPMHSTFDISVLNLMWVLLKGERFELDDQKLIDLVAAVHKNFQVLDMSGGILNLFPAIRHIIPEQSGYKELVDTMRPIWSFLAEEIHFIKETYDPALEPKCFIEAYLKEMSKVQDQDSFFSEEQLFGICIDFFQAGSETTANSLGFAILYMLHHPKVMRRVQVEIMSIVGANKLPKLSDRPKLKYTDAVISEVQRCANIAPLGIAHRAVKNAHLNGFLIPKDATILCNLYSLNMDDKNWKKPTEFMPERFLNDDGDLIYPDY…
Chironomus_epperi_10800	Cp_CYP18a1	CYP18	MLQNSYIFNILKKEFEHDIQKSLIVFCCALLVVSILQYVVKNIVEISKLPPGPLGIWPFGILRFIGHEKHKSLMNLATTYGPLFSCKLGQQLYVVISDYKLIREIFKKESMTGRPKTPLYEVLNGAGVINAEGPLWKDQRRFLHEKLRRFGMTHFSNTNNKLQNMITSEISDLLSQLKNDTKTPLDLEPYFAVSVSNVVCNLLMSVRFTRNDPKFIRFNTMIEEGMRLFGKIQFSDYIPMTKYLPTFQAAKSQIADNRKEMFEFYREVIDEHRRTFDRNNIRDLVDFYLLEIEIAKESGTEDKLFNGREHDEQIMQVMGDLFSAGMETIKTTLLWLIVYMLRNPNAKKQVQDELDSVIGRQRMPKYSDLQYLPHTESTIYEVLRISSIVPLATTHSPLV…
Chironomus_epperi_13669	Cp_spo	CYP307	MAFLTLYLLYVILVLILIIYLKLVFKCKRAVKISDNVKRHIEKNHKNSDQYLVQPPGPLPLPVIGNLALLGKYDVPFEGFSALSKIYGDVYSLTLGTIRCVVINNLETIKEVLNQNGAFFGGRPDFERFHRIFGGDRNNSLALCDWSTLQQKRRNLARKHCSPRNNSDYFEKLNEVGCSEVEKCIEHMKKMVQETAGEIHMKPLIMETCANLFLSYMCSTRFEYDDIDFKNMVRSFDEIFWEINQGYAVDFLPWLSPFYKKHMQTLDSWAKVIRKFILNRVIGNREEKIRMQNEIDDDFTDALLRSLAKEENVTKNTIIYMLEDFLGGHSAIGNLVYLSLGYIAKYPHIGHRIQEEIHAVSQNGKRKITLHDADDMPFTIATLFEILRHTSSPIVPHVA…
Chironomus_epperi_05901	Cp_spok	CYP307	MYNSMFLLFSSNTIYIMLTCIILTIVLIANDLNVKQLKKKLSLKSQLQSKLSQLNIFRSNNGTNENNNNERQAPGPKRKLIIGNLDVLDGYDIPYQAFSDLAEKYGNVIKLQMGNVPSLVINGVENIKEVLIYKGHQFDSRPNFKRFQMLFDGNKENSLAFCDWSDMQKVRRDMLSTHTFPRKFSMSFNRLNDITIENYHQLSSEIRHDIANEKSTSIKPIVMEACGNIFTEYFTTRNFDRNDKNFQTLIRNFDKIFWEVNQGSAADFLPFLLPFQYKNMRKMEQWSHEIRQFILNNIITDRYSTWNIGNEPNDYIESLIDHVKQKLEPRMEWETALFALEDIIGGHSAVANFVCKTLAFIAKDKEIQKNIQSEVDNLLNERSEKSVLIGDRNKLIYTE…
Chironomus_epperi_10477	Cp_CYP303a1	CYP303	MRKPKNFPNGPIFYPIIGNLLTLAKLRKETGFLIRAVMKIAERYPNSKDAIGLKIGKDLVVFTMSTKAFKEVYTCSDFDGRPFGPFYETRTWNKRRGIIFTDQDFHQAQHRFIVRQLKEFGFARKGMLEICENEAEFCVNDFRKLIENHGGTKATVNMPNILTSYILNTLWQFMAGIRYDVDNEELRYLQGMLSDLMKSIDMKGALFSHFPFLQYIAPDASGYKNYVRCHKNIHAFMRKEVERHKKNFNPTDEPRDLIEAYLKVGDESGKAHKSFSELQLLGICLDMFVAGSETTNNASNFMMLYLTRNPHVQRRAREEIDRVIGRNRLPKLSDRPNLPYCEAIVHESLRTFLKMACGIPHRALKDTKLCGFDIPKDTMIISSFMSPSMDTKNFKNPHK…
Chironomus_epperi_08555	Cp_CYP3996A5	CYP3996	MILGFIVAVLYLVFLYFKVFRGSHIWFDKDGERILMTMYDFLVHTKNEDRLFKLRGFHKFSPRYFRFKFWKMDYLTIYDPELAKKVFNSQITCQRPFRNCFQLEKGLLSSEYHSWKKSRKLLNGGFNLNILKGLIPIFSHYTDIVVKEMEQHIDGKEFDLLLPLSKLTTESISATIMNVTDVEVTDLEKLINEVAIFLDLTCKRMLYPFLEKDWIYRWTKSYKREKEARDYAMAYGDELIAASRKRSRKDKSLVDGNGSVIVKRDEKVEFIIDQLLNHEEKFTEEEIRDHVMTLLATSSETTTRFVATTLLQLAINQQYQQKVYDEIIDVFGDSVENIDYDKLTSCRYLEMVLKEVLRLFTSVPIFQRETTDKLDIGIGKPLEKGATIIIFAYILHRRK…
Chironomus_epperi_04369	Cp_CYP3997A4	CYP3997	MCLARNYRKIMLNIPAPEALPIIGHAHLMIGLNNEEQLKLITELCFLYPNLVKIWFFHIMGIIVNNPELIQKVFNAEVCMEKPYIAYRLFNLDNGLLSSRYPRWKHDRRFFNNSFKLSTLQTFIPIFIETADKLTSEITGYVDGKPFNILDHTIRCTLKMICSTSLGMKISDAENEETFKKVFHAVEYTSESAALLQNKPLIYPDTIYKITPRYFENEKQGQFLADFHQRIIDERRAVLRNNNNNKTDGTSGDSSDPGYSIFIDHILNNEGMFTDREIRDHIITVLSAGLSLTATATAHCILLLAQHQNVQNRLVEEINEVFGADEEINLESLNKLQYMERVIKETLRIAPVGPVIFRETMADFELEKGLIIPKGTTFILNIYALHRRKDIWGEKAEIF…
Chironomus_epperi_12147	Cp_CYP3997A5	CYP3997	MGIVLPLIGFIILVLIIYALIDAYPKYKLDIPSPPSLPIIGHLHKVIGLDTEQQLKLAQQYSSNTNKMMKFWFFNVLAIAPSTPELFQKILSAEECMEKPFIAYRLLTLNNGLLASRFHRWQRDRKFFNNSFKMSTLQSFLPIFNEAADRIVDDMRDNVNCNAFNISPYIFKCTLKMICSTSLGMKINNVENDEAFDKIYHAVNYVIESIASLQNKPVVYPETIYLLTPRAWKHIASAWFLRNFHYKIMSERREVLDSKDNNNSHDEDSPYYDIFIDQLLKNKNLFTDREIWEHILTILAAGYETSATCLSHCMLFIAMFQDVQQKMVDEIDEIFPNGNEEITLDRLGKLQYMERVIKETLRIAPVGPVIFRETRKEFEIEPGLVIPKVSSLYYTFIVY…
Chironomus_epperi_03623	Cp_CYP4030A3	CYP4030	MYETDLLMCIAFILLFMYISGAIRDYMKYRRQFWNIRGPKSLPLTIIAYIFTARSNADRFEVLQNLSKRYPRYYSVWFGTKYLFVTDDPHVSQKLLTIPDCVEKNFFMDFFGFPRGLIAMKSDRWKYERKLLNSSFSLSTLQSYVPIFTKCITKSIEHLKANCDKGEFDIKHDVTVVVMNAVMNTTFGKDISRDVAKIFMENTDKYLDNIWNRAMMPHYHYDLIYNLSSLKRDQDKNRKFFFDFITNEWNQIQNGNCNDADVENSFIGQLLKVSKNGRNYEIEDILDHCGTMMVAAADTMSTALNFIVLMLAMHENVQDCIIKEINDVLGDECMKEDLIIDYEKLSTLKYVEMTIKEALRLFTPATGLFRETKADVDLGIENIQLPKGTNLVINIYGLH…
Chironomus_epperi_13884	Cp_CYP6AET1	CYP6	MKLIVIFYIIVTILVLSKTAATKKEKPEWAKKDIRDFTDADMERLLEQWEEDDDPLEQDELPEHLRPAPSIDMSKIDPSNPEALLQQTKKGRTVMMFVSVNENPTKEEAEEITKLWQTSLWNSHLQAERYMIDTNRAIFMFSDGSQAWRAKDFLVEQERCESVTLENKVYEGKKTVSKMILEVLIFIFSVISLFWLFFKMKFNYFKKLDIPHKQPRIPFGNMQGFKRKLHSSHYFRNLYEEFKRTSPFCGIYLFTKPSYLIIDLELVKSILVKDFAYFHDRGMYYNLKDDPLSGHLLNLEGEKWKKLREKLTPTFTSGKMRYMFKTIIDVAEKFETFMDKSIVENDEPEIKGILARFTTNIIGTCAFGIECNTFEEKDSKFLEMGLKAFEQPRNSFFKQ…
Chironomus_epperi_00777	Cp_CYP6FQ1	CYP6	MITVILAIIILLLCLYFKYQFSFWTRHNIEGPPPVPIFGNLHEFILTKKKHFGEIYNEIYTSYPTARYVGIYKMGMPALLIRDLELIKDILVTNFNTFNSNEFAIDADLDPLIAVNPFCVPGDDWKTQRSQLSPLFTQNRTKVAIPFINGVAKKMMEYIECGPESATMEFDVKELCAKFTTDNVAAVSFGIDGESFTNPNASFRKIGDDIFKPTFINGIKQQIVLFIPIMAKILKVPFVSKESDKQFRQIVQQVIDKRELEKSRNDDLLQVILDLREKHGRDMYSDTVVCGHSMTFLTEGYETSSTTMSMTLYELALNPQIQKRVQLELDQLLTESNGEITEKVILGAEYLEQCIMEVVRLHCPVFNLSKFSVREYEFPPQFEGSTKSLKLPGGTNVVI…
Chironomus_epperi_06727	Cp_CYP6FW1	CYP6	MLFLITIILTLLIIACALTFAYINEKYKFFKSRNIAGPKPEFFFGNMREAFFKRRHFSSIIDDFYQMYKDSEQIIGFYNITTPYYLLISPEVIKQVLVKDFKHFRNNEFSGLSDKKKDPVMALNPFVMRDDEWKEKRTEVASGMTQNKLRSMFPLVQDVGKRFAEYLKEELKHNPSKCFDSREICVRYTCDTVSSCIFGIDGGSFTKKESKIINMGNKMIRSISDAAKSFLPKRLMPQDVQDFFVYLMEEAIKYRDSHSISRDDFLAHIISLKKKKEMSEIEMVAHGVTFFLGDYYYTLPVTLIVKDGFDTSSIGLAPIFYELGKNKRVQSKLREELLAAFPNEEDFTYDKLLDHQYLENVIYESLRISPPITFANRECSESITLELNKRKITIEKGDR…
Chironomus_epperi_03306	Cp_CYP6FX5	CYP6	MKCLNDPVSVEGQSVVNCNKKYCTILRQELMDPPGKINTFVRGCEEKPILLDEVIEDPTFKTYYRSCSEDLCNKGDALKSQTELKISPDGYDGENLLVPGLPLNSSGFIDISLIFLVRWRYNYWRNLDVPFIAATFPFGNIKGMGKKYSQFELLKDVYDKFKHNSSPIVGLYYYLSPVIMVKDMELAKNIFTRDSVHFIDRGAYYNEKDNPISAHIFNLDNPKWKTLRTKLTPTFTSGKIKMMFYTVYDVAERFVNKLKSEVDVAVDGEIEIKEFAGRFTTDVIGSVGFGLEINSLDNPTTEFRVHGINAFEKPNHSTLINIFSVAFKDLARKLHVIQVRKDIEEFFQGIVSQTVKHREDNGIVRNDFMQLMIQLKNHGKLDGETLTVGKLTMDEITAQ…
Chironomus_epperi_11848	Cp_CYP6GC1	CYP6	MDLVTQILGLLIGFSVFAYYLLHRRFTYWERRNVPHIKPEFFYGNSRGIGKSFSSGTFFKDMYSKLKDKGPLVGVYVSVMPIAIATNLDLIKTILVKDFDVFTNRGLYYNKEDDPTSAHLASVEDEEWKSLRNKITPTFTSGKMKMMFPIIVDVADRMVKAIAVESSHGESVEMKDLCSRFTTDVIAEVAFGIECHSLEDKHSKLYKMGQKNFGDISFWKRTLTSAYPNLARKLHVTMSNKEVVQFFESVIQQNIKYRQENNIQRNDFMSLLIKMMNDSTLNYYEALAQSFVFFLAGYETSASTMTFCIYELAQNPDIQQIARESVRKVLEKHDGKFTYEAVADMQYVEQCVKEALRIHSPASGTRRFAKRDYKIPNTDIVIEKGTGIIIPANGIHFDP…
Chironomus_epperi_03950	Cp_CYP6-1	CYP6	LISRAVKMIFWILLALLVTLIYFADKHYHNYWTQHGVFQKDPTFILGAISETILLKQSFGEFITNNYKKFKNSQKVTGIYFSYRPALIINDPELVQDVMIRDFNSFHNRGIVFNHEVDPLAAHLFNLDGQKWRDLRVKLSPTFTSGKLRQMFPTIRSCVKILESYMIKNVKDGKNVLNMRDLMARYTTNVISSVAFGIDNDCINEPDNIFRKMGLKIFHISFKQALIQTLLFFAPNLVVKARIKLIPKDLEDFFMNIVKQTVDHREASKENERKDFMQLMIQLKNQGYLSADKDDEEQEKSSNGDVKKLTFNEIAAQAFLFFAAGFETSSSTMNFCLFELSRNPEKQKKVHQELDKILQDTDISDITYEMLHEMKYLECCIDEALRLYPIVPALIREST…
Chironomus_epperi_12474	Cp_CYP6-10	CYP6	MGFFTTLVIILFIIFFLNRYYLSYWRRRRFPQNDNPNFLIGDIKKMFTGKSTIYDILYDTYMAKRGSKVFGIYLSYRPVLVVNDPVLIQDVLIKDFNTFHDRGLPVNEEKDLLSGHLFTLAGQKWRDLRVKLGPVFSSGKLKGMYPTIQNNTKALEKYLTENVKSGNSVFEFRDLLARLTIDIISSVAFGVDGHCITDKNSAFRDFASKIFEKSLRMFVVGFLMIFCPNIFSKLKFRSVPLSNEIFVTGMVKDTVEYREKNNIQRKDLMQLLIQLKNNGYVSVDRDEKVEDQQKIKNFTMNDIAAQCYIFFIGGELHSFRVGFDTSSSTMTFCLYEFCKNPEIQAKVHKEIDEILENSEDGNFTYDMMNDMKYLECVVNESLRKYPIAPLLLRESNKDY…
Chironomus_epperi_04279	Cp_CYP6-2	CYP6	MEVLLLICFVTLIVFLLNHYYFTYWKRHGFHQMDDPVFMLGNISDLFFFRKSFSNCFIDLYEKFKHHKYIGCYFTYKPILFVNDPEVVQDILVSNFSSFTDRPRFVDEVRDPISTHLFNIGGQKWRDLRFKLSPTFTSGKLKGMFPIMRGCGKTLQDFLLKNNSNGKNVFNFIDLFAKYTTHNIVTVIFSIDSDTFDDPNNVFRKISASFSEPSKRQHIMDIFSFLVPNILHAISIFNFRSVTANVNDFVMNFVAKIVKHREDTKFQGNDFLQLLIQLKNQGYIPSKKNKEVEANDDKTRTENINIMKKLTIDEIAAQVHVFFVGGFETSTATMSFCLFELCRRPDIQKKIQQELDNVFGAGTNFDDVTYEMFNNLKYLECCINETLRLYPPLAILFRT…
Chironomus_epperi_07111	Cp_CYP6-3	CYP6	TYFKRHNIPYVQTNILLGGLSDSLLKKCGFFENVQRLYTRPEVKDVPFFGFFIFQRPALVIKDPELIKRIMIKDFNSFSNRVTASLDDADPLGKYNLIYLKNPLWKNLREKVTPFFSSGKLKKMFYIMDTLSSDLINYIDKRIPENSDKIELNVREMAAMYTTDVIASAAYGLKANTLENPDSDFRQVGRRLYTFSFKSGLGRFLQATRPEIVPYLGYKRFDDESSDFIRTNVRHVMEDREKTGEIRHDLIDILNELKKMDLRDVDGKPIHDDVLYAQAAVFFIAGFETSSSSSSYAIYELVRNPHIQERVRAEIKEMLKNHNGEITYDGIMNETPFLFQVLLEAIRLYPVVPWIDRECTDPNGYSLEPYSSFRIPYKMQLYMPAFPLHRDEKFHPDPM…
Chironomus_epperi_07284	Cp_CYP6-4	CYP6	FIATIIYLLNKYFFSYWTRRDVYQVEPTFLVGNVGKLFTLKAHMADIFTDIYFKHKNKRFLGGYMSYRPMLIVHDPVLFQDIMIRDFTTFHDRPTPGEVADAHPLVGNLVNLKGQKWKNIRTKLSPTFTSGKLKAMFPIMRDCCKVLQDYTEKNIKNGRNVVDLKDLLARLTINIISSVGFGVENDCINEPDNDFPNGVINVLVFFTPDIVTRFKINPFPADVTEFMFSVVNQTVEYREKNNYQRNDFMQLLIELKNKGYVSADKKDEHEIEWMTENEDTKFTMNELTAQAFVFFGAGFETSSSTMSFCMFELARNKDIQRKVQEEIDRVMASAGPEGVTYELLAEMKYLDCCIDETLRKYPILPVILRLTTKDYKISGSDVVIEKNTPVFIPIIGMQR…
Chironomus_epperi_07377	Cp_CYP6-5	CYP6	MFLYLAVILFLFYIWIKSIFTYWEKLGFPYVPGKFPFGSTTNVGRTEHMSEFLTREYNNFKDKTPAFGIYHMLRPTLVLTDPELIKEILVKNFDNFHSHGIKINEKADPLNGNLFFKSGQEWKDLRAKLTPTFTSGRMKMMFPLVATIADDMIEYLKIIIEETDTHEMKEIYSSFTTEVIASVAFGLDTKCHGNPDNDFRRMARSIFEPTAMENIKNLIIISSEKISKLFNLSFNRQETTDFFLRIVRENLEYREKNNVKRNDFFQLLINIKNSEIGMTFNEIAANSFVFFAAGFETSSSVMTFTTYELALNQSIQDRLRSEIQEVLDKYDGEVTYEAIKDMKYLDMVFKETLRKYPALDNQNRKSTHDFKIPNSKLVIPAGTNIIIPVDGLHNDERFY…
Chironomus_epperi_08862	Cp_CYP6-6	CYP6	MIELTFLISALFAVAFYFFVRYRQTYWKRQKIPYVKPKFFFGNTKEVDSEIHHTVFWRSIYQELKPQGPVGGFYNYIDPVAIITDLDLLKQIMIKDFAYFTDRGNYHNVNQDPVSGHLINLEGEDWKFMRSKLSPGFSTGKLKQMLPIIDHQIDILLNVMENKMNYCGQIEVRDLMARYLSDILGITAFGIECNSLTEEDSEFHKMAIHSLATQRYKKKTLLESNRSLCQKLGIINTEKTSLKFYSDVVDGILHYRRTNNVERNDILGLMLNSKDTSRVITRDEILAQAAVFLVGGHETQLAALSYTLYELAIHKDFQQRARDEVEEVFGKNNGQLTYEALGEMKYVEQCINEGLRKYFISFSAKRETRKDYKIPNTDMVLKKGTLFQVPIYAIHNDPD…
Chironomus_epperi_09993	Cp_CYP6-7	CYP6	MGFIIALILIAIAWYLLDRYLMSYWKRNGFKQLEPTFLLGHSKRLLAQTASFYEVFDEFYYKSKGEKFIGMYNLYKPSLLVTDPHMIHDIFIKDFAYFHDHSIEFDTEHDPLAGFLFSLTGQKWRDLRVKLSPTFTAGKLRWMFPVMKQSSEVLVDFIQKGLDKNEPVFGFGELFRRYNANLISSVAFGIDNDCINNPNNDFYIYGLKNFENSFRNAIRQFLFTFMPSLMSVFKVKFAPNDVDEFFMKIVREIVEYREKNNFSRNDFMDLLIQLKNQGYVSADKDDLDLDDEKEHIETENIGTDQKTLKKLTFNELAAQAFVFYLAAFETNSAAMTFCLIELARNPELQKKAQNEVDEVFQAFDVTYDAVKNLKYLEACMLEALRKYPPAPIHSRECTK…
Chironomus_epperi_11106	Cp_CYP6-8	CYP6	MGALILIAIIFLLITLWFFWQQTYFKRHNIPYVQTNILLGGLSDSLLKKCGFFENVLRLYTRPEVKDVPFFGFFIFQRPALVIKDPELIKRIMIKDFNSFKNHVTASHDADPLGKYNLIFVKNPLWKTLRVKLTPFFSSGKLKKMFYIMDTLSSDLINYIDKRIPEKGDKIELNVRELAAMYTTDVIASAAFGLKANTLENPDSDFRQVGRRLYTFSFKSGLGRFLQSTRPEIVKYLGYKRFDDESSDFIRTNVRHVMEDRQKTGEIRHDLIDILNELKKMDLRDVDGKPIHDDVLYAQAAAFFIAGFETSSSSSSFALYELVRNPQIQERVRAEIKEMLKNHNGEITYDGIMNETPFLFQVLLEAIRLYPVVPWIDRECTDRNGYSLEPYSSFRIPYK…
Chironomus_epperi_11109	Cp_CYP6-9	CYP6	MGVLLLIALIFLLIALWFFWQQTYFKRHNIPYVQTNILLGGLSDSLLKKCGFFENVQRLYSRPEVKDVPFFGFFIFQRPALVIKDPELIKRIMIKDFNSFSNRVTASLDDADPLGKYNLIYLKNPLWKNLREKVTPFFSSGKLKKMFYIMDTLSSDLINYIDKRIPEKSDKIELNVREMAAMYTTDVIASAAYGLKANTLENPDSDFRQVGRRLYTFSFKSGLGRFLQATRPEIVPYLGYKRFDDESSDFIRNNVRHVMEDREKTGEIRHDLIDILNELKKMDLRDVDGKPIHDDVLYAQAAVFFIAGFETSSSSSSYAIYELVRNPHIQERVRAEIKEMLKNHNGEITYDGIMNETPFLFQVLLEAIRLYPVVPWIDRECTDPNGYSLEPYSSFRIPY…
Chironomus_epperi_07174	Cp_CYP9-1	CYP9	LGIPYEKPWPIVGNNLNILRQKESINDIMSRCYKKYKSSKVYGYFNFMSKMFIVTDPELIKKITIKDFNHFINHEDSLEMDDLLSRTLFALRDKKWRDMRTTLSPMFTSSKMKLMYGLLSDHSRDFIKFMEEQVQVGNNINVDVGDIFKRYTADGISTAALGFVGNSVRDENSQTCRMVQQLDNDFNGTLVRKEVNEFFKRVVLDVMNEREKYNISRPDVIQLLLQARKGQLNHKINDTDVDKEWSNFSAHTELDVSLKNEKMSYFEDMDWVAQAFLFFGAGFDTSTMALQSLCYDLADHQDIQEELIAEVDKAREKFSDNLITYEPLHKMKFLDMVVSESLRLRPPAGITDRMCNKDYVLVLGNGRTVSIRKGNTIGIPIYQIHHDPEYYPNPESFNP…
Chironomus_epperi_03239	Cp_CYP4aa1	CYP4	MIVQAIERASFFDMSLFLTVTLVSMILFAMSDYLKSVFLAFRMSGPKAYPIIGNTNFAVEGDVFQRRGVPLTKECPGLCRIWLFVFPFFAVYEPEYLQKILGSKRNTEKSFFYKFLHNFLGKGLITNSGMKWSSHRRYIQPAFRNSILEKFVQTFADSAQCLHEKLMRGPDVLNITQFVNDCVLDVLNEAVLGVPISERTTKVKLEESPWRQGKVVVQDRVARPWLMFSWIYNWTKTSSDEIEQKGRLNTFTREMIRKRREESENGVVKERVSLLEYMIDINKRHPDFTDEDIIDETCTFMLAGQDSVGASLAFAMYLIAQHPEHQQKCMDEIDEIFGSDDRPPTMSDLHDMKYLEMCIKEALRLYPAVPIMARKLGEEVRCGKYLLPAGAEVFILPYL…
Chironomus_epperi_06113	Cp_CYP4C167	CYP4	MIEKVAYIDHSLIMRYYEKIFFSISPVTLAVIIMIVSWIINYNRKRARMVRLINKIPGPPALPLIGNAIEINVEHDEVFSRLTGLRQLFGRKQGLNKGWLFGTPYVMISKPECVEPILSSPKHIDKSDDYTYLQPWLGTGLLTSFGQKWHSRRKILTPAFHFKILEDFMDIFNEQSSVLVKKLEKEIDRDSFNVFPYVTLCTLDIVCETAMGQQVNAQGNKDSEYVKAVYEIGSIILNRQTKFWLHSDTIFRFTADYQRHQECIKILHGFSYKVIREKRDMIRSERLNNNNIVNSNNNNTKIDENGNQLGKLYMEEDNFGKKKRLAFLDLLITASDAQKGAHLTDEDIREEVDTFMFEGHDTTSAAVSWSLLLLGGNPKIQEKVFQEIDTIMCGDRDRA…
Chironomus_epperi_09301	Cp_CYP4G304	CYP4	MAGPISAEYPSQSQGASMTVFFSLLFPAIVLWYIYWKLSRRHMYQLADKLPGPIGLPFIGNALDLTGTSHTVFRTIVEKGKDFNKVIKLWVGPKLIVFLADPRDIELVLSSQVYLEKSPEYRFFRPWLGNGLLISSGQKWRAHRKLIAPTFHLNVLKSFIELFNDNSRLVCKKMKALNGKTFDCHDYMSECTVETLLETAMGVSRKTQDQSGFDYAMAVMKMCDILHLRHTKIWLYPDILFNLTKYAKAQVKLLDVIHSLTKKVIRSKKEAFAKGTRGTLATPEFIKPEEKEQKKDEAKKTSTTTAPTLEGMNFGQSAGLKDDLDFDDGMDVGEKKRLAFLDLLLESAENGAVISDQEIKEQVDTIMFEGHDTTAAASSFFLSMMGIHQDIQTKVVEEL…
Chironomus_epperi_12079	Cp_CYP4G305	CYP4	MAVEQIIQSSLFSSPLVMPLLAIAFVLAAVHFWQMTRRERRFGDLLPGPPTVPIIGNAYYFLNSTNHEIFNKAIDLVNCYGSVVRGWVGHKLMVGLSDPRDVELILGSHVHIDKSDEYRFFQPWLGNGLLISTGDKWRTHRKLIAPAFHMNVLKSFMNTFNDNSRFVIKKLMKENGKEFDCHDYMSEATVDILLETAMGSKRTSESEEGFKYAMAVMKMCDILHRRQFKIFSRFEPFFTLTGMKEQQKKLLGIIHGMTQRVLNEKKAVFDKNLSEGNLPSPSLQEIIKTDASVDQAIKKAKAKAQNLESGLRDDLDDIDENDVGEKRRLAFLDLMIETSHFNPQQLSQDEIKQQVDTIMFEGHDTTAAGSSFTLCMLGCHPDVQEKVYQEQKAIFGDSD…
Chironomus_epperi_12078	Cp_CYP4GMR6	CYP4	MNVTVDHFDNGPISSWNYSLVTLGFSLVTLTLAHFYHETSHKARLGNQIPGPKPLPFIGNFMIIWGLKSNHHAFKRAMKLSRMFGRIVRGWVGWKLLIFIWNPEDVEVILNSQVHIDKSDEYRFFKPWLGNGLLISTGEKWRTHRKLIAPAFHMNVLKSFVPTFNENSKKVVERLRMEVGNEFDCHDQLSEATVDILLSTAMGFKKSDKQKEMSAFKYAMAVMKMCDIIHKRQLWLWYRLNWLYNLSSYKKLEEKCLNVIHSFTNKILAQRRNDFNENLKKGNLPKPTLQEIIKTTPKNDPADGLRDDLDDIDENDVGEKRRLAFLDLMIETSHYNPSQISDVEIQQQVDTIMFEGHDTTAAGSSFFLCMMGCHPDIQEKVYQEQKAIFGDSDRDCTFA…
Chironomus_epperi_01629	Cp_CYP4MR6	CYP4	MLFMYVVLFVVFIFILDHLLVNKRNLELSKQFNGPLRLPLIGGSYKFVGVSAKDMFGFVQNMFATYSTQKRNIVQIWVGPALELFVDDYKIIEAITTNPKCIAKSSQYSFLHAAVGDGLLFSKGQKWFNRRRIITPTFHFKILEQFFDVFQKQNSKLIEKIKTETNGHPFNIFPVITSSVLNALVETAMGFELKAKDSEYLNAVKEIGVVVATRFVQPWQRLDFLFNLTSSKRKQDELVKILKNFTTKIIEERRKLLMTKKSEDLKNLDDEDFGLRKKMCLLDVLLQSTIDGKPLSNEDIQEEVDTFTFAGHDTTTNAICFTLHMIAKHPEVQQRLNKEIEEVLGDEKLTFKSLSEFKYLELVIKETLRMYPPAPVISRRLYEEVDFGDFIAPANANYN…
Chironomus_epperi_13193	Cp_CYP4YW2	CYP4	MLVAVVSLLVILWLIFKSDIRKVQLAWNFPGPTALPIVGNGLQLINKTTLEFVDIIHGYIKNHGKFFRIWIGNELVTVFMEPKDVQQILTDVKLITKAKEYKYLEPWLKTGLLTSTNQKWMLRRKALTPAFHFKILDEFVEIFDKQSSILIEKLKAHDGKGSFNAFPVVALAALDVICETAMGVSLNTQSGSESQYVKNVNELADIVHRRSYDIIERSDMLFKFTKAYKRQQLLISELHKFTDTVISSRRKELKKSIEDEFFGKKKKALLDLLLEIQIDGKYLSDDDIREEIDTFMFEGHDTTASALAFTLYNIAKHEDIQRKCYEEIQNIVGSDGRFNMNRRTLNEMTYLDLVCKESLRLYPSVPIFGRKVTEEMKVCGKLLPKDTTILILPYYMARD…
Chironomus_epperi_13505	Cp_CYP4-1	CYP4	MYFIIFLIIAVAAFIIWYQIKYHRQNYLLSKIPGPRKLPIFHHLIDFIGKDAKGVFDYLEIQGEKFSPVFHLTVSPFDPGSAIVSDVKIIEALLTSQVHIEKTIDYDLLVPWIGNGLITSSGKKWFQRRKLLTPGFHFQILEKFLDIMNEHSKVFINQLEKYDGKFVDIFPLVNLYALDTICEAAMGINIHAQTTNSEYLKAVKEVTTIAMIRSLDETKRNKFLFQFTDMYKRQQKCIKILHQFTDDVIQRRRKDLLNANEVDDTGDTGDTGKKKKKALLDILLSSSIDGQPLSNLDIREEVDTFAFAGHDTTSSAISFTFYNIAKYPEIQQKVYDEIIEVIGYEVEQLALPRFGCKRVIKTFPPAPYYGRKLSEELIAGGYTFPKNMKIYVSPYLLRK…
Chironomus_epperi_12885	Cp_CYP12a5	CYP12	MSILRNSHLKIIVPRLYSRCYSAQPSIAEVEFQNAKPYKEIPGPRNSFQLMKLMGLPNSKYYNKPLNEMLQMFRQDYGNICFFPGFMGAKPIVMTYLPEDAEKVFRNEGRYPNRRNLETFAYYRKEHRPDLFKASAGLAVEQDHPWHEFRTKVNQIMMQPRNVKMYIPGIDEVAVDFVKKIRSIRNDNMLVPDNFLENMNEWALESIALIALDTRLNLFDGQNPESKQLYELVKEAFEISFEFDIKPSIWRYYKTPAFHKAMKSIDKINEIIFGHVGKALDKYEKNPSTSEHQSILEKLLKIDRNVAEVMAVDMLGAGIDTTSSSAAAVLHCLATNPDKQEILREEVKKVLPSKDVRMNEKSLDSIPYMRAVVKEALRMFPIFNGNARALDHDIVLQGY…
Chironomus_epperi_13192	Cp_CYP12b2	CYP12	MLRNIRQFNHLNHVHSSVAFYSTQVARKVNFQEEWNNAKPYEEIPKLTKFKLIRGFLPGGRYLPLSPKNKSRQLNKEYGSVVEFPEIVGRPSMLCTYNVEDFEKVLRHEGAMPHRRTLETLQYYRQKFRSDIYSVYGGLFTEQGENWHKMRMLLNPVLLPPKTIQQYVPRVDHVSKLFIKTLAQKIDANGETPANTSDYLNMWSLESIANISLDTNLGIVGGNYKDENAEKLIRSIRKFFIEVYQFEINVSIWKYYQTKAFKGLLQIYDDITNIVLYYVEKAIEELPKKSSSEYTEESILEKLLKIDKNLAVVMCTDALLAGVDTTSSATIGILYCLAKNQDKQDKLREEIRSILKNEDDDLTPKNMQNMPYLRACIKEGFRLCPPTAGTIRKAGEDLV…
Chironomus_epperi_13257	Cp_CYP301a1	CYP301	MQTTQKLLIYNQFNKSIFRVIRERSTVAASVCPYASQTDTNEVEIARIKNETATKYLPYSQVPGPRPLPIIGNTWRFAPIIGQFKISDIATMSFLLNQIFGRIVKVSGLMGRPDLLFVYDCDEIEKCYRNEGPTPFRPSMPSLVKYKSELRKDFFGDLPGVVGVHGECFNSRSRDHLQYLQMNVFMLGEQWREFRSRVQKPVLQLSTVRRYVKPLEKVTDDFLQRCTQHLLDEKSELPHDFSNEIHKWSLECIGLVALDTRFGCLDEKLDPKSEPQQIINAAQFVLRNIAILELKAPYWRWFPSISPMWKRYVANMDYFVEICMKYISKATERLKAGSEGALDGEPSLIERVLREEKNEKLATTMALDLILVGIDTISMAVCSILYQLATRPEEQQKIY…
Chironomus_epperi_00268	Cp_dib	CYP302	MLRRIKNFTRKFQTEILVKNDIKSMDMMPGPKGFLGLGNVLNYTKPFGKYTWHDLHKSGMDYYRMYGPIVCERMVPGFSIVWLYDPNDIAQIFNDGIGNFPCRRSHLALQKYRQDRPETYRSGGILPTNGHEWWKLRSEFQKGLSSPQNVRNLLPQTDDMVREFISVLPSRFDHNCTIRDFVSEIERFSLELTCLIAFDERMNSFADEERDPNSRTSRLIKASDDSNNTVLPTDQGLQLWRFFETRTYKKLRLAQEYKEKIVIEFIQKKAYQKERGHSLLDQYLSNPNINVKDIVGMSADLLLGGIHTTSFSTSFAMYHISRNERVQNLLHEEAMRVLPTLEDKVTTQVMNTEIPYTRAVLKETFRLNPISIGVGRILNHDTVLGGYLVPKNLSEVATT…
Chironomus_epperi_12116	Cp_sad	CYP315	MHFYSTSLSLLLVSFHRLHLTVDEMHKKYGNIFRIRIESIDAVFLSSADYIRSIFAYEGKYPKHPIPPAWLYFNQKFNIQRGLIFMNDEEWLQHRQIMNNFLLKDMSWTEKLVEMTCDNFISKLKRILDSEDATVVENLEDELYLWSIYSILNLMLGSSTSEQSDREFDATVWEFVTIVKQIFDTSSKLMSIPPRFADKIHMKVYKDFENAAQKSISMSRRLISILSNDMQSSENGLLQKMRSQHLSEDMIVRIFSDLIIAAGDTTVTTLQWIFHSIAKDTQYQDKLRKSITNDPGNLEVPLVRATLRESLRLYPVAPFVGRFIEDDATIGGYGIPKGVLALASLYTSGRDPVNFTDSHKFIPDRWLRNGDQGEHKVFKSHATLPFAMGSRSCVGKKIA…
Chironomus_epperi_01674	Cp_shd	CYP314	MKKSSIPGPLSLPFFGTKWQSIDMSKLHEYFDGLNRKYGDVVMEVSGNFPIVSIFKRKDIEKVLSTPSQYPFRPPNEIQSFYRMQNPNRYSSTGIGNEQGPEWLKLRTKLSLKTLENRKFHEAFCSDLNEICSDFNDVIRSVRNDRNEIINFHENMRAMSFETNCFFVLGKRGYGKLEGSEKIAKLTDANMKIMEAIRDTYYGTQFWKYFPTKAYKTFAESEEMIYDVISDIIENILIDDAEKASDTEVTSILEKVVSTEGLDMKDKICGIVDFLSGSTEAKTATIMFLLYHISEHPEVQDKIYKEASSLNEHLTAEDLKKAYYTRAVLYETFRLTPTAPALARILENDFELSGHHVKSGTFVLCQTMVACLKEENFDDANSFKPDRWLNTKGEFDTSN…
Chironomus_epperi_11385	Cp_CYP49a1	CYP49	MELISRRVFYSFLLRRNNFSSMINITSEPFDVSNIIANDNNLRTKKQFAKPFHEIPGPKELPGIGNSWRFAPIIGQHKIEQLDKVMLQLHEVYGNIVKVSGLIGHPDLLFVFDGDEIRNTFRREEVLPHRPAMPSLHHYKEVLHKDFFGDCPGVIGVHGKKWDSFRARVQQVMLQANAAKKYISPLNEIADDFLDHLEDILDEKSELPGKFLPELVALDTRLGCLSQNPNPESKKIIAAINTFFWRVAEVELRLPIWRFYKTKSYKEYIGALDIFRDLCLKHISVAMGKINMEKEVDMEHVSLLENILRETKSEKIATVLALDLMLVGVDTTSVAITSTMLQLSQNQEKQYKLYEELLKVLPNHNSPITPETLENLPFLKACIKEALRMYPVVLGNGRS…
Chironomus_epperi_01351	Cp_clan3-1	clan3	MFIILAVVSILILLYYFDRKQFTYWKDQGIPQLSSQVLLIGDIKDLVLQRKPIAKFYGDSCAPFHSSPIVGIYFSYRPLIIINDIELAKTILTTDFHHFHDRGIFIDPSIDPLTENLFCLHGDKWKRLRQKLTPVFSTSKLKLMLPIIQDSVDILDNYISNHLELNDHFTVDIRDLSSNFTFTMISSVGFGTQNDCINEPNNLFRVTSLKVLEQNFVNNFRLLTAVFMPKICKTFRICMFDKEVSNFFLDITKKTILYREENNTHRNDFLQLLIQLKNEGLRKANGNESSDTDNFTLNEVVANSFLFVIAGFETTSATIAYCLYELAKNSAIKQRVQVEVDDLDKEEFGYEKINKLKYLENCINETLRKYPVIPILNRECLNDYRVPNTNQIIPKGTPI…
Chironomus_epperi_13947	Cp_clan3-2	clan3	MIILIVIFSIVLIFISILIYQRINYFKNLNVPHETLNILFGNTQKSTLGKCSVAYDADRVYTKFKGRGLCAGFMNGFTPYLLPLNAEVLKQVLITNFKNFRNNSFGLDTERHSVISLNPFWLRNEKWKQKRSEMSPALTSTRLKGMYPLIDDAAKQFTDYIKMKMASNNTVLFDVRDISLRYSCNSITSTTYAFNAQAYDDDNTSEILNYGRRMWKSISTSTQLPSSPITRDVNQYFIRIANHAVERRRYSNEKRNDLLNYIISLKDKRNFSEIETAAHAMTFWLDGFETSSLALCYVLYELSKNIKVQDKLRIEINENIDNNQTIPIETLLNLTYLDQVFYEAIRLHPPLYYTTRQCNESIELISDEQKILIPSGTTIWIPIYSIHRDPDIYENPHEF…
Chironomus_epperi_04322	Cp_clan4-1	clan4	MYWTLVLVFLVIIGYAAVKIVKKAAKKWIPKDLDKFFRSIDRLSSEKIFKVKFLYKDMYFVQDPELIHKVLTSEVCMEKPRMIYKFFGLNDGLLCCGYNQWRRDRKNFSSSFNNVMVSCFVPIFCEIADRMIDKIKMNDFSKKEVDMIHFTERCTISMILATSFNIFPEDVGNTDEEIGRVAEAVKITSMMLSERFKRFLLFFDTIFKRTEQYRKQHGIRESLYDLFHKILAEKSKSANNNEEQPSFMQNIFYNKVMAFKDEMTEDQVKDSIFTVIGAGFETTGTASAHCILFLAMHPDIQEKVYQEIMSVFPADDVEITYDTLSKLSYLENIMKESLRLGPTVHSIAREAMDNFEISPGQIIKRGSIFCINIYGLHHRKDLWGDDAELFNPDRFLPEN…
Chironomus_epperi_08977	Cp_clan4-2	clan4	FYVIKFRWSRRRLYELAAKLPGDNGVPFLGILPRLAVAKREDYLDIVLGIIREDTVLTKAWLGPFLVAVSKNPEVLHAVFNAPQCYNKPDIFYKSLFFEEGLLSLSGKMHERHRKIFNKAFAPKRLQQLHGVIKEHSEICVKKLEPKVDQKEFDVYFYIGACSLGSFGSANLDYYEDLYGHELLPYADAAFTIAMERIQQPWLSNDFMFKHSKLSKDFDRLMVLVTEYIEKVINHNKKLTIETNGANKNDKVVDLLLDPKYELTDKEILHEMVIFSVTSFDSTAKTLSSGLLMLAMHQDVQQKLINEIDSICGSEKDLTFDNEFLQKFTYLDLIVKETIRLFPAGPIVARETSDEINICGYTIPKKTIMVMSIFAMQRDPKYWGDDAHLYKPERFEHLE…
Chironomus_epperi_09790	Cp_clan4-3	clan4	MIVTEFLIFLFVILVVKHFWDNRRFYYLASKIPNSSFDYSLKGLYQILTLDSKKIYLIAHEAFNGNEVCTKAWIGPSLFVGVVKPEDVKKVLNSKECLDKPFVVKNANILKGTLFGDLNYWHSHRKLLNPYFGAKSLLNIIPIFNEKVKILMDNFKELEGKGDFDVFYSMTALTLETILKVMDYEVDIQNQKSEVKNAFIDNLVKFTEIITVRMFQPWLYSNFLFSFTKMSKDQNEFLTDIGEVFTKNVIKNAKNLLEQEENNNEKSKSFIHALVNPKNNFSYEEIHDEVSTIMMAAQDTSAIASSTTLMLLGIHKDIQQKVVDELHGIFGKTLDAPYLDFEKIGELHYLDMVINETMRLVPVVPYFLRINSSDIEISEGYVLPAKTFIVIPILRIHRS…
Chironomus_epperi_02474	Cp_clan4-4	clan4	MLLFINILITSIIVMIIKYFWNRRRLYKLANKIPGHNGYPIVGILPKYFNIDKKDFFSTTFKMMNPKSTITKIWIGPKLMLLTEHPDVIYTVFNSSYCINKPDIFYHALTVINGLLPLSGQRYHKHRRILNKSFMLITLQKIMPIINAKCMRMIEKLEQHLNVNVDLMDFIGVCALESFGEAQCGYTSDLYGFEGLKVIKQSLELGLDRITKPWFHFLPESIFKMTELYKNIDDIINFCLKYKAKVTEIYNKKKVEDYDSIKYRVIDVLLNPENDLSDIEIRDELMLFTIGSYDTTAKTVSILILLTAIYPEIQKKLIEEIDIICEDEQNITFNMDFLKKFVYMEMVIKEVMRLFPTGPSVARTNDAEIEVGGYLVPKDSIFLISLMNMHRNPKYWGHD…

## Sheet: Cr
Gene number	Gene Name	Gene families	AA Sequence
Chironomus_riparius_10542	Cr_phtm	CYP306	MSLLFIITVLLAFYFTYYLFQIKRERKNCPPGPLGNYIPFIGYLPFLNPAKPHETLLELSKKYGNIFSLQMGSIFTVILADSALIREAFRRDEFSGRAPLFVTHGIFNGYGLICTEGEFWKDQRSLVHKWLRDMGMIKFGIKRELMQNRIMEGIDLCIQEIEKLQSHKINPLNILMDTVGNIVNDFVFGMKYEWNSDTWKYLKHLQEEGVKLVGIHASANFLPILRFLPSNRRNMEFILTGKAATHKLYDAIVDNCERALDTSTEYRDCILKRFLLEKRDREQSHDELGKNCSREQLNHLLADMFGASLDTTLCTLRWYLLLIAIHHECQDKIYEEMRNYGIRERYLTDDIESLPYLKASIAESMRLKTVVPCGIPHGNTQQHTTLDGYFIPKNSMILP…
Chironomus_riparius_06946	Cr_spo	CYP307	MAFLTLYLLYVIIVLFLIIYLKLVFKCKRAVKISDSVKRHIEKNHKNSDQYLVQPPGPLPLPLIGNLALLGKYDVPFEGFSALSKIYGDVYSLTLGTIRCVVVNNLETIKEVLNQNGIFFGGRPDFERFHRIFGGDRNNSLALCDWSNLQQKRRNLARKHCSPRNNTDYFEKLNEVGCTEVEKCIEHMKKMVQDTAGEIHMKPMIMETCANLFLGYMCSTRFEYDDIDFKNMVRSFDEIFWEINQGYAVDFLPWLSPFYKKHMQTLDSWAKVIRKFILNRVIGNRDEKIRMQNENDDDFTDALLRSLAKEENVTKNTIIFMLEDFLGGHSAIGNLVYLSLGYIAKYPQIGKRIQEEIHAMSQNGKRKITLHDAEDMPFTIATLFEILRHTSSPIVPHVA…
Chironomus_riparius_06437	Cr_spok	CYP307	MLTCIILTIVLIANDLNVKQLKKKLSLRSQLKSKLSQLSFFHGNNGTNENNNEIIYERQAPGPKRKFIIGNLDVLDGYEIPYQAFSDLAEKYGNVIKLQMGNVPSLVINGVENIKEVLIYKGHHFDSRPNFKRFQMLFDGNKENSLAFCDWSDMQKVRRDMLSTHTFPRKFSMSFNRLNDITIENYHQLSSEIRCDIANEKSTSIKPIVMEACGNIFTEYFTSRNFDRNDKSYQTLLRNFDKIFWEVNQGSAADFLPFLLPFQYKNMKKMEQWSHEIRQFILHNIITDRYSTWNIGNEPNDYIESLIDHVKQKLEPRMEWETALFALEDIIGGHSAVANFVCKTLAFIAKDKEIQKNIQSEVDNLLNERSEKSVLIGDRNKLIYTEATIMESLRLITSP…
Chironomus_riparius_12207	Cr_18a1	CYP18	MLQNSYIFNILKKEFEHDIQKSLLVFCCALLVVSILQYIVKNILEISKLPPGPLGIWPFGILRFIGHEKHKSLMKLASTYGPLFSCKLGQQLYVVISDYKMIREIFKKESMTGRPKTPLYEVLNGAGVINAEGLLWKDQRRFLHEKLRRFGMTHFSNNNNKLQNMITNEISDLLSHLKNETKTPLDLEPYFAVSVSNVVCSLLMSVRFTRDDPKFIRFNTMIEEGMRLFGKIQFSDYIPMTKYLPTFQAAKSQIADNRKEMFEFYREVIDEHRRTFDRNNIRDLVDFYLLEIEIAKESGTEDQLFNGREHDEQIMQVMGDLFSAGMETIKTTLLWLIVFMLRNPNAKKQVQDELDSVIGRQRMPKYSDLQYLPHTESTIYEVLRISSIVPLATTHSPLI…
Chironomus_riparius_05031	Cr_CYP15a1	CYP15	MFLSSVIIMVFILVCYWLLTKRPMDFPPGPKFLPIVGNINILKHIKILKFHHLLWHNLSKLYGPVVGLKFFHKYVVIVSSKEAIKEVYTRDELNGRPDGFFFRIRTFEKRLGVVFTDGHFWENQRRFSATTLKHLGVGKFGMVKHIEHEAEELVSELMRKSEVCDVFPMHSAFDVSVLNLMWVLLKGERFELDDQKLIDLVAAVHKNFQVLDMSGGILNLFPAIRYLMPEQCGYKELVDTMKPIWSFLADEIEIIKENYDPALEPKCFIEAYIKEMSKLHDQDNFFSDEQLFGICIDFFQAGSETTANSLGFAILYMLHYPKVMRRVQVEIMSIVGANKLPKLNDRPKLKYTDAVISEVQRCANIAPLGIAHRAVKNAHLNGFLIPKDATILCNLYSLN…
Chironomus_riparius_01295	Cr_CYP303a1	CYP303	MLLDLLILLVTIWLTHFLIGEMRKPKNFPNGPIFYPIIGNLLTVAKLRKETGFLIRAVMKIAERYSNTKDVIGLKIGKDLVVFTMTTKALKEVYTCSDFDGRPFGPFYETRTWNKRRGIIFTDQDFFQAQHRFIVRQLKEFGFARKGMLEICENEAEFCVNDFRKLIENHGGTSATVNMPNILSMYILNTLWQFLAGIRYDVDNQEMRYLQGILSDLMKSIDMKGALFSHFPFLQYIAPEASGYKDYVRCHKNIHAFMRKEVERHKRNFNPSDEPRDLIEAYLKVLHVGDESGKAHKSFSELQLLGICLDMFIAGSETTNNASNFMMLYLTRNPHVQIRAREEIDRVIGRNRLPKLSDRPNLPYCEAIVHESLRSFMKMACGVPHRALKDTKLCGFDIP…
Chironomus_riparius_14746	Cr_CYP305a34	CYP305	MECEIFFLSIVLFLIFESIFILFNKLRRPRDFPPGPRWFIPFIGNTRYLRKLAKKYGGQHKAFEVLAKEFNSPIFSLKLGREYVVVAMTYPIVKEIYSREEYEGRPDNFFLRLRTMGTRMGITCTDEKFWSEQRSFVVRQLRNTGYGKSIMQERINDEMNEILDILRKSNEEPVWPGGSNLLATSVINILWTFTTGTKIDRNDERLVKFFDLLQKRSKAFDMSGGLLTQMPWLRFIAPEATGYNLIKNLNTKFYAFFMEFVEEHLKDYSDEKCNDDLIYAFLKEMKERDGQANSTFTIKQLIMVILDIFIGGSQTTSTAIDLALMTMVMYPDVQRKCHEEIEKVVNADGVLPSYVDRQKTPYIDAVILEVMRFYCVAPITGPRRTLKDCKLDNYIIPKN…
Chironomus_riparius_02348	Cr_CYP6AET1	CYP6	MIVVVLIFIASAISFLWLFFKIKFNYFKNLGIPHKQPRIPFGNMQGFKRKLHSSHFFRNLFEEFKGTNQLCGIYLFTKPSYLIIDLELVKSILVKDFAYFHDRGMYYNLKDDPLSGHLLNLEGEKWKKLREKLTPTFTSGKMRYMFPTIIDVAEKFESFMNASIAENNEPEIKGILTRFTTNIIGSCAFGIDCNTFEDKDSKFLEMGLKAFEQPRNTFLKQMLAITFPDLARKLGIKIVRDDVADFFMKIVKDVVEYRESKNIKRNDFMDLLLQLKHEGKMSFEEIAAQAFVFFLAGFETSSTTMTFALHELSLNQKIQEEVRENINKVLQKHNGKISYEALSEMDVLERCINESLRKFPPAASLIRTVTKDYNVPNSNITLQKGSSVFISVYGIHHDP…
Chironomus_riparius_08406	Cr_CYP6EU7-1	CYP6	MFLIILIVLAIVALVYVYLTWNFDYWTKRGIPAPKTKVLFGDLPNGLTRKKHLIYDFQVIYDDFKGKTPFVGIIQTRDPRLLILEPEVVKDVLIRKFNSFRNTEFPDMIDTEQDPLFAQNPFFLKDEEWKEKRAEITPAFTTSRLKALYPLIEDVSSRMVKYITNESKKSDPFDARELSAKYTTDVVSNCIFGIDAESFTKEKPEIREMGRKLLAPSPTVIFKIFLVESFKFLKGVIKIRFMPDDIKDFFVNLLQQALKYRKENNVQREDFLDYIIQLRNKKNISELEMASHTISFFTDGFETSSIAISYALYELAKNKRVQDKLRVEVNKHCDDNGLLNFETLNDIAYLDQVFHEALRLHPPALLTSRMCTETVDLEHDGKKVTVEKEKNVFIPIMQI…
Chironomus_riparius_08407	Cr_CYP6EU7-2	CYP6	MIFILFLLLSLVYIYLTWNFDYWTKRGVPSPKARVLLGDLPNGLLKTENVIYDIGKIYNNFKSKTPFVGMIQTRVPRLLILEPEVIKDVLIRKFNCFRYAELVEIVDTKLDPLFAKNPFLLMDEEWKEKRADITPAFTSNRLKVLYPIIQDLSAHMIKYIINESKKNEPLDSLEVAAKFTTDVVSNCIFGIDAESFTKEKPEIREMGKRILEPNFSNVVKLFLAESFPFMRKLMRIQFMPNDVKDFFVNLMQQALKHREEKKICREDFLDHIIQLRNKKNISELEMASHTMSFFSDGFETSSVAISHALYEIGNNTRVQDKLRDEINKNCNKSGLISYETLTELPYLDQVFHESLRLHPPAVMISKQCTEPTDLEFDGKRVTVEKGINVFIPILQVHCD…
Chironomus_riparius_09372	Cr_CYP6EU7-3	CYP6	MWTVLILILSAAYLFYKWYTQKYDYFETRGIPYIKAKFPLGNLPNAILFMRNFLYDFDDIYQQFRGKESLVGYFETRSPQFLILSPDIAKKILTTHFASFHDNEFSNLFTVEMEPVMARNPFILKGQEWKEKRAEITPAFTSSRLRACFPLIEEVLIKFTKYIRDEFEKDNNKIFDVRNICHRFTVDAVSSCIFNADAQSFASEKPEIAEMGRKLVEFHGIIQFIQFMLISMFPNIRKYFKMPMVDKVAENFFINLMQQAVELRETNPIPREDFMSFLIELKKKKSISEIEMAAHGVTFFTDGTETSSLAIAHILYELADNKKAQGKLRKEINDKIIDENGKIIFDKMLDSEYLNQVFYESLRLHEPIGIYNRQCNEETVLDCGNGKRYKVEKGMSVNI…
Chironomus_riparius_08403	Cr_CYP6EU8-1	CYP6	MIFIYLIIALVALLYVYLTWNFNYWSKRGVPGPKAKVFLGDLPNGIMRKQNVAYDFQKIYKEFKAKTPFVGIIQMRDPRLIILEPELIKDVLIRKFHYFRNSEFSDMIDTEQDPLFAKNPFFLKDDEWKEKRAEITPAFTVNRMKALYPLIQDVSTRMVKYIANESKKSKPCDARELAAKYTTDVVSNCIFGVDAESFTKENAEIREMGRKLLSPSTIVFIKLVLIGSFSILKKFMKVQFTKMEIQQFFVDLMKQALKYRDENKVQREDFLDYIIQLRNKKHINELEMASHTISFFSDGFETSSIAISHALYELANNKRVQDKLRNEINNNRDENGQLSFEKLQEMSYLDQVFHEALRMHPPLVTSSKMCSENVDLEYDGKKVTVEKGINVYIPILEVH…
Chironomus_riparius_08404	Cr_CYP6EU8-2	CYP6	MILFIILTFAAAGLLYLYLIWNFSYWSKRRVPSPKAKVLLGDLPNGILRKENMAYDFERLYNKYKGKTPFVGIIQLRDPRLLILEPELIKDVLVGKFHYFKNNEFADMIDTKLDPLFAKNPFFLKDDEWKEKRAEITPAFTTNRMKALYPLIQDVSARMVKYITIESKKSDPFDARELSAKYTTDVVSNCIFGVDAESFTKENAKIREMGKKLFSSSPWIFIKMILIESFKFLKRFIKIQFTEIEIQQFFVDLMKQALKYRDENNIQREDFLDYIIQLRNKKNISELEMASHTISFFSDGFETSSIAISHALYELGKSKRVQDKLREEIKNNANKNGQISFEKLQEMSYLDQVFHEALRMHPPLVTSSRLCSEDVDLEYDGKKVTVEKGMSVFIPYLSV…
Chironomus_riparius_08405	Cr_CYP6EU8-3	CYP6	MIFFIFLIVAIVAIVVLLYVYLTWNFDYWFKRGVPAPKARVLLGDLPNGLTRKENVVYDIEKIYNDFKAKTPFVGIIQTRDPRLVVLEPELIKDVLIRKFNNFRNSEFVDMIDVKQDPLFAKNPFFLKDEEWKEKRAEITPAFTVNRMKSLYPLIQDVSARMVKYITIESKKSEPFDARELSAKYTTDVVSNCIFGIDAGSFTKEKPEIREMGRRLIAPSTKLFIKMFFAESFPFLRRFISIQFMPDDVKDFFVSLMQQALKFRQEKNVQREDFLDYVIHLKSKKNISELEMAAHTISFFTDGFETSSIAIAHALYEIGKSKRVQDKLRDEVNNHWDNNGQINFETLSELTYLDQVFHEALRLHPPAVMTSKMCSETTDLEYDGKKVTVEKGLSVYIPI…
Chironomus_riparius_13652	Cr_CYP6FQ1	CYP6	MITLVLAIIVLLLCLYFKYEYSFWSRHSVEGPAPVPIFGNFHEYILTKKRHFFEIYQDIYAAYPTARYVGIYKMGRPALLIRDLELVKDILVTSFNTFNMNEFAIDADLDPLIAVNPFCIPGDEWKAKRSQLSPLFTQNRTRVAIPFINGVAKKMLEYIESGPESSTMEFDVKELCAKFTTDNVAAVSFGLDGESFTNPNASFRKIGDDIFKPTFINGIKQQIVLFVPFMAKILKVPFVSKESDKKFREIVQQVVDQREQEKSRRDDLLQVILDLREKHGKEEYSDTVVCGHSMTFLTEGYETSSTTMSMTLYELALNPQVQKRVQLEVDQLLTESNGEINERVILGAEYLEQCIMETVRLHCPVFHLSKFSVREYEFPPQFEGSTKSLKMPGGTNVII…
Chironomus_riparius_11086	Cr_CYP6FW1	CYP6	MLFIIITFTLLAIVCALTLAYINGKYKFFKTRRIVGPKPELFFGNMREAFFKRRHFSSIIDDFYQMYKDSEQIIGFYNITTPYYLLTSPEVIKQVLVKDFKHFRNNEFSGLSDKKKDPVMALNPFVMRDEEWKEKRTEVATGMTQNRLKSMFPLVQDVGKRFAEYLKVELKHNPSKSFDSREICVRYTCDTVSSCIFGIDGGSFTKKESEIINMGNKMIRSISDAAKSFLPKRLMPQDVQDFFIYLMEEAIKYRDSHSINRDDFLAHIISLKKKKEMSNIEMVAHGVTFFLDGFDTSSIGLAPIFYELGKNQRVQNKLREELLATFPNEDDITYDKLLDHQYLDNVIYESLRINPPITFANRECSENITLELNNKNITIGKGEKIIIPLVSIQQDPEYF…
Chironomus_riparius_14103	Cr_CYP6FX5	CYP6	MELIIVLILIISITLIFLVRWRYNYWKNLGVPYVAPTFPFGNIKGMGKEYSQFELLRAVYQNFKSNSSPIVGLYYYLSPVIIAKDMELVKNIFTRDADHFINRGAYYNEKDNPISAHIFNLDNPKWKTLRTKLTPTFTSGKIKMMFYTVYDVAERFVKKLRNEVEVAVDGEIEIKEFAGRFTTDVIGSVGFGLEINSLDNPTTEFRVHGINAFEKPNNSTLVNIFSVAFKDLARKLHVIQVRKDIEEFFQGIVHQTVKHREDNGISRNDFMQLMIQLKNHGKIDGESLSVGKLTMDEITAQCFIFFVAGYETSSTAMSYLLYEFAQNPQVQEKARKNVQQVLAKYNNELTYEGIKEMDYLLMCVNESLRKYPPVHTLLRYCNKDYKIEGTNCTVKKGQL…
Chironomus_riparius_14993	Cr_CYP6GC1	CYP6	MDLVTQILTLLIGFALFAYYLLHRRFTYWERRNVPHIKPEFIHGNSRGIGKDFSSGTFFKNMYSKLKGKGPLVGVYVSVMPMAIATDLDLIKTILVKDFDVFTNRGLYYNKEDDPTSAHLASVEDEEWKSLRNKITPTFTSGKMKMMFPIIVDVADRMVKAIAVEFNQGESVEIKDVASRFTTDVIAEVAFGIECHSLEDKHSKLYKMGQKSFGDVSFWKRTLTGAYPDLARKLHVTTSNKEVVQFFENVIQQNIKYRQENNIQRNDFMSLLIKMMNESTLNYFEALAQSFVFFLAGYETSASTMTFCIYELAQHPEIQQKARESVIKVLEKHDGKFTYEAIADMQFVEQCVKEALRIHSPASGTRRIAKRDYKVPNTDIVIEKGMSVIIPANGIHFDP…
Chironomus_riparius_01509	Cr_CYP6GF1-1	CYP6	MIVLILLTVLIVFLVSFVTKQYTYWNQFDIPHLKAKFPFGNLELVTKQQRSFGTAIYDIYNGSKERILGFYMFFKPALLIRDPVLIKSVLATDFANFHDRGIYVDANRDPMSANLFSLEGEEWKNLRTRLTPAFTSGKLKGMFENIKGIGNNLINFMESKANEQAIIEIRDISIRYVTDCLAMIAFGQEGISSIDNPEHEFLVNAKRYNEDKNLLDMVRRISIFICPGLLKILKIKGLPPFMEKFCLDMVTKTIQYRETNNVVRKDLMQYLIQLRNNSTSQIDDWKIKSSAKGSKSLSYEEIAANIYIFYIAGAESSSSTIAYMLYELARNQELMKRAKTDVQDTLAKHNGEITYESIKDMQFIDLCVKEILRKYPALPIMNRECTKDYKVPDMDFVIK…
Chironomus_riparius_01511	Cr_CYP6GF1-2	CYP6	MIVIVLLTILIVFLVSFIRKQYTHWDSFDIPHLKAKFPFGNLESIVKKQRSFGTAIYDIYKNSRDQILGIYLFFKPAILIRDPVLIKNVLTTDFEHFHDRGVYVDPKRDAMSGNIFALEGAEWKSLRTRLTPAFTSGKLKGMFENIKSIGTNLVDFMQSHAEEQAEIEIRDIATRYVADSLALIAFGQEGISCIENPDHEFRTNAKQLNSNKSIINVIRASSVFICPTLIKLLRLKGLPGFMRKFCIDMVTKTIQYRETNNIVRKDLMQYLIQLRNNSSTEADEWKIKTSAKGTKSMTYEQIAANIFIFYIAGTESSSSTIAYTLYELTQNENLMERAKMDIQETLEKHNGEINYESIMEMKFIDLCVKETLRKYPGLPILNRECTKDYKVPEMDFIIK…
Chironomus_riparius_04672	Cr_CYP6-1	CYP6	MLFWMLLALIATIIYFTDKHFHNYWTRHGVFQKDPTFFLGAVSETILLKQSFGEFITNNYTKFKNIQKVCGIYFAYRPALIVNDPKLIQDVMIKDFNSFQNRGILFNHEVDPLAAHLFNLEGQKWRDLRVKLSPTFTSGKLKTMFPTIRSCVKTLEDYLIKSVQNGKNVLNMRDLMARYTTNVISSVAFGIDNDSINDPNNIFRKMGLKIFQVSIKQALIQTLLFFAPALVVKARIKLIPKDLEDFFMTIVKQTIDHREASKENERKDFMQLMIQLKNQGYLSADKDDDENKKSNNSEDVKKLTFNEIAAQAFLFFAAGFETSSSTMNFCLFELSRNPNKQKKVHEELDKALKDMAINDITYEKLNELKYLECCIDEALRLYPIVPALIRESTNDYKFS…
Chironomus_riparius_05001	Cr_CYP6-10	CYP6	MEVLLLTCLVILIVYLLNHYYFTYWKRHGFCQMDSPMWLLGNISDLFFFRKSFSNCFIDLYEKYKHHKYIGCYFTYKPILFVNDPEVVQDILVSNFSSFTDRPRFVDEVRDPISTHLFNIGGQKWRELRFKLSPTFTSGKLKGMFPIMRGCGKTLRDFMLKNNSNGKNVFNFIDLFAKYTTHNIVTVIFSIDSDTFDDPDNVFRKISANFSEPSKRQHIMDIFSFLVPNILHAISIFNFRSVTANVNDFVMNFVAKIVKHREDTKFQGNDFLQLLIQLKNQGYILTKKNEEVEQNGDKTRSENINIMKKLTMDEIAAQVHVFFVGGFETSTATMSFCLFELCRRPDIQKKIQEELDNVFGASTNFDDVTYEMFNNLKYLECCINETLRLYPPLSILFRT…
Chironomus_riparius_05085	Cr_CYP6-11	CYP6	MGIVTTLVIILFIIFFLNRYFLSYWRRHRIPQNDNPNFLIGDIKKMFSGKSTIYDILHDIYMEKKGSKVFGIYLSYRPVLVINDPVLIQDVLIKDFNTFHDRGLPINEEKDILSAHLFTLGGQKWRDLRVKLGPVFSSGKLKGMYPLIQNSAKDLEKHLMENVKKGNDVFEFRDLCARLTIDIISSVAFGVDSHCINDKNSAFRDFAGKIFEKCLRMLVIGSLMIFCPKLFSKLKFRSVPLQNELFVTEMVKNTVEYREKNDVKRKDLMQLLIQLKNDGYVSVDRDEQTEKQQQIRKFTMNDIAAQCYLFFIGGFDTSSSTMTFCLYEFCKNQEIQSKVHSEIDKILENSEDGDFSYEMLNDMKYLECCINESLRIYPIAPLLMRETNKDYTFSGTNLT…
Chironomus_riparius_05512	Cr_CYP6-12	CYP6	MGFIVALVLIAIAWYLLDRYFLSYWKRNGFKQLDATFLFGNSRKLITQSASFYEIFDEFYYKSKGEKFIGTYNLYKPSLLVTDPQMIHDIFIKDFGYFHDHAISFDTENDPLSGFLFSMTGQKWRDLRVRLSKTFTSGKLRWMFPVMKQNSDVLVNYIQKGLDTNEPVFGFSELFRRYNANLISSVAFGIDNDCINNPNNDFYKFGVKNFENNFRNNVKQFLFTFMPRLMSIFKIKFAPEDVNEFFLKIVREIVDYREKNNYNRNDFMDLLIQLKNQGYVPADKDVVDDDEKETFENETEPKTMQKLTFNELAAQAFVFFLAAFETNSAAMTFCLIELARNPKIQKKLQDELDEVYKTQDITYESLINLKYLECCMLEALRKYPPVPILFRECTKDYKI…
Chironomus_riparius_08402	Cr_CYP6-13	CYP6	MLTILLLLFIVAITYYYLKWNYDFWQVRGVPFEKPVLFFGNFKKSITRLRHVSEDFTELYNKYKGTANFIGIFQMREPRIMVIEPKLVNEVLIRKFNHFSANEFSKIFNPKIDPLFTRNPFLASGDSWKEYRSEIATAFSSVRLRTMYPIMESVVDNLHSQVIYHINQPFEARELSLRFTADIVSNCIFNLNSDCLSGCCKVRTMSKKLSSPPKKTVLFMIIAEIFPICRKFLPMKFITDDVEEFFLDFFERSMRLRKRTGIKVDDFLDYVISLREKKKLSHKDVAGHLTTFFSDGLETTSLLIAHTLYELANNEGVQCKLRDEINRYIDTYDEISYDVLNEMAYLELVIAETLRLHPPFTIISKECTSDVRLEVTKGRTVLIEKGTNVYIPLYQIQND…
Chironomus_riparius_08513	Cr_CYP6-14	CYP6	RINYFKNLNVPHETLNILFGNTQKSTLGKCSVAYDADRVYTKFKGRGLCAGFMNGFTPYLLPLNAEVLKQILITNFKNFRNNSFGFETERHSVISLNPFWLRNEQWKQKRSELSPALTSSRLKGMYPLIDDAAKQFTGYINMKMASNTSIVFDVRDISLRYSCNSITSTTYAFNAKAYDGENTSEILNYGRKMWKSISSSTQLPSSPITREVNQYFIRITNQAVQRRRYNNEKRNDLLNYVISLKDKRNFSEIETAAHAMTFFLDGFETSSLALCYVLYELSKNTRVQEKLRIEINENIDKNQTVPIETLLNLTYLDQVFYEAIRLHPPLYYTTRQCNESIELISDEQKILIPNGTTIWIPIYSIHRDPDIYENPHEFMPERFNEENGGVKAFRDKCVL…
Chironomus_riparius_09315	Cr_CYP6-15	CYP6	MASSLLIICATLVLLFIFTYFKKKYEYFKDRGIPNPTPYWPLGNFWKVGLTVHFIHRVNEIYNRFKKSGKVCGFYIFTTPVYVVTDIDLIKNILVKDFESFHDRGLYYNENSDPLSAHIFSVAGEHWKTLRQKMTTTFSSGKIKGMMPTLTKISHELIEVVGEAADNKTHVNYRDLASRFMCEIIGEIAFGLKCNALRDPNCEMMLLSDFLSFKDMTQRLSYFFANSCQDLCRTLNIQITPKRIQDFFLRVVDEAVDYREKNKIRRNDYFDMLLQLKNVGKLEGDVTNHGKISYTDLTAACFVFFLAGFETSSTALSYALYELAINQELQDRTRDEIEKVIQEYDGEISYEAIMNMDFADHVINESLRKYTPGNILMRRCTKDYKVPGTDLTIEKGKYV…
Chironomus_riparius_09316	Cr_CYP6-16	CYP6	MGLTLLLIIGALSFAFFYLRRKMNYWKDHGIPCLTPSYIFGNLDGVGQKIHFTTNLQNIYENFKNGNKLCGFFFLQSPRIMVMDLELIKNILIKDFNNFIDRGVFHTDEDPLSNHLFAIEGEKWRSLRHKLSATFTSGKMRMMYPIIESFSSDLVNLIESLSSNKDGIDVKNVCTRFTADVIGSCGFGLECNAMRDENTEMMRMGKFFDITDTKIRLNFFFVNIFQSFAKKLNMKITPQFITDFFLPMIKETFEYREKNDVNRNDFLSLLMQIKKYGKLKDEEMENVGTLTFNELAAQAFIFFVAGFETSSTTMTMALYELAYRYDIQEKLRIEIEEVVSRHDGIISYDAISEMTYLDQVINETLRLYSPIGQLFRICAADYEVDGMNFTIDKGMPIII…
Chironomus_riparius_09318	Cr_CYP6-17	CYP6	MALLSILFYVILAVLTGVYLFFKRQFSFFERHNIPHLKPNIPFGNMKDVAKTVHMLDRLQEIFDTLKKRGKVIGFYNLTDPVYLITDIEVIKHIAIKDFNNFMNRGVFVNEEEEPLTGHLFGLEDERWHFLRNKLSPVFTSGKLKHMYLTINDLGKNLVDRLDRMGKNNETVEAKSVANRFTVDIISSVAFGMDANTLNDQHQDLLDIFKEIFGAEGPSLFYFFFLFAFPNLSKRLHLRQFSKRICDFFMDVVATNIKYREDNNDNRNDFLNMLIQLKNKGSIDGEISTETKKLTLNEILAQAFLFFFAGSDTSSTTISFALTELAFNQDAQEKLRAELVEKTKNTNGEISYDLLHELTYLNQVVNESLRMHPPAPFAIRKAKEDYKVPDTNVIIKKNT…
Chironomus_riparius_09319	Cr_CYP6-18	CYP6	MGVLIIFGSIVAIFITSIYVYFRWKYSFFEKEGVPHLKPKFPLGNIQGMGQEYHMIDVLIQMYEKLKMKGSVVGIYNLAEPIYLITDVDVVKDVLVKDFNSFVNRGSYINEKDEPLTASLLNVEDDRWRFLRNKLSPAFSSGKIKSMYFTVSSLGNNLIGAIEREINDKKSLEVKNIMIRFTVDVVSSVSFGMESNTLNGEHPEMIQHFREIFGIEGSNTLYFLMLFCFPDLSKFLKLKFFSKRVTEYFSNVISANIKSREDRNESRNDLLNMLIELKNKGSIEGEFSTETKKLTLNECLAQAFIFFFGGSDTSSTTISYALTELAYNPDIQEKVRQEILDKTKDTNGEITYEALQEMTYLGQVVDETLRMYTPGFAIFRKASEDYKVSNSNIIIRKGV…
Chironomus_riparius_09321	Cr_CYP6-19	CYP6	MGIIVILFSVILLIVTAIYLYFKKSYSYFEKEGVPFIKPTFPFGNFQGIGSKYHFATILRKIYDEAKGKSKVVGFFNFIEPGYFITDIELVKLITVKNFNSFVNRGMFVNEENEPLTAHLVNIEDDRWRFMRNKLSPVFTSGKLRSMYAIINGLSENLIKATEKQSKNSIEVKNLMTKFTVDVVSSTSFGMNANCLNDENKELHEISREIFGAEGASPMKLFFLFAFPELSKFLKLRQFSKRVTNFFINVISENIKYREDNNDNRSDFLNMLIQLKNKGSIDGEFSTETKKLTLNEILAQAFLFFFAGTDTSSTTASYGLTELAFHQDVQDKLRQEILAMTKDTNGEISYETLHEMTYLNQVVNETLRMHTPGFANLRKANEDFKVPGTNITIKKGYKV…
Chironomus_riparius_04975	Cr_CYP6-2	CYP6	MEFWIFVALFVAVIYLLNQYFFSYWSKREIPYKEPRFIVGEFGSVALATKPFGLIFQDFYEKFKEHKILGIYLSYRPALVVNDPVIIQEIIIKNFNSFHDRNLPVDEETNPLSAHLFTLCGQKWRDLRVKLSPTFTSGKLKGMYPTIRDCGQVLQDYIGKEVKNGNNVFDIRDLLARFTTNVISSVAFGIENDCINDRENIFRKIGIKIFKPSLKRSIMRAFTFFLPNIFGFLREKLNIKIKITPEEIESFFMSVVQQTIEHRERNKDFERKDFMQLLIQLKNQGFISADKDDDDNTVDNEISTNKKIDTKKLTFNDVVAQAFLFFIAGFETSSSTSNFCLLELCKNPEIQKKVQEEIDEVMKASNSKELTYEMLGKMKYLDCCIDEALRKYPIVPVIF…
Chironomus_riparius_09322	Cr_CYP6-20	CYP6	MKLFTLFVLIILILIVITYCYVKKKYSFFETHGVPYLKPQFPFGSLQKVGSSIHMFEFLITSYNQFKRVGKIAGFYNVFEPIYLITDIEVMKAITVKDFNKFVNRGIFVNEENEPLTGHLFAIEGDRWKFIRKRLRPAFTSQRLISMYSKISRLGCKLVESIEKSTKSEKVSIDIKNVATRFTIDIISSVAFGMDSETLNDKNEELLDMFKEVIGANRPNVVKFLILSAFPNLAKILKIRLFSDKLSDFFAKEVGGNIKVRERISENPNDFLSFLIKLKNTASSSRKTRKLTLDECLAQAFLFFFAGSDTSSTTISFALTELAFNQDVQDKVRFEILEKTKGTKGEISYEALHEMTYLSQVVNETLRKYPPGFSILRTANEDYKVPDSKIIIKKGSQVV…
Chironomus_riparius_09323	Cr_CYP6-21	CYP6	MSCLAYIISVFLIVATVIYFYVKKKYSYFEKNGVPYMQPSFPLGNLQGMGSKYHMFDVMMNSYNKLKGKGNIAGFYNIFEPTYLVTDLEVLKEITVKDFNKFVNRGVFVNEENEPLTGHLFSIEDDRWRFIRNKLSPVFTSGKLKNMYSTISNLGGNLIKAIERKTKNGKIPVDAKNVANRFTVDIISSVAFGMDSDTLNDQHQELLDIFKEVFGADGPSSFYFFFLFAFPKLSKFLKLRQFSKKLSDFFTNIVGKNIKYREDNKDNRSDFLNMLIQLKNKGSIDGEFSTETKKLTLNEILAQAFLFFFAGSDTSSTTISFGLSELAFHQDVQDKLRAEISEKTKDTNGEISYEALHEMTYLNQVVNESLRMYTPGFAIIRQANEDYKVPDSNITIEKG…
Chironomus_riparius_09324	Cr_CYP6-22	CYP6	MFWITLFISFLITLVSLIYLFIKKKFSFFNDQGIPHIKPKFPFGNLQGIGSKYHLSEITRQVYEKYKNEAKVVGFYNFVQPIYLVTDTETVKVIAIKEFNNFVNRGFFVNEENEPLSGHIFALEDDRWRFIRNKLSPAFTSGKLKLMFNTISKLGDKFVAKVEEKSKTSDFNFKDVASRFTVDIISTVAFGMDSNTLNYEHQELIDVFSEFTGPPNSRKIFAFFFMMAFPKIARILKLRQFSKKVSDFFTIVVGGNIKYREDNNDNRNDFLNMLIQLKNKGSIDGEISTETKKLTLNEILAQALLFFLAGSDSSSTTLCFALTELAFNQDVQEKLRTEILKKTKATNGEITYEILHELTYLNQVIDETLRMYTQGVMILRKAKEDFQVPDSNITIKKGS…
Chironomus_riparius_09325	Cr_CYP6-23	CYP6	MTLAVVFALSIVVFGLIYFYIHKRYSFLEEHGFLHEKPRFPFGNMHGAGKKFHPIQIFQRGYKKFKNQAPAFGQYFFLAHNIVLTDLDVIKDVMIKSFDVFHNRGLFHSKEHDPLTAHLLTLEDQDWRNMRMKLSPTFTSGKMKVMFHTVLDVSKYMIKTLEAKSNLDTVEIKEVLAQFTTDVIGNIAFGLEMKAIDNPDSNFRLMGRKIFGRNSNFLIRLFFLTSFRDLAKNLRLKLLPNEVSEFFRGIVRETVEYRTQNKIERNDFLDLLLKVKEGQSDEDILTIDQIAAQCFLFFIAGFETSSSTATFVLYNLVQHPEIQEKVKNEIETIVAKYDNKVTYDGIVEMKYLQMVIDGKMFPPVPQIIRKPSRDYKIPGSDLVIPKGSLVIIPNYSIHN…
Chironomus_riparius_09326	Cr_CYP6-24	CYP6	MSLKTVLGLIVIILVFLTYWIKKKFAKLDELGFVHEKPSFPLGNLNGIGTKYHMVDILRRLYNKFNEKAPIHGIYLFFNSNFAITDLELIKDILIRDFDVFHNRGIFNSKEHDPLTTHLFALEDQEWKVMRHKLLPTYTSGKMKMMFNTMLDVSTHMIENLKSHPNLDDVDIKEVLARYMTDVVGNVAFGLEMNAISKPDSKFRQMGRKVFKTRNFMAQVLLFTNFRNLARLLGIRLFPKDVSDFFREIVKETVKYRRENNIERNDALNLLMKIGTVGREGEEKLTLDEIAAQCFLFFVAGYETSSSTSSFTLFNLVQNPEIQENLRNEIKTVLANYDNKVTYEALKEMKLLQMVIDETLRMYPPGAIGLRKASRDYKIRNSKLVIPKDSLVIIPIFSI…
Chironomus_riparius_09327	Cr_CYP6-25	CYP6	MSLTISLGLLGLILVFLSSMIFKRYSAMQTLGFMHEKPEFPFGNLRGIGIKHHMIHILARTYNKFSKISSVHGLYAFLNTTFVVTDLDLVKDILVNNFDVFQNRGLFNSKEHDPLSAHLAALEDQEWRKMRQILTPTYTSGKMKMMFNTVLSVSNQMIEKLKANDNLGAVEVREVIASFMTDVIGNIAFGLEMHAIEDPNSEFRKMGRKVFGSDNFLGKILLFSNFRSLARKLRFQLFPPDVSNFFRQLVKDTVEYRRENNIERDDMLNLLMKIGTEGRKGEEKLTMDEITAQCFLFFVGGFETSSSTSTFTLFNLSENLDVQDKLRDEIKLVLARHDNEITYEAMREMKYLDMVINETLRIYPPGAIAIREASRDYKVPNTKLIIPKSSMVFIPIYSI…
Chironomus_riparius_09328	Cr_CYP6-26	CYP6	MALGIFLALLLIIFTLIVFWIRKRYSKLEELGFLHENPEFPFGNVKGIGKKYHLVDILRRTYNKFSKKSPAHGLYMFFSPNIVVTDLDVIKDILIKDFETFHNRGVFSSKEHDPLTAHLFTLEDQEWRNLRHKLTPTFTSGKMKMMFHTVLDVSNHMLNKLKSNADLENVEIKTVLADFMTDVIGNVAFGLEMNAIEDPDSKFRQTTKKVFLAQNFFAKVLLLTTFRNIARKLGLKLLPTDITDFFRGIVKETVEYRRENKVERNDVLNLLMKIGTEGREGEEELTIDEIAAQCFIFFIAGHETSSSATTYALYKLALHMELQDKLRNEIKSVLAKHENKVTYEAMLEMKYLDMVVNETLRMYPPAPLAARQASKNYKISNSNLEIQKGSLVFVPIFII…
Chironomus_riparius_09329	Cr_CYP6-27	CYP6	MLIYIALVLIAAYLWIRHRFQLFERLGFPFVEAKIPFGSLGNVGRTEHMCDFIVREYEKNKNKAPAFGFFMLTKPNLMPTDPDLIKDILVKHFDSFHQHGFDLDFKNDPLAGHLFFIDGQPWKDLRAKLSPTFTSGRMKMMFPIVSETGDNMIEYLNPLADGKTAIEMKEVYASFTTEVIANVAFGLDTKCQGDPDNEFRKMATAVFHPSSWENLKAFFLISFPKIASKLGMGFNTKKTIDFFTKIVRDNLEYREKNNIQRNDFFQLLINIKNSDAGLTFEEIAANSFVFFLAGHETSSSVMTFCTYELALNQGIQDRLRAEIEEVLEKHNGEVTYDAIIEMKYLDMVFNETVRRHPIVDNQNRSAVKDFKIPNTNLVIPAGMHIMIPVAGLHNDERFY…
Chironomus_riparius_09330	Cr_CYP6-28	CYP6	MLIFIILLAFVIYIWLKSRFQFFDRLGFPFVEPKIPFGSLGKVGQTEHMSDFLRREYERFKEKSPAFGIFMLTKPCLVPTNIELIKDILVKQFDNFHQHGIDIDFRNDPLVNNLFFIDGQAWKDLRAKLSSTFTTGKIKMMFPIVSEIADRMIEYLMSHSNGRKELEMNEVYSSFTTEVIANVAFGLDIKCQGNPNNEFRRMAMDVFHPSGWENLKAIFRNSFPSVAAKLGIGFNTQRTIDFFTNIVRDNFEYREKNNIQRNDFFQLLINLKNKDGSLTFEEITANSFEFFVAGHETSSSVMTFCTYELALHQDIQDRLRAEIKEVLEKYDGEVTYDAIMEMKYLDMVFNETTRKHPVIDNQLRRSTRDYKIPNTDLVIPAGTQIIIPVIGINYDSKYY…
Chironomus_riparius_09333	Cr_CYP6-29	CYP6	MLLLYIGISIILLIYFYFKKCFSFWKDRGFVYMEPSIPLGSFGSVGFKEHLSEFMRREYNNFKDKGPAFGIYLLTNPGVVITDPELIKEVCSTSFEHFHERGLYVNEKADPLWKNLFTAGGQEWRDLRAKLSPTFTSGKIKMMFPIVVGAADRMVEYLKFEEITHESLEIKEIFASFMTEVIANVAFGLDIKCLGHPDNEFRKVTRNVFEPPKLKNFENFVIFSFPKIATFFNLGINSKHVIDFFMGTVRENMEYREKNNIRRNDFFQLLIDVKNSDVGMSFNEIAANSFIFFAAGFESSSSIMSFCCYELALNQDIQDRLRTEIEEVAERYNGEVTYDGIREIKYLDMVFNETIRIYPVVDTHVRKCTKDFKIPNTDLVIPAGTAVLIPAVGLHHDEK…
Chironomus_riparius_04976	Cr_CYP6-3	CYP6	MVLWILVAIFAALIYLINQHYFSYWSKRGIPNNDPTFILGDLGSILFGQKPFGEFFRDIYEKNKNHKIIGLYLSYRPAILVNDPVLVQDLIIKNFTSFHDRSFTVDEEVDPLTANLFLLTGQRWRDLRVKLSPTFTSGKLKGMYPTIRGCAQVLQDYLDKEVKSGNDVFDIRDLMARFTTNVISSVAFGIDNDCINDRENIFRKMGAKIFNRNFKQVFLGLIFVFIPKLFTSLKIKTKRIPQDIEDFFMSVVKQTIDHREKNKDLERKDFMQLLIQLKDQGFIKADKDNSLDDKSGMETNTKSDLKKLTFNEVAAQAFLFFIAGFETSSSTSNFCLFELSRHPEIQKQVQDEIDKVTKKANSKEISYDMLGEMKFLECCIDEALRKYPIVPSLSRECSK…
Chironomus_riparius_09334	Cr_CYP6-30	CYP6	MILYILIAVILLIYFWFRKRYSFWKDHGFQYLEPSIPLGSMGGVGFKEHLSEFMKRQYDYFKNKAPAFGIFFVANPVLILTDLDLIKDVTTRHFESFHEREFYINEKADPLWKNLFTAGGQEWKDLRTKLSPTFTSGRIKMMFPIVAEAADRMVEYLKPQRMLNEGLEMKEVYAAFTTEVIANVAFGLDIKCLGHPENEFRKIAKYIFDPPPWVNFKNFMIFSVPKIAKFFNMTLNPQFVTDFFMNTVRDNMEYREKNNIRRNDFFQLLLDIKNSGEGITSNEIAANSFIFFSAGFETSSSAMTFCTYELALNQDIQDRLRNEIEDVLENYNGEVTYDAIAEMKYLDMVLNETLRRYPIIDSHLRKCVKEFKIPNTNLVIPAGVGILIPVVGIHNDEKY…
Chironomus_riparius_09335	Cr_CYP6-31	CYP6	MFLYLIVAVAFLIYFWFKKKHSFWKDHGFIYPEPSFPLGNLSGIGVKEHFSEYVKRHYDQYKNKSPAFGMYLVANPALVITDIELIKDVMVKQFESFHERNFYVNKKADPLWNNLFTVGGQEWKDLRAKLSPTFTSGKIKMMFPIVAEAADRMVEYLKHDTITQRELEVKEIFSSFTTEVIANVAFGLDIKCLGHPDNEFRRVTKFVFDPPIWYNLKNFLIFALPDVAKFFNMVLSPQFVTDFFMNTVRDNMEHREKNNIRRNDFFQLLLDIKNSDVGMSFNEMAANSFIFFSAGFETSSSAITFCTYELALNQDIQDRLRNEIEEILIKYNGELTYDAIAEMKYLDMVLSETLRRYPVIDTHLRKSVKEYKIPNTNLVIPAGCPIFIPVGAVQNDEKY…
Chironomus_riparius_09337	Cr_CYP6-32	CYP6	MIFYLIAVIILLIYLFFKKTFSFWKDHGFPYIKGSFPMGSLGSVRTKEAMCEFMRREYDNYKNKGPAFGIYFMTRPALVITDLDLLKEVLIGSFDNFYHKGFEFDEKTDPLWSNLATINNLEQWKILRAKISPTFTSGKMKMMFPIVLECADRLIEYIKEVNHENLEMKEIFSALTTEVIGNIAFGLNVKCIGNPGSEFKKITKRVFEPTNWDNFKFLFMFALPKVGKIFNMSINPKFITDYFLDIVSSNLEYREKNNIQRNDFFQLLINIKNSEQGMTLNEMTANCFIFFLAGFETSSSVLTFCSYELALNQDIQNRLRMEIDEVLKKHREEVTYDSIAEMKYLTKVINETMRKYPIFDTGMRQSSRDFKIPNSDLLIPGKTMIMIPAIGLHYDDRFY…
Chironomus_riparius_09338	Cr_CYP6-33	CYP6	MYTIFYFIIAILALAYILVKRQFSYWKNRGFLQADASFPFGTYEGCGTKWTAFEALNVQYKKFKGKAPAIGMYSFLSPSIMPLDPELLKDILVRDFASFHDRGMYYNKKDDPISANLLSLDGQEWRERRTKLSPIFTSGKMKMMFEIVDKISNKLAEELGRQLKTLDTFEMRNWSQRYTGDNIGNVAFGIECNCIVDENSDFMKYGRPIFDLSAFDAFMFIFTVEFPNLSRKLGLRDNPKKSADFFLNTFLQTLEYRKKNNIQRNDFVSLLLGLKDLYNSKELAAEAYLVYAAGFETSSTLMTFTLYELAMNSDIQDRLREEIMTEIEDNDGQLTYDMLFGFKYLDMVINESLRKFPPIAENLRKCIKDYKIAGTDLVIPKGTSIDINIFSLHRDSEYF…
Chironomus_riparius_09339	Cr_CYP6-34	CYP6	MASIFYIFVSLIVLIYFWLRKRNNYWNEKGFLQPGTKGSFMGVTKGKTPFQGLDDYYKSFKGKVKAIGIYQFFVPSVFPIDPDLIKHILMKDFSHFHDRGMYHNKEADPTSAHLLSLDGQDWRDRRTKMSPIFTSGKMKMMFENVDRISDKLAEVLQKNIETSNVHDMKRWSQKFTADNIGNVAFGLECNCIEDEHSVFMKYGRRLLDLKPFEIIKFIFAMNLPYLARVLKVRSNPKDAGDFFLNTFMQTFEYRQTNNIVRNDFVSLLLGLKHLYTPLELAAEAFLVFAAGYETSSTLMTFTLYELALNQDIQDKLREEITTRIEENDGKLTYELLFELKYLDMVINESLRKYPPIPILFRKCVKDYKIPGTDLTIPKGIKALINVYSLHHDPEYFTDP…
Chironomus_riparius_09340	Cr_CYP6-35	CYP6	MGIILGIFVSFIIFCTLAYQWIHKRLRFWSDRGFLQDNPSFPLGNLSCVGTKRTNTENLDYFYKKFKGKTPAVGLYNFLSPVILPIEPELVKNILVRDFNSFHDRGLFYNKEDDPIGANTLTLNGQDWKDRRVKLTPIFTSGKMKLMFELIDSLSDKMVRIIEDQLRNTNDLEMRSWLQRFTIDSIGNVAFGIEPNCLENENSEFGYFGRKLANITLFGIIKFIFGTEWPDFARKLGFGFCPKDVGDFFLKTFIQTIEFREKSNIKRNDFVSLLLGLKNEYTKEELAAEAFIIFFGGFETSSSLMTFLLYELALNPDIQDRLREEIANGIEENDGKLNYDMLLGLKYLDMVVNEGLRKYPPIPTPIRKCTKEYEIPNSNLVIPNGTIVLINAFSLQRDP…
Chironomus_riparius_09341	Cr_CYP6-36	CYP6	MLSEILLGITLIIFVVYLWVKKRFRYWSDLGFLQGDPSFPMGTLSGVGTKMTNAEKLNVYYREFKGKASFVGLYNFLSPIILAIDPEFVKNILVRDFQSFHDRGMYYNKEDDPLGVSTLTLNGQEWKERRVKLTPIFTSGKIKMMFDIVDIISNKLARILEDEMAKSNDLEMRSWLQKFTIDNIGNVAFGIEPNCLEDETTEFTFYCRKMINGSFLEAIKFLFSVEWPDLARKLHLTFINKEVGDFFLKTFIQTLDDREASQIDRNDFVKLLLGLKNTYTKDQLAAEAFLVFAGGFETSSTLMTFALYELALHPDIQDRLREEILSGFEDNDGKLTYEMLVGFKYLDMVVNEALRKYPPIPIPMRKCRTTYQIPGSELVIPEGTIVQVNLLSLHYDPEY…
Chironomus_riparius_09342	Cr_CYP6-37	CYP6	MSLIIFVVLLILCLSLVRKWVNKKFSYWTDRGFMQGDRAFPLGSLGGVGTKMIIAEKYDYYYNKFKGKTPAVGLYHFLSPVLLVIDTELMKNILVRDFTSFHGRGLFINKEDNPIGVNTFTLSGQEWRDRRVKLTPIFTSGKMKMMFELLDVLGDKLVRILEDQLQYTHELEMRSWLQRFTIDTIGNVAFGIEPNALEHENSELAFYGKKMSNITFLGIVRFMIGSEWPSLAKKLKIGFTPKDVNDYFLKIFVETLERREKSQIKRNDFVSLLLGLKDDYTNEELAAEAFIIFFGGFETSSSLMTFLLYELALNPDIQDRLREEIMTGIEENDGILTYDILFGFKYLDMIVNEGLRKYPPIPTTMRKTNKEYPIPNTKLVIPEGVIIPVNSFSFQRDPE…
Chironomus_riparius_09343	Cr_CYP6-38	CYP6	MNIQFLSIFIVLFTLSYLWVKRRFRFWRDRGFLQGNPSFPFGTLKGVGRSTTSAENLDYYYKKFKGKAPAVGLYNFLSPTLLPIDPELIKNILVRDFQSFHDRGFYFDKEGDPLSASILTLNGQDWKDRRVKLSPIFTSGKMKMMFDILDGISDKFVRTIVQEISNIDELEMRSWTQRLTIDNIGNVAFGIEPNCIEVKNSEFEQKCRRITGLTFFESLQFIFATEFPNLGRKLGVKFIPKEVSSFFLEAFIDAIKYRENNEVNRNDFVKLLLELKDIYTTKELASEAFLVFIGGFETSSTLMTFTLYELALNPDIQERLREEITNGIEENDGKLTYDMLFGFKYLDMVINESLRKYPPIPNQFRRAAKDYQIPNTKLVIPKGTNIQINSFSLQRDPEY…
Chironomus_riparius_09344	Cr_CYP6-39	CYP6	MNLFILCLLTFFTYIYFWIKNRKNYWKNLGFEYIKLEFPYGSFKGIGTEKPLCSGLDEFYQKFKGKAKVVGLYSFVKPVLLVIDPDVIKHVMIQNFDTFHDRYLYYNQRDDPISVHLLALQGSEWRDRRAKLTPTFTSGKMKLMFDTIQNISNQLVVTLDKSINSSAETEMHEIVARFTTDVISNVAFGLDSNCLNNPESEMRKYGKDMLDFTPYDFLKFQFTCSFPDLSRKLHLTANKPNVIDFFYNTFRKNIEQRERTDSYRKDFLQILLELKKSSTLTVDELAAESFIFFLGGFETSSSLISFALYELALNPDIQQRARDEVRQALEENDGKITYELVNRLDYLEMVANEALRKYPPAYFLNRVCNKDFNIPDTDLVIPKGTYINVNVYSLHYDPE…
Chironomus_riparius_04978	Cr_CYP6-4	CYP6	MSFLIFIVLIATAIYFINQYLFSYWSRQGIPFKKPVFLLGELSAILSRNVPSLGEFFENFYKNYKQSRILGIYFSYRPTLMVCDPILIQEIMIKDFGSFHDRGIPADEEIDPLSAHLFSLSGQRWRDLRVKLSPTFTSGKLKGMYPTIFNCAQTMQKYLEKEMKNGTDNFDTHDLLARFTTSIISSVAFGIENDCINDRENIFRKMGLKIFDNDYKLMIKNILATFLPKLTTKLRMKRVVQEVEDFFLSVVRQTIEHRDSNESYQRKDFMQLLIQLKNQGFISVDKDENDEDEVNFDDFKSLDTKKLTFNQVAAQTFLFFVAGFETSSSTSNLCLFELSRNPKIQQKVQEEIDQVMKDADSTDITYDMLQKLKYLEMCIDETLRKFPIVPLLVRECTKN…
Chironomus_riparius_09345	Cr_CYP6-40	CYP6	MFLTLAIVTLIFLYVYIKYRYDFWTNRGIPTAKPTFLFGNIAGVGRTRSIADSLKQVYDEFREKEDFVGIYFFTNPAMVIINPELAKLILVKDFQYFSDRGMYSNKISDPLSHNLLTMKIDDWKPKRMKITPTFSSGKIKLMFDIISGITDNLVDKFSKTSEANISETVALYSTDIISNIAFGIESNCLADPDSEIRKYGKKIFKMNIIRITRFFLTSQFPELAFSLGIKATNQEASGYFLKLFIDTVTYREENNIRRNDFLQILIDLKNSKEGQEIDLKELASESFAFFGGGFETTSSTITYCLYELSQNKDIQSQLREEVDEVFSNEGGLTYDTLTDMKYLNMVISETLRKYPVIPMSLRRCTENYKIPNTLLEIPKGTMVNIPALSYHHDPSYYPN…
Chironomus_riparius_10138	Cr_CYP6-41	CYP6	MGVLILIALIFVLFLLWLYWQQTYFKRHNIPYVQTNVLLGGLSDALLKKCGFFENVLRLYTRPEVKDVPFFGFYIFQRPALVIKDPELIKRIMIKDFNSFSNRVTASYDADPLGKYNLIFLKNPLWKNLREKVTPFFSSGKLKKIFYIMDTLSTDLINFIDKKIPEKSDKIEMNVREVAAMYTTDVIASAAYGLKANTLENPDSGFRQVGKRLYTFSFISGLGRFLQTTRPEIVPFLGYKRFDDESSDFIRTNVKHVMEERQKTGEVRHDLIDILNELKKMDIRDVDGKPIHDDVLYAQAAVFFIAGFETSSSSSSFAIYELVRNPHIQDRVRDEIKDMLKNHNGEVTYDGVMNETPYLYQVLLEAIRLYPVVPWIDRECTDPNGYSLEPYSNFRIPYK…
Chironomus_riparius_10632	Cr_CYP6-42	CYP6	MLFSGTEISCILAGTILIFILYWCNQRLSYFKNLNIPYLTSFPFLGALTEAVIGKKGLYECIDDIYRNPQFKNEQFFGIFMFHKPSLVIKDPEIIKQVLVKDFNNFENHVGGSDDHDPIGRDNLFLSKDGLWRNLRKKLTPFFTSGKMKSMFPFLDKIGDNLLEHMDKMSSSENCVEMKVKDKLSLFTTDVIASVAFGVDANGLNNPKSEFARISKMIFDFTFRRGFEFTALFLLPEVTKLFNFKMFTKEGTEFMEKTITHVMDEREKSKISRNDLIDTLIEIKNSEMKNNEEQPLPIETLIAQASVFLSAGHETSSGTATFTLYEIAKRQDIQDRVRAEIQEALIKNDGKLTYDTVMHETPYLHQVLLEVLRIYPVLPFLDRECTNPNGYSLKPYSDF…
Chironomus_riparius_10753	Cr_CYP6-43	CYP6	MLLYLAVILFLLYIWIKNIFKYWEKLGFEYVPGSFPLGSTKSVGQTEHMSEFLTREYNNFKHKTPAFGIYHMLRPTLVLTDPELIKEILVKSFDNFHSHGIKINEKVDPLNGNLFFKSGQEWKDLRAKLSPTFTSGRMKMMFPLVSTLADDMIEYLKVIIEKTDTHEMKEIYSSFTTEVIASVAFGLDTKCHGNPNNDFRRMARSIFEPTALENIKNLIIISSEKISNMFNLAFNRQETTDFFLRIVRENLEYREKNNVKRNDFFQLLINIKNSEIGMTFNEIAANSFVFFAAGFETSSSVMTFSTYELALNQDIQDRLRSEIQEVLEKYNGEVTYDALKEMKYLDMVFKETLRKYPALDNQNRKSTHDFKIPNSKLVIPAGTNIIIPVDGLHNDERFF…
Chironomus_riparius_12708	Cr_CYP6-44	CYP6	MNVFILISFIATIIYLANKYFLSYWSRRNVYQVEPAFLVGNIGKLLTVKAHMADIFSDIYFKHKNKKFLGAYLSYKPLLVVNDPVLYQDVMIRDFTIFHDRPTPGELAETHPLVGNLVNLRGQKWKNIRTKLSPTFTSGKLKAMFPIMRDCCIVLQDYMETNIKNENTVFDLKDLLARMTINIISSVGFGVENDCINEPDNDFRKMGLKLFEPSLRNGLVNAMVFFTPDLITKFKINPFPTDVTEFMFSVVNQTVEYREKNNYHRNDFMQLLIELKNKGYVTADKNDEHEIEWKMENKDTKFTMDELTAQAFVFFGAGFETSSSTMSFCMFELARNKDIQQKVQEEIDRVMKAAGPNGLTYDLISEMKYLDCCIDETLRKYPIIPVIMRLSTKDYKFTG…
Chironomus_riparius_12709	Cr_CYP6-45	CYP6	MNLYIIIGFIATIIYLVNKYFFSYWTKRNVFQVDPTFLVGNIGRLFTLKASMGDVFNDIYEKHKNKRFLGGYLLYKPMFIVHDPVLFQDVMIRDFTTFHDRPTPGDAAENFPLVGNLFNLRGQKWRDIRIKLSPTFTSGKLKAMFPIMRDCCKVLQDYTEKNIKNGNNTFDCKDLLARLTINNISSVAFGVENDCINEPDNIFRKMGLKMFEPSFRNGIINTLAFFTPDLFTKLKIDPFEADLSAFVYSLVNQTVEYREKNSVHRNDFMQLLIELKNKGYVTADKKDEDEVEWKEEANGDGKITKLTIDELAAQAFIFFGAGFETSSSTMSFCLFELARNQDVQRKVQEEIDRVMKTAGPEGITYDLINDMKYLDCCVDETLRKYPIVPVLFRISTKDY…
Chironomus_riparius_12710	Cr_CYP6-46	CYP6	MYAVIISILIATAVYLVNKYFFSYWAKRNVPQLDPTFLVGNIGKLFTFKETMADVFSNIYEKNKHHRFIGGYLSYIPMLIINDPQLVQDVMIRDFKTFHDRPTPGDAAEIFPLVGNLFNLRGQKWKNLRVKLSPAFSSGRLKVMFPFLKDCSQVLVDYVEKNIKNGITVFDFKDLLARLTIDNISSVALGVENDCINDDNNMLYKIGLKIFEPSVRNALVLTMAFFTPDLITRFKINPILPEIGDFIYSLVNQTVEHREKNNIHRNDFMQLLIELKNKGFVSESRRNSKIDEEIDWEDEVSEKGNRLTIDDIAAQVFIFFGAGFETSSSTMSFCLFELSRNKEAQRKAQEEIDRVLKSAGSECITHDLLHEMKYVECCIDETLRKYPIAPVLFRTNTRD…
Chironomus_riparius_12711	Cr_CYP6-47	CYP6	MILLCIIFLLGAFYLLNIYIFNYWKRRNIPQAEGQKILVGDASTMFLRKECLGEFFQTMYNKYKHHKFIGAYLSYRPVLIVNDPELIQDIMIRNFTSFHDRPVPINEEVDPLTKNLFFIKGQKWRDLRVKMSPTFTSGKLKLMFSIMTDCGKVLQDYIEKNLQENKNVFEFRDLLARFTTNIISSVAFGIDNDCINEPDNIFRKMGMKIFDQGIVQGMKNVIGLLTPAFFVKLNISLFHRDIYDFIVSLVHQTIEYREKNNFHRNDFMQLLIELKNQGYISVDKNSKDEDEIEWKFEDTNGHEMKNLTIEDIAAQVFVFFAAGFETSSSTMQLCLYELCKNQNIQRKVQQEIDQVMKSTESKEITYDLLHQLKYLECCVDETLRKYPIIPIHFRESTKD…
Chironomus_riparius_12712	Cr_CYP6-48	CYP6	MEVAIAIALVCIAVYLVNNYFFSYWKRRNFPQADPTFLIGNCGKLLKLNTCFTEFLYDFYKKYKHEKVVGIYFSYQPALIVNDPVIAQQILIKEFGSFHDRPMAINEDIDPITGNLFFLKGQRWRELRVKCTPLFTSGKLKTMFPVMRDCGDVLQKYISKNIEDGTNVIDFKDLLARFTINIISSVAFGIEIDCINERDHIFRQRGIEIFTGSFKRAFLNFFLLFWPKLMEKLKIRFSSKEVEEFFTSLSKQTVEYREKNNIKRNDFMDLMIQLKNNGYITADKEQNGDKISGSENGNSPKMTKLTMNEIMAQSFVFFAAGFETSSSTMAFCLYEFCKNQEIQRKVQDEIDRVLGSNDLESITYESLQELKYLECCIDETLRKYPLVFISREAATNMTV…
Chironomus_riparius_13161	Cr_CYP6-49	CYP6	MNLILIAGFVVLIIYLLSKYFLTYWTRLNIPQFDGQFFFGNGKKLFTKQVSFLEFFEDVYKKTKNHRVFGIYMLYKPILIINDPKLVQDILIRDFSTFHDRPMVAESAEYCPLMANLFNMEGKKWRELRVRISPAFTAGKLRNMIPIQKTSTEVLLKFIRKNIKNGENVFDFKDTLARYILSTISSVGFGIDNDCINEPDNMFRKISLMVFELSMSNGIKNFLMFFLPDLFTFLKLNPFTPEVSPYIVSMVEQTIAHREKNNYQRNDFMDLLIRLRNVGYLPADKDDEVEDEWTRKQTDVDRMKKISMDEVIGQSFVFTIGGFETISSCMHFCLFELSRNSQAKQKLQQEIDQILDSQKSDEITYDALLDMKYLDCCISETLRKYPLGGLLNRVNSKDY…
Chironomus_riparius_04979	Cr_CYP6-5	CYP6	MSVWITIAFVVAIIYFINQYFFSYWTKQGIPFKEPTFLLGEFWDILTLKRGLGDYFEQLYKKYKNNKIFGLYCSYRPTLLVNDPVLIQEVMIKDFTSFHDRGFPVDEENDPLSANLFELSGQRWRDLRVKLSPTFTSGKLKSMYPTIRDCAQVMENYLEKEVKSGNKVYDMRDLLARFTTNVISSVAFGIDNDCINDRDNIFRKIGLKIFESNYKSMFRNILSFFLPKLMLLFKIRSVDREVEDFIVSIVKQTIDHRENDKSYERKDFMQLMILLKNQGYISVDKDDKKDELNGHDHNDMKKLTFNEIAAQAFLFFIAGFETSSSTSNLCLLELCKNPKTQTKAQEEIDRVMKAANSKEVTYDMLGEMKYLECCIDEALRKYPIVPMLNRECTKDHTFT…
Chironomus_riparius_13918	Cr_CYP6-50	CYP6	MEVLSTIGLLIVLAVTIYGFLLHQFSYWKRRNVPYIEPHLIYGNAKGVESKFHHTKFWIDLYQKLKSKGPVAGIYVFFYPIAIVTDLDLVKQILVKDFNVFVNRGHYLNLKDDPISAHLFNIEDESWKFMRNKLSPAFSSGKLKAMFPTIIKLADKFTEIAETNTSLDVRDLGARFASDVLGSVGFGIECNAMSTNDSEYHKIATNFMNNLRFMSKTFLESNRKFFNFIRFTNIDDFTRTFYTTIVDKILQYREENSVNRTDFLNFMIHEKDSSRQLTRIEMASQTGVFLVAGHEVVVSLLSHCLYELALRKDLQENARNSIKQVLDEFNGEFSYESVYKMDYIEQCIYETARKYFIAVSVRRVVTRDYKVPNTDIVLEKGTVVQIPVYAIHQDPEIYP…
Chironomus_riparius_15235	Cr_CYP6-51	CYP6	MIELTFIISALFAVIFYFFVRYRQTYWKRQKIPYVKPKFFFGNTKEVDTEIHHTVFWRNIYQELKPQGPVGGFYNYLDPVAIITDLDLLKQIMIKDFTYFTDRGNYHNITQDPVSGHLINLEGEDWKFMRSKLSPGFSTGKLKLMLPIIDRQIEILINVMENKMNSTGQFEVRDIMARYLSDILGITAFGIECNSLTDEDSEFHKMAIHSLATTRYKKKTLLESNRSLCQKLGIINTEKTSLKFYSDVVDGILHYRRTSNVERNDILGLMLNSKDTSRVITRDEILAQAAVFLVGGHETQLAALSYTLYELAIHKDYQQRARDEVEEVFNKNNGKLTYEALGEMKYVEQCINEGLRKYFISFSAKRETRKDYKIPNTDMVLKKGTLFQVPIYAIHNDPD…
Chironomus_riparius_04980	Cr_CYP6-6	CYP6	MLFWIILTILILVIFVTNQHYFSYWSNRNVPHKNPIFFLGDLAGMLSLKKGMGEYFARIYENNKNKRIFGLYFSYRPTLLICDPLLIQDVLIKDFPSFHDRGFPINEEVDPLGGHLFVLSGQRWRDLRVKLSPTFTGGKLKGMYPTIFNCAHVLQEYIEKGVQNGNDIFDIHDLMGRFTTNVISSVAFGIENDCINDPEDVFRKMGVKFIQPTLKIMIINILTVFVPKLLTLLKIKIVPHDIEEFFMSVVQQTIEQREKNQDFERKDFMQMLIQLKNQGYVSADKDDDQNNTESTSADKKHETRKLTLHEVASQAFLFFAAGFETSSSTSNFCLLELSKNPEVQKKAQDEIDEIMSASNSSEITYDMLGKMKFLECCIDETLRKYPIVPVHIRECTKDY…
Chironomus_riparius_04981	Cr_CYP6-7	CYP6	MWFWVLLTFLIFLFYFANQHYFSYWSKCKIPFKEPTFLFGELWDMFASKKSQGQYFASLYERFKNKKIIGLYFSYRPVLLVCDPDLIQEVLIRDFTSFHDRGFGFDEQIDPLTSNVFGLAGQRWRDLRVKLSPTFTSGKLKIMYPTIYSCAQVLQDYIGKELKSGNDIFDTHDLLGRFTTNVISSVAFGIENDCLNDRENIFRKMGMKIFDTNFAQVARNFLTTFLPKLMIFLKIKNVSQEIEDFIMSIVRQSIELRETEQVERKDFMQLMIQLKNQGFVSVDKDEDINEERSKSSDKTKLTFNEIAGNTFIFFAAGFETSSSTSNLCLFELSRHPEIQKKVQDEIDQAMRNANSSEITYDMLQELKYLDMCINETLRKYPVITVILRNCTKDHKFSGT…
Chironomus_riparius_04982	Cr_CYP6-8	CYP6	MILFALLAILAVVIYFTNQHYFSYWTNRGFPYKEPTFFLGELKGMITMKKSFGDFFTHIYENYKNKKLLGLYFTYRPTLLVNDPMLIQEIMIKDFTSFHDRGFPVDEEIDPLGGHLFLLAGQRWRDLRVKLSPTFTSGKLKGMYPAINDCGHVLQNYIEKEVKNGNDVFDARDLLARFTTTVISSVAFGIENDCINDPNNIFRKMGLKIFQPSFRQMVQDILGMFVPSVLIKLKIKQIPQDIEDFFMSVVKQSIDRRENNKELERKDFMQLLIQLKNQGYVSADKDDEIDDKIKEHDNKKLETKKLTFNEVAAQTFLFFVAGFETSSSTSNLCLFELCRHPEIQKKVQKEIDEALKAANTNEITYDILQDLKYLECCVDEALRKYPIVPVLIRECTKDH…
Chironomus_riparius_04996	Cr_CYP6-9	CYP6	MTLLVISILVILTAYFVNKYFLNFWTRHGFPQLNPKFLVGDAGSLLIAKIAIPDDYVEDLYQKTKHLKCVGAYNFYRPVLYVNDPEIIQNVLIRDFNNFHDRGIPIDEENDPLSGHLFSLEGQKWRDLRIKLSPTFTSGKMKNMFSIIQDCCKVLEEYVEKNVKNSKNSFDIKNLFGRYNTNVISSVAFGIENDCINDPNNLFYHFGMKVFQPSFKTTLLNLAFMIAPGLMKTFHIKLADDDVEKFFINTIRETVDYRERSNFKRNDFMNLLIQLKNQGYISADKNENTNELNVNQQNLKKISLNEISAQAFVFFLASLETSGSTMTFCLFEIAKNPSVQQKVQEEIDTLIQSGEDISYDSISKLKYLECCIDETLRKYMPVPILVRECIRDYKIPNTD…
Chironomus_riparius_06579	Cr_CYP9AT13-1	CYP9	MLYLVLILAIIYLIYKWGTNTFDYFEKRGIKYNKPLFLVGSRLSILLKNSSMVDSVQKTYKEFRNEKISGMFEFKHPTYFIRDPDIIKRLAIKEFDHFTDHRLVLDEEVEPLFAKGLFGLTGQKWKDMRATLSPAFTGSKMRLMFNLMNKVGSQMTASIRNQIDSGKNNEVEFKEFARNFTLDIIATCAFGIEVNSFEHPDNEFIKIARKATNFGDIPIYKFIGFFLFPKLMAKLNIKFLDKDLYVFFDEVLSDTIQQREKKGIVRNDMIDLLLQAKKGSLTHDESQEETLSNIGFATVEESDIGKHKVKRTWTDEDLMAQAFIFFFAGFETVSTVMTFMAYELLLNPDVQTKLQKEIDEVYKSLGGKELTYEHVQGMKYMDMVVSETLRKWPAAPVVD…
Chironomus_riparius_06580	Cr_CYP9AT13-2	CYP9	MLFWILLLIVAYLIYKWGTNTFDYFEKRGIPYNKPLFLVGSRLSVILKNCDIIENVQQLYKEFRNDKISGMFEYKHPVYFIRDPEIIKKLTIKEFEHFTDHRLVIDENVEPLFAKGLFGLTGQKWKDMRATLSPAFTGSKMRLMFNLMNQVGSQMTSTIRDQINEGISNEVEFKDFAKKFTLDIIATCAFGIEVNSFKHPDNDFFKIGGKATNFANIPIYKLVLFFLLPDLMAKLRIKLLDNDLYEFLDVTMTDTFSEREKRGIVRNDIIDLLLQAKKGNLTHDEDQEISNESFAAVEESDIGKHKVKRNWTDEELLAQCFGFFFAGFETVSTVMTLLAYELLLNPEVQTKLQHEIDKVAQSLNGKELTYERVQSMKYMDMVVSETLRKWPPAPLVDRK…
Chironomus_riparius_08301	Cr_CYP9AT13-3	CYP9	MLIYVLLLILSYLAYKWIIRNNDYFEGKGIPYAKAMFLMGSNNIFSTRRSLPEVVMNWHKTFKNDKVSGFFEFMKPIYIVRDPQLIKQLTVKDFDSFSDHRVFITEDIDVLFGKALISLKGQKWKDMRSTLSPAFTGMKMRLMFDFVATVGKQTASTLRQKIIQGGDKNFEFKELATKFTVDNIASCAFGINVNSFENPDNDFHEIATEFLNFTKFSNVLKFVGFISVPSLMKLFDIKFFSNKLVNFFHEATIETMKVREQKGIVRHDMINLLIQAKKGKLVHDDNKEEIADGFATVEEFENEKSSAKRKWDDLDLVAQCFIFFLAGFDTVATAMTFMAYELVVNQDIQQKLFEEISQVEEELGGKLLTYEKLQTMKYMDQVVSEALRKWPPAPVTDRI…
Chironomus_riparius_11690	Cr_CYP9AT13-4	CYP9	MTGVLLFLLAVLVVFIFKWSTSTFDFFRKQGIPYRKPVPFFGTYLNVFMKLKPFNEILHDWFYEFENEKISGLFEFRRPIVLIKDPQIIKQLTVKEFDHFTDHRVVITENMDPLFGKALLNLRGQKWKDMRSTLSPAFTGSKMRQMFDFMSTVAIQTSETLKKDIQNGKENILEFKDFASKFTCDNIASCAFGIEVNSFKDPTNDFFQIAKKIMNFGNIATALKMLGYFICPTLMSGLGIKLLDKKSCDFFQIALIETMRNRERLGIVRNDMINLMLEAKKGKLVHNNNEDSSADGFATVEESHVGKSKVNRKWEELDLAAQCFIFFIAGFDPVSQTMSLMAYELACNPDIQQGLYEEILQTRNEIDNQKINYEQLQSMKYLDQVVSEVLRKWPSAAMT…
Chironomus_riparius_11691	Cr_CYP9AT13-5	CYP9	MTGILLFLLIVVLVYLFYKWSTSTYDFFRKQGIPFRKPVPLLGSNANMFIRRKPFHEIIDEWFHEFENEKVSGLFEFRRPVVLIRDPQIIKQLTVKDFDHFMDHRVLITEDIDPLFGKNLVSLSGQKWKDMRATLSPAFTGSKMRQMFDFVSTVAIQTSETLKKDIQNGSENNFEFKDFASKFTCDNIASCAFGIEVNSFKNPTNDFYRIAKKVTNFASLKVGLKFAGYLAFPGLMKALKIKLLDKESCDFFKEAIIETMRTREKLGIVRKDMINLMLEAKKGKLVHNNNNEDSSIDGFATVEESHVGQSQVTRKWDEMDLAAQCFIFFLAGFDTVAQTMSFVAYELACNPDIQQRLYEEILQTVNEIDNQKINYEQLQSMKYLDQVISETLRKWPAAP…
Chironomus_riparius_11692	Cr_CYP9AT13-6	CYP9	MLLFITLTAVLVYVIYKWSTSTYDFFERQGIPYRKPLPLFGTNINMLLKKKPFIDVLKEWYNEFENEKLSGLFEFRRPVVLIRDPQIIKQLTIKDFDHFMDHRVLITEDIDPLFGKNLVSLTGDKWKDMRATLSPAFTGSKMRQMFDFVSTVAIESAEILKIDIESGKENNFEFKDFASKFTCDNIASCAFGIEVNSFKNPTNDFLRIAKKVMNFSSPLMGLKLVGYFTSPKLMKSLGISLLDKESCDYFQNALIDTMRTREKLGIIRNDMINLMLEAKKGKLVHNINEESSADGFATVEESHVGKSKVNRKWEELDLAAQCFIFFLAGFDTVAQTMSFVAYELACNPDIQQRLYEEILQTVNDIDNQKINYEQLQSMKYLDQVISETLRKWPAAPMTD…
Chironomus_riparius_14405	Cr_CYP9HJ1	CYP9	MDFMLIIIWISIFLGWLVYRKFRKAFDEYDSLGMRYEGAYESYKGFVNIFLMRENFLYAIMDQYDRFKGQPIIPVFSLSQRSFLVRDPEIVKKITIKDFDVFVNHDKNFNEDMDTMQGNILFSLTDDKWRNMRNILSPIFTSSKMKMMFGILSDCTNDFIEHNEEEMRKSGKVIMNCKESFSRFTVDGICSAVLGFKGDCIKNEDSELYKFTKGIQKVDTMTIIKILLFMFARKLYVLMKLQITRKEVYDFFYNAIVKVMKEREQNGIFRPDVIQLLMQAKKGQLEIQDKEHEVNEAELSNFSANIEYDVKAKNKKLTNWTDEHFMAQGFIFFAAGFDTTNILLQVTTYSLAKNKDVQQKLIDEVDEVVSALDGSQVTYEALHKMKYLDMVICEALRMW…
Chironomus_riparius_05553	Cr_CYP9-1	CYP9	MIFWFLLILIFVIYKWLTSDADYYDKLGIPYEKPWPVVGNNLNILLQKGSINDITDKSYKKFKSSKIYGYFNFMSKMFIVTDLELIKKITVKDFNHFINHDDSIEMDDLLTRSLFGMRDKKWRDMRTTLSPIFTSSKMKLMFGLLSDHSRDFTKFMEEQVEVGNNINVDVGDIFKRYTADGISTAALGFVGNSIRDKNSQTCRMVQQLDNDFNGTLGALKFMLASGFPKIYKFFNIQLVGKEVNEFFKRVVLDVMNERDRYNISRPDVIQLLLQARKGQLEHKIDDADVDKELSNFSAHTELDVSLKNEKMSYFEDMDWIAQGFLFFGAGFDTSTMLLQSICYDLAINLDIQEDLIAEVDNTRAKFSDNLITYEALHKMKFLDMVVSESLRLRPPAGLT…
Chironomus_riparius_14403	Cr_CYP9-2	CYP9	MDLTLIIVWITTFIGFLIYRKIKGIYDDLESMGIPYEGALKGWMTMLKIFSSKEHFMNSITDQYNRFKGQQIIPSFSLTKRSFLIRDPALVKQITTKDFDTFMNHDKNLNPDMDKLSGRMLFTLFDDEWRNMRNILSPIFTSSKMKMMFGILADCTNDFTEHFEEKAKETGSMIMNCKESFSRFTVDGICSAVLGFKGDCIKNEDSELFKFTMNLQKVDFWMFLKIIVFMVAHKLYVIFKLQLTRKDVYDFFYNAIVKVMKEREQNGIFRPDVIQLLMQAKKGQLKMQDKENEVNEDELSNFSANIEYDVKAKNTKMTNWTDEHYMAQGMIFFLAGFDTTNILLQITTYSLAKNKDVQQKLIDEVDDVVVALDGSQVTYEALHKMKYLDMVISEALRYW…
Chironomus_riparius_14404	Cr_CYP9-3	CYP9	MDIILIIIWILIIAGWFLYKRAKIVYEELESYGIPYEGAINSYWGIIELLLMKRHFFYLIDDQYKKFKGQQIVPAFNLSQRSFMARDAEIIKQITIKDFDSFVNHDQSFNGDIDSLQGKMLFTLVDDEWRNMRNTLSPIFTSSKMKMMFGILSDCASDFMVHYEKKVKETGKLVINSKETFSRFTVDGICSAVLGFKGDCVENEDSELYKLSVRMQPVDIWSTFKFLLFFFFANIYKFFKFQLTTKEIRDFFYNAIVKVMKEREQNGTFRPDVIQLLMQAKKGQLKVQDKENEVNEAELSNFSANIEYDVKAKNTKLTNWTDEHYMAQGFIFFFAGYDTTQTLLQVTTYSLAKNKDVQQKLIDEVDEVVASLGDASISYETLHKMQYLDMVISEALRYW…
Chironomus_riparius_14406	Cr_CYP9-4	CYP9	MDILLIIIWIVIFVVWYYYVKIKRRYDEFDGYGIPYVGLFEGWKNMFNLITLKESFIDLIDKNYFKHKDQQIVPSFDLSQRALMLRDAELVKQITIKDFDFFVNHDRNFNEEIDKLMGKMLVVMVDDEWRNMRNVLSPIFTSSKMKMMFGILSDCASDFIEHYEEKAKNGEKVIIDCKETFSRFTVDGICSAVLGFKGDCVKNENSELFKFTTTLQTPTFKDNMKTLLFAFARKLYVLLKLQLTKKEVYDFFYNAIVKVMKEREQSGIFRPDVIQLLMQAKKGQLEVQDKEHEVNEAELSNFSANIEYDVKAKNTKLTNWTDEHYMAQGFIFFAAGFDTTQLLLQVTSLCLTRNKEVQEKLIEEVDEVVASLDEGQVTYEALHKMKYLDMVISEALRFW…
Chironomus_riparius_14407	Cr_CYP9-5	CYP9	MNILLIIIWILIVAGWFLYLKVKKVYEELESHGIPYEGAIKTYLNLAKIFTMRKHFSYIIDEQYTKFEGQQIIPTFSLTTRGFMIRDPKLVKQITIKDFDHFVNRDSNLNPDMDKLIGRVIFSLADDEWRNMRHTLSPMFTSSKMKMMFGIISECTDDFIQHYEEKVKNSDKLIIDCKDSYTRFTVDGICSAVLGIKSDCVKNEDSEIFKFSKLVLDFGFWFIFKFFLHMLARRIYVFFGFQFIRKEVSDFFYNAIVKVMKEREQNGIFRPDVIQLLMQAKKGQLKVQDKENEVNDAELSNFSANIEYDVNAKNKKMTHWTDEHYMAQGFIFFLAGLETTNVLLQVTTFYLAKNKDVQQKLIKEVDEVVASLEGDQVTYEALHKMKYFDMVICEALRIS…
Chironomus_riparius_08408	Cr_CYP420	CYP420	MFLIIFSVISLVIAGILFGISQRFKYFSKQGIPGPKPKFFFGHTKESFLGKKNVIYEIDDVYRYSRGKYPFVGFFTALKPYFLVIDPEILKKVLITDFKVFRNNDFSKMVSKRRDPILALNPFFMVDDLWNEKRAEMTPAMTKNKLKLIYPIAIETTKKLIDHVNEKLTKPYDIKELCSRYTCDLISSCLFNVDAHCLTSDNPEIYDHSRKVMNGIIGAFSKKCSSQMFPPESAAFFKRLTIEAIRHRNEMSFKPDDLLDHIIATQQKKSFSEDDLMSQVWTIFMDSFETSGLVLQYTLYELARNQKAQDKLREEINANLDDEGEHITFETIMELEYLDQVFHEALRLHPPIVYTTRVCAESFEIDGAKGHKYQMKKGDVAMIPIYSIHRDPDHFPHPE…
Chironomus_riparius_00050	Cr_CYP4aa1	CYP4	MSLFLTVTLISMIIFAMSDYLKSVVLAFRVPGPKAYPIIGNTNFAIEGDVFQNRGVPLSRICPGLLRLWFFIFPFFAVYEPEYLQKILGSKGNTEKSFFYKFLHNFLGKGLITNSGTKWSSHRRYIQPAFRNSILEKFVKTFAESAQSLKEKIMRGPDVLNITQFVNDCVLDVLNEAVLGVPILERATKGKNEESPWRQGKVVVQNRVARPWLMFSWIYNWTKTSSDEIEQKGRLNAFTREMIRKRREESENGVVKERVSLLEYMIDINKRHPDFTDEDIIDETCTFMLAGQDSVGASLAFTMYLIAQHPEHQQKCIDEIDEIFGSDNRSPTMNDLHDMKYLEMCIKEALRLYPAVPIMARKLGEEVRCGKYLLPVGAEVFILPYITHRLEHIFLDAEK…
Chironomus_riparius_12043	Cr_CYP4C167	CYP4	MIVSWIINYNRKRARMVRLINKIPGPPALPLIGNAIEINVEHDEVFSRLTGLRQLFGRKQGLNKGWLFGTPYVMISKPECVEPILSSPKHIDKSDDYTYLQPWLGTGLLTSFGQKWHSRRKILTPAFHFKILEDFMDIFNEQSSVLVKKLEKEIDRDSFNVFPYVTLCTLDIVCETAMGQHVNAQGDKDSEYVKAVYEIGSIILNRQTKFWLHSDTIFRLTSDYHRHQECIKILHGFSYKVIREKRDMIRSERMNNNNNFVSKNNNNNNTKIDQNGNHVDKLYIEDDNFGKKKRLAFLDLLITASDAQKGAHLTDEDIREEVDTFMFEGHDTTSAAVSWSLLLLGGNPKIQERVFHEIDTIMCGDRDRAPTMSELHDMKYLECCIKEALRLYPSVPMIG…
Chironomus_riparius_08015	Cr_CYP4D105	CYP4	MLFLWFGLLVIVLLFVYDKFGFKDPRKVKCANLFAGPPTFPIIGNSLLYLRRKPEDVMPLIQYYFDTFGDTMRIWVFKRLVILTKDPRLFEILLSNQRQLTKNNLYEHLYEWLGNGLLISTGQKWFTRRKIITPTFHFKILQQFVDVFNQQNRVFVNKLKEMKSVQPFDIYGMVTLMSLDIICQTSMGVELNAQITNSEYAQTVREMTYVITNRMMQFWKRPDVIFNLSKDKVLYDKYLEVLHRFTRNIIEKRREMIVNEDIEIPDLDDESVGMKKRLALLDVLLKSTVNGQPLTNAEIAEEVDTFMFEGHDTVTAATTFTLYLLSQHPEAQQKVYEEVNKIVGDDLDVYPTYNQLLDMKYLECCIKESLRLYPPVPMIGRSMDEDLDFDGKIIPATVN…
Chironomus_riparius_08217	Cr_CYP4D106-1	CYP4	MDLLLIFIVSICIFFGWYYTKFRETLKLAAKLPGPPRLPLIGNALMLAGKSPVQLHNTFTEWASKWPRITCIMLGPQCEVLISDPKLAEVFLSSQKLINKSDEYDFFTAWIGTGLLTSTGRKWFARRKVITPAFHFKILDQFVDIFDKHTDIFIDVLKKSNGKPIDVFQPVTLCALDNICETAMGIDIQAQIKTDSLYVQAVKEITSLLIVRMFTFYLRPDFIYNLSSIKKRQDELIKILHDFTDKVIVNRREELIKSKNNNLDENSNIIDENEDIGAKKKMAFLDVLLHSSIEGKALTNMDIREEVDTFMFEGHDTTSSGIAFCLYNLAKHPEIQQRAYEEAINILGTDSSTPITTTTLNDFNYLEMVIKETLRLYPSVPMFGRKVQEHVQCGPYLIP…
Chironomus_riparius_08218	Cr_CYP4D106-2	CYP4	MDLLLLFIISICIFLGWYYTKYRETLAIVSKLPGPPRWPIFGNAFLFMGKSPAELLVKLTAVVEKYPKFTCLMLGPQPEILIMDPKLAEQLLNSQKLIDKAGEYDFLLDWIGTGLLTSTGNKWFQRRKIITPAFHFKILDQFVEVFDKHSNIFIQNLKKSNGKPVDVFELISLCALDNICETAMGIDIQAQIKSDSVYVKAVKEITLLLMMRIFTFYFRPNFIYNLTPYKKRHDELVKILHDFTDSVIMNRREEVLKLEFEELEELEQLKAEESGTKKIDHEDIGAKKKMAFLDVLLRSSFNNNPLTNMDIREEVDTFMFEGHDTTSSGLGFCLYSLAKNPDIQQKAYEEAIHILGTDSTAPVTINLLNDLNYLEMVIKETLRLYPSVPLFGRKMKENT…
Chironomus_riparius_04780	Cr_CYP4G304	CYP4	MTVFFSLLLPAIVLWYIYWKLSRRHMYNLADKLPGPNGLPFIGNALDLTGTSHTVFKTIVEKGKDFNRVIKLWVGPKLIVFLVDPRDIELVLSSQVYLEKSPEYRFFRPWLGNGLLISSGQKWRAHRKLIAPTFHLNVLKSFIELFNDNSRLVCKKMKALNGKTFDCHDYMSECTVETLLETAMGVSRKTQDQSGFDYAMAVMKMCDILHLRHTKIWLYPDILFNLTKYATAQVKLLDVIHSLTKKVIRNKKEAFAKGTRGTLATPEFIKPEEKEQKKEEVKKTSTTTAPTLEGMNFGQAAGLKDDLDFDDGMDVGEKKRLAFLDLLLESAENGAVISDQEIKEQVDTIMFEGHDTTAAASSFFLSMMGIHQDIQTKVVEELDQIFGGSDRPCTFQDTL…
Chironomus_riparius_04929	Cr_CYP4G305	CYP4	MPLLAIVFVLTAVHFWQMTRRERKIGDLLPGPPTVPIIGNAYYFLNSTNHEIFNKAIDLVNCYGSVVRGWVGHKLFVGLSDPRDVEIILGSHDHIDKSDEYKLFQPWFGNGLLISTGEKWRTHRKLIAPAFHMNVLKSFMSTFNDNSRFVIKKLMKEAGKEFDCHDYMSEATVDILLETAMGSKRTSESEEGFKYAMAVMKMCDILHRRQFKIFSRFEPFFTLTGMKEQQKKLLGIIHGMTQRVLNEKKAVFDKNLSEGNLPSPSLQEIIKSDASVDQAIKKAKAKAQNLDAGLRDDLDDIDENDVGEKRRLAFLDLMIETSHYNPHQLSKDEIKQQVDTIMFEGHDTTAAGSSFALCILGCHPDIQEKVYQEQKAIFGDSDRDCTFADTLEMKYLERV…
Chironomus_riparius_04928	Cr_CYP4GMR6	CYP4	MNVTVDHLDIGSESSWNYSLVTLVFSLVALALAHFYHETSHTARLGNQIPGPKSLPFIGNFMVIWGLKGNHHAFKRAMKLSRMFGRIVRGWVGWKLLVVIWNPEDVEVILNSQVHIDKSDEYRFFKPWLGNGLLISTGEKWRTHRKLIAPAFHMNVLKSFVPTFNENSKKVIKRLRMEVGNEFDCHDHMSEATVDILLSTAMGFKKTDKQKEMSAFKYAMAVMKMCDIIHKRHLKFWYRLNWLYNLSSFKKVEEKCLSVIHGFTNKVLSQRRNDFNENLKKGNLPMPSLQDIIKTAPKNDPTDGLRDDLDDIDENDVGEKRRLAFLDLMIETSHYNPSQISDVEIQQQVDTIMFEGHDTTAAGSSFFLCMMGCHPDIQEKVYQEQKAIFGDSGRDCTFS…
Chironomus_riparius_01084	Cr_CYP4MR6-1	CYP4	MWTLYVGIFIALVWILDYFLLDRRQFKLVRRLNHPLRLPLIGQAWLALGIKPSQTREFIDKLNKGYNQLFPNVLCIYIGNKLEVGLSNYKYVERILTSTKFIAKSSLYDFLGDVLGEGLLFSTNQKWFERRRIITPTFHFKILGQFFEVFQKHSENLCRELENLADGRTFDVTPHINMTVLKSLCETAMGCEINEKDYSYLNAVKELSYHVATNFLTPWHRIKLLYNLTPTKRAQDKCAKIIHDFTTKLIEERRKMLIKSTENQDLSDLDNDEIGLKRKMCLLDVLLQSTSNGKPLSNDDIREEVNTFTFAGHDTTTIATCFTLYMISKHVDVQQKLNKEIEEVLGKDEVTFKSLSEFKYLDMVIKETLRLYPPVPIISRRLYDEDDFGDFVAPGNANY…
Chironomus_riparius_00889	Cr_CYP4MR6-2	CYP4	MLFEFIVLFIVVIFVLNHFLVDKRNLELAKQFNGPLRLPFFGTMYIFFGVSTKEYFSFIKNLCDKYARTKSNLACIWIGPAMELIFDDYKVIEGIITNPKCIAKSSQYSFLHAAVGEGLLFSKGQKWFNRRRIITPTFHFKILEQFYEVFQNQNRKLIEKIKCEPNGQPFNIFPVITSSVLNALIETAMGYELKAQDSEYLNAVKEVGVVIATRFLTPWQRPDFLFNLSSSKRKLDKFVRILKDFTTKIIEERRKLLLNKESEDLENLDEEDVGLKKKMCLLDVLLQSTINNKPLSNEDIQEEVDTFTFAGHDTTTNAICFTLHMIAKHPEVQEKLNKEIQDVIGDEELTFKSLNEFKYLELVIKETLRLYPPAPMISRRFYEEVNFGDFIAPANANYN…
Chironomus_riparius_00890	Cr_CYP4MR6-3	CYP4	MWLFYLAIFFAFIFILDYFLVDRRNVELAKQFNGPLRLPLIGTTYVFFGVSTKEYFGLVKSLCDNYARTKSKLGCIWVGPAMELIFDDYKVIEAVTTNPKCIAKSSQYSFLHAAVGEGLLFSKGQKWFNRRRIITPTFHFKILEQFYEVFQNQNRKLIEKIKCEPNGQPFNIFPVITSSVLNALIETAMGYELKAQDSEYLNAVKEVGVVIATRFLTPWQRPDFLFNLSSSKRKLDKFVRILKDFTTKIIEERRKLLLNKESEDLENLDEEDVGLKKKMCLLDVLLQSTINNKPLSNEDIQEEVDTFTFAGHDTTTNAICFTLHMIAKHPEVQEKLNKEIQDVIGDEELTFKSLNEFKYLELVIKETLRLYPPAPMISRRFYEEVNFGDFIAPANANYN…
Chironomus_riparius_01197	Cr_CYP4MR6-4	CYP4	MWIVYIALFILFIFILDQFLVDKRNIELSKQFNGPVRLPLIGTIYKFLGTSTKEYYSAIKKLTDMYARTNSKVVCGWAGFAMEIFVDDYKLIEAITTNPKCIAKSSQYSFLHAAVGEGLLFSSGKKWFNRRRIITPTFHFKILEQFFEVFVKQNKNLIEKIKSQSNEQPFNIFPVITSSVLNSLIETAMGYEMKAKDSEYLNAVKEVGFLVATRFLTPWLRLNCIFNLTSLKRKQDKCANIMKEFTTNIIQERRKILMEKKDEDLDHLDDEDIGLKKKMCLLDVLLQSTIDNKPLSNEDIQEEVDTFTFAGHDTTTNAICFTLYMIAKHPEVQEKLNKEIQEVLGDEELTFKSLNEFKYLELVVKETLRLYPPAPIISRRFFEEVDIGDFVAPGNANYN…
Chironomus_riparius_01198	Cr_CYP4MR6-5	CYP4	MWLVYVGLFILFIFLLDYFLIDKRKLELSKQFNGPLRLPLIGTIYIFFGASTKDYYKLVKDSMDQFGKTGNKIVRSWNGPSLELKIDDYKLLEAITTNQNFSAKSSQYSFMHAAVGEGLLFSSGKKWFNRRRIITPTFHFKILEQFFEIFVNQNKNLMETIRSEPNGKPFNIFPVITSSILSSLCETAMGYEMKAKDSDYLNAVKQLGKIVATRFVTPWKKSQFLFSFTNASKIQERYAKIMREFTTKLIEERRKVLLNKAEDLEHLDDEDVGLKKKMCLLDVLLQSTIDNKPLSNEDIQEEVDTFTFAGHDTTTNAICFTLYMIAKHPEVQEKLNKEIQEVLGDEELTFKSLNEFKYLELVIKESLRLYPPAPIIARRLFEEVDFGDFIAPANTNYNL…
Chironomus_riparius_06409	Cr_CYP4PYW1	CYP4	MYLISFFVLAVITFISWYQIKYRRRNYLLSKIPAPKKLPIFHHLIEFIGKDAKDVFDWLEEQGNKFSPVYQFTVSPFDPGCAVVSDVKIIESLLTSQVLLNKTVDYDLLVPWIGTGLLISTGKKWFQRRKLLTPGFHFQILEKFVDIMNEQAKVFVKQLEKHDGKFVDVFPLVNLYALDTVCEAAMGININAQTTDSEYLRAVKEVTSIAMIRSFDETKRNQFLFQFTDMYKREQHYIKILHEFTDRVIQRRRDELLNNNQVDETDDVGKKKKKALLDILLSSSIDGQPLSNLDIREEVDTFAFAGHDTTSSGISFTLYNIAKYPDVQQKVYDEVLEIIGDDEELTVQKLNNLQYLDLVIKESLRLFPPVPYYGRKLSEELTAGGYTFPKDMNVYVSPY…
Chironomus_riparius_02597	Cr_CYP4YW2	CYP4	MIVAIVSLFVILWWIFKSDLRKVQLAWNFPGPKALPIFGNGLELVNKTTLEFVQIIHGYIKSHGKFLRIWIGNELVTIFMEPKDVQQILTDVKLITKANEYKYLEPWLKTGLLTSTNQKWMLRRKALTPAFHFQILDLFIEVFDKQSSVLIEKLKVHDGKGPFNAFPVVALAALDVICETAMGVSLNTQNGSESQYVKNVNELADIVHRRSYDIIERSETLFKFTKTYKRQQHLVSELHKFTDSVISSRRDELKNKKISNSLSNDDESFGKKKKALLDLLLETKIDGKYLTDDDIREEIDTFMFEGHDTTASALAFTLYNIAKHEDIQGKCYEEVQNILGSDGRFNIKTLNEMTYLDLVCKESLRLYPSVPIFGRTVPEEMKVCGRLLPKNTSILIVPY…
Chironomus_riparius_00064	Cr_CYP4ZA1-1	CYP4	MILEIILIFIGFILWMCSDYIFHDPLKNFSKTSIPLLKNSFNIVRMSPVEIFQFVRNGAIKYQKSYQHSFFGCFFVYNIIRAKDAEKILSSSKLLKKGRAYQYLYPFLKTGLLTSEGAKWHQRRRMLTPAFHFNILKEFCEIFREESEKLVQQLKPLTGKEIDIIPISTQFTLNTVCESAMGIKLSDLGNDGKTYRNNIYEIGSLLVSRMTKPWLFNDFAYRLFGSKKMLDKVLKPIHEFTQSIISKRRIDFIIKRSINNKQPIQETDDENIYLRSKKKRVAMMDTLLQAQSEGLIDDEGIIEETDTFTFEGHDTTSAGMTFTLLLLAHHQEIQEKIFQEIQEVADGRDDLTTDDLNKMNYMERALKESLRVYPPVPYISRTFTEDFEHDGALYPKGSF…
Chironomus_riparius_00065	Cr_CYP4ZA1-2	CYP4	MIILIITIFFIIVLAILRNIRTLYNHQPFRNFSKTATPLIKNGFDLALMNPAELFKYERECAKLIQKSFRRKFFLIWTYAVIKAEDAAIILGSSKHINKSMLYDVLHPFLKTGLLTSSREKWHKRRRMLTPSFHFNILKEFCEIFKEESDKLVDSLRSQSNNEINIIPISSKFTLNTVCESAMGVKLSELGDDGVIYRESIYAFGKLLVHRIIRPWLHLNFIYSLVGYQKILDNVLASVHSFTRSIIQKRKMEFLNKQHKEEIELKDENENIYMGTKKKRAAMMDTLLQAQIEGLIDDEGIIEETDTFTFEGHDTTSTAMTFTLLLLAHHPEVQEKIFKEIQEVISTSDDLTMDDLNKMNYMERALKESMRLYPPVPFISRCFDDDVQIRDVLYKKGSI…
Chironomus_riparius_00067	Cr_CYP4ZA1-3	CYP4	MFLYVFAILVVFLSHFIWKNRYLFNTDFSKNFEEDASIPLMKNGIPFAMMNAEELFLEPRKFAAKFKRSARARLFFMNSYCIIRAKDAEKILSASSKHLTKGFVYNFLHPFIKTGLLTSDGEKWHQRRRMLTPAFHFNILKEFAEIFKEEADQLVFDLKRTVGKVVDMIPISTQFTLNTVCESAMGVNLTQLGNNGLEYRNNIYSIGKALVYRSVRPWLHIDFLYSLLGYKKQIDEILVPVHKFTQTIIDKRRKEFITKKTENVQEEQVDDNENIYMGTKKKRTAMMDTLLQAQSEGLIDDEGIIEETDTFTFEGHDTTSAGMTFTLLLLAHNPEVQEKIFQEIQEVTDGRDDLTTDDLNKMNYMERALKESLRIYPPVPYISRSLSEDVLHDGFLFKK…
Chironomus_riparius_00066	Cr_CYP4-1	CYP4	MFFLIIATLLLITIIYLWNNRHFFNRDIYKNFSDNDVPWIKNGFSIAFFNPVEIFQLVRTIAKKYQKSYHLTIFANTDYFIVKAKDAEKILSSSKHLEKGLIYELLHPFLKTGLLTSAGEKWHQRRKMLTPAFHFNILREFCEIFKEESDRLVEVIKSQKGKEVNIIPISTQFTLNTICESAMGVKLSNLGNTGNKYRDNIYLIGELLVQRILKPWLLVDIIYKLLGYSYQLEQLLRPVHEFTQTIIKSRRNEYLLKKLETQDLNNNENDKENIYLSSKKKRAAMMDTLLQAQSDGLIDDEGIIEETDTFTFEGHDTTSVGMTFVLFLLSHHPEVQEKIFQEIKDITDGRDELSLDDLNKMNLMERVLKESLRLYPPVHFIARKLSDDLYNDGILLKKD…
Chironomus_riparius_09501	Cr_CYP4-2	CYP4	MKILIYFSIFVLSLYFWYRKTFGHRNKLLSKFPAPKSYPILNHSVHIFGKTPGDIFQIFHEFSMKYGPIWRFEMNPFVSFIYVRDPKIVEEILSSQKLIDKANEYDMLNGWLGTGLIVSSGKKWHQRRKVITPAFHFRILEQFVDVMEKHGKTFVGKLKDFDGRRIDIFSIISLYTLDVICESAMGYELNAQLDDSSEYVKAVKEITALYFKRIYDIKNRIEFIYKLTSLYQREKIVTKKLHDFTMDVINARRHYWNNLGIDKKSSGSIDDFGVKKKTAFLDLLLQSKIDGVPLDDISIREEVDTFMFAGHDTTSTAVAFALLNLAKNPDIQQLVFEECKEIFGNDFKRAASMQDLNNMSYLEKVIKESLRLYPPVPAYSRNFREDVVLGGYTFPANVS…
Chironomus_riparius_09070	Cr_CYP325BP1-1	CYP325	MIIAVFLTTVLIVFLIQWYYERKKYYKFADLIPSAKNYGILGHGPHFLGKNDEGRFKLLHDLCLKYNHLIKLWLGPAILWVLVNDPKSIQKVLLSPVCLEKPFFYKFLRLDSGLISAKYDVWKIHRKSLNYSFNLRILQTFIPIFIENAQKLVNDLAVNIGKTKEFDMLAYTSKSALNMICGTSFGLDIKNITMGDDVFHALEKLNRAISARSQSFFLYSEPIYRMSKYYRDEMESRNVCYSSADMIIKVKRKALEDEESADNNDHEHNVDTDELYRESLERFPQLRSLKKEDVIDQIKASLQKKVTQAGDEDMPTRKIFIDHVICNDTKFTDNEIRDHVYTVVAAGSETTALQTAHTIMLLATHPEIQERVVAEIKDVFFSDAVEVNYDNLVKLEYLE…
Chironomus_riparius_09071	Cr_CYP325BP1-2	CYP325	MIVFVFFLTVLIVFLVQSYFQHKKFYKFSENIPSPPSFGLLGHAPYFLGKNEQGRLEMLHQLCLEQKTYTKLWLGPAIMWMIVNDPKTIQKILLSPVCLEKPFFYKFLRLENGLISAKYDVWKIHRKALNYSFNLRILQTFIPIFVDNAQKLINDISVNLGKKKQFDLLPYATKTALNMICGTSFGLDIKNVDSSLIGDDVFHALEKLNKIISARSHSFLLYSEPIYRMTNYYRDEMQVRKVCYSSADRLITAKRETLSPDFDFNANSDLIEKHVIQKYMNKEKSVDDDMPTRKIFIDHVICNDTKFTDSEIRDHVYTVVAAGSETTALQSSHTIMLLATHPEIQERVVAEIKEVFYSDEVEMSYDNLVKLEYLERVIKESLRLCPVVPIIGRETQATM…
Chironomus_riparius_00349	Cr_CYP3996A5	CYP3996	MILELFLAALYILFIYFKVFRGSYIWFDNNGEVKRRKKSKFWNILTTMYDYLLHTKPEDRLLKLRGFHKVSPRFFRVKFWKIDYVVIYDPELLKKVFNSQVACQRPFRNCFQLEKGLLSSEYHSWKKSRKLLNGGFNLNILKGLIPIFSYYTGTLIKEMEQHLDGKEFDLLLPLSKLTTNGISGTIMNVTDVEVTDLEKLIAEVAIFLDLTCKRMLYPFLEKDWIYRWTKSYKREQEAREYAMAYGDELIAASKKRNRKDKSLVDENGSVIVKRDEKVEFIIDQLLNHEEKFTDEEIRDHVMTLLATSSETTTRFVATTLLQLAINQQYQQKVYEEIVDVFGDSIENIDYDKLNACRYLEMVLKEVLRLFTSVPIYQRETIDKLDIGIGKPLDKGAKII…
Chironomus_riparius_09722	Cr_CYP3997A4	CYP3997	MGVVFVFLVFLAIFTGLMCLARNYRKIMLNIPAPEALPIIGHAHLMIGLNNEEQLKLITELCFLYPNLVKIWFFHIMGIIVNNPELIQKVFNAEVCMEKPYIAYRLFNLDNGLLSARYSRWKHDRRFFNNSFKLSTLQTFIPIFIETADKLTSEITGYVDGNPFNILDHTIRCTLKMICSTSLGMKISDAENDETFNKVFHAVEYTSESAALLQNKPLIYPDTIYKITPRYFENEKQGQFLADFHQRIIDERRAILRNNNNKTDGVSGDSSDPGYSIFIDHILNNEGMFTDQEIRDHIITVLSAGYETSATATAHCILLLAQHQNVQNKLVEEINEVFGADEEINLESLSKLQYMERVIKETLRIAPVGPVIFRETMADFELEKGLIIPKGTTFILNIY…
Chironomus_riparius_05382	Cr_CYP3997A5	CYP3997	MGFVLPLIGFIVLFLIIYALIDAYPKIKLNIPSPPSIPIIGHLHKVIGLDTEQQLKLAQQYSNNTERMMKFWFFNVLAIAPSTPELFQKILSSEECMEKPYIAYRLLTLNNGLLASRFHRWQRDRKFFNNSFKMSTLQSFLPIFNEAADRIVDDMRDNVNCEAFNISPYIFKCTMKMICSTSLGMRINKVENEEAFDKIYHAVNYVIESIASLQNKPVVYPETIYLLTPRAWKHIASAWFLRNFHFKIMSERRKVLDNQDNNNIRDEDSPYYDIFIDQLLKNKGLFTDREIWEHILTILAAGYETSATCLSHCMLFIAMFQDVQQKMFDEINEVFPNGDEEITLDRLGKLQYMERVIKETLRLAPVGPVIFRETRKEFEIEPGLVIPKGVVFILHIYCL…
Chironomus_riparius_08763	Cr_CYP4030A3	CYP4030	MYETDLLMCIAFILLFMYISDAVRDYMRYRRQFWNIRGPKTLPLTIIAYIFTARSNADRFEVLQNLSKRYPRYYSVWFGTKYLFVTDDPHVSQKLLTIPNCVEKNFFMDFFGFPRGLIAMKSDRWKYERKLLNSSFSLPVLQSYVPIFTKCIAKSIEHLKANCDKEEFDIKHDVTVVVMNAVMNTTFGKDISRDVAKIFMENTEKYLDNIWNRAMKPHYHYDIIYNLSSMKRDQDKNRKFFFDFITNEWDQIQSGNCNAADVENSFIGQLLKVSKNGRNYEIEDILDHCGTMMVAAADTMSTALNFIVLMLAMHENVQECIIKEINEVLGDECMKEDLIIDYEKLSALKYVEMTIKEALRLFTPATGLFRETKADVDLGIENIQLPKGTNLVINIYGLH…
Chironomus_riparius_09069	Cr_CYP3013A1	CYP3013	MAVLLICSILLTICVVKWVYRDKTLYDFADKIPGPKAYPIIGSSHKLLKQKEEDRFNIVQNMLAKYEQNDMTRFWLGPVLFIFINHPNLIQQVLSSSDCIEKSFTYKFLRLDKGLLAAKHESWVHHRKFLEASFQLDVIKSFISIFVDSSNQMLTSLEDQINAEQKKEQQIDVFKLTSRCALTMVLATSFGTSASEVHFDDEILKAVEELIKIISLRCHEPVLYFEPAYRMTRTYYREKKYRKRCCYYLDQVLKERREFILLNNNMKTSASTMTMKTDVSSLKDIDEELGIMNLDASSTNSPNSSFIDHLILHSSNEFTDEEIHDHIYTFVAAGYETVALQTFFTLLLLAIDTDIQEKVYGEIIEVSNINYDSLTKLSYLEMVIKESMRLLPAIPLVGR…
Chironomus_riparius_03181	Cr_12a4	CYP12	MSVLRTCNIKSIVPVLYNRCYNAQQSIAEVEWNKAKAYKEIPGPRNSFQLMKLMGMPSSKYYNKPLNEMLQMFRKDYGNICYFPGFMGAKPLVMTYLPDDAEKIFRNEGRYPNRRNLESFAYYRKEHRPDLFKTSAGLAVEQDHPWHEFRTKVNQIMMQPRNVKMYIPVIDDVASDFIKKIRSIRNDNLLVPDNFLENMNEWALESIALIALDTRLNLFTGQNPESKQLYELVKEAFAISFEFDIKPSIWRYYKTPAFKKAMKSIDKINEIIFGHVGKALDKYEKNPSTTEHQSILEKLLKIDRNVAEVMAVDMLGAGIDTTSSSAAAALYCLATNPDKQEILRDEIKKVLPSKDVRMNEKSLDSIPYMRAVVKEALRMFPIFNGNARALDHEIVLQGY…
Chironomus_riparius_00567	Cr_12a5-1	CYP12	MRSLLIRQVNSLTRRAYSASIGSEVENVKPFSEMPTITFFKMVKESLPGGKYYNKSIKDVLQAFFDEFGEAVRIPAMLGNPEIVMSYNSENFEKIFRAEGTWPVRTGLDSLEYYRDTKRPEIYKDLGSLFVSHGEKWSNMRSIANPILMQPKTIKKYTTQVDDIAKEFIELMRKIRNDKSEMPGDFSNYINTWSLESVTAVGLERRLNLFDPNTNDENAKKLIKGIRDFFEMSAEYDGKASVWKYYQTKGFKEFLTVYDTLTDVILYYIDLAIKEMDQEKSTASESEDSILKKLLRVDKRVAVIVVSDLMLAGVDTTASAVLNTIYCLAKNPEKQEILRQELINILPEKNSRMTSENNKNMPYLRAVIKEAMRLFPVASGNVRQTTKEIVISGYQVPAN…
Chironomus_riparius_00568	Cr_12a5-2	CYP12	MLTRQVYSLSRRAYCSASINLGNDIQNTKPYAEMPTLSFFKMVKENLPGGKYYKKSIKEITKMFYDEYGDTIRIPPMLGKPEVVITYNAENFEKVFRVEGTWPVRLGIDSLTYYRETKRPEIYKDLGSLFASNGEKWSYMRTIANPILMQPKTVKKYTTQIDEIAKEFIEVMKKIRNDKSEMPGDFSNYINTWSLESVTAVGLERRLNLFDENTKDENAEKLIKGIRNFFEMTAEYDGKASIWKYYQTKGFKELLNVYDTLTDIIMHYIDQAIKEMNENDSSNDAEDSILRKLLRVDKRVAVIVVSDLMLAGVDTTASATLNTLYCLAKNPEKQEILRQEVINILPDKNSKLTPEKARNMPYLRAVVKESFRLFPVVLGNVRMTTKDIVISGYQVPANT…
Chironomus_riparius_03182	Cr_12a5-3	CYP12	MLILSSRKSLISFVPVLSSRFCSAQASLAEQKLLSAKPFEVIPGPRNSFQFLKLMAHPKSKYYNQPLIKMICMIREDFGDLVYFPGLLGAKPMVMTFSPEDAEKVSRYEGRYPYRRDLETFKYYRKQHRPELFKPSAGLVVEHGLAWHEFRSKVNQVMLHPRNVKMYTPILDNVACEFVEKIRAIRNESMTMPDNFLENLNEWALESIALIALDTRLNLFEGANQESKQLYELIKEMFAIGFEFDIKPSIWRYCKTPGFNKALKTFDKLTQIVFGHVGQAVERYEKSPSASEHQSILEKLLKIDRNVAEVMATDMLIAGIDTTSSTAAAALYCLATNPDKQEILRKEVKKVLPSNYAQLTEKSLASVPYMRAVIKEALRMFPIFNGIARALDKDIVLQG…
Chironomus_riparius_00569	Cr_12b2-1	CYP12	MLSKQVCALSRRAYCSAVNLASDIKNARPFSEIPTMSFFKVAKGNLPGGRYYKKSMREMQQLFYEEYGNIMRIPAMLGRPQFIITFNPDDFETVYRVEGNWPVRMGLDSLTYYRDTKRQEIYGDLGSLFISHGEKWANIRSIANPILMQPKTIKRYVAQIDDIAKEFVDLMRKIRNDKSEMPGDFSNYINTWSLESVTAVGLERRLNLFDEKTHDENAKKLIKGIRDFFEMTVEYDGKPSIWKYYQTKGFKELLKVYDNITDVIMYYIELAMKEMNEDNSSTAETEDSVLRKLLRADKRVAIIVISDLLLAGVDTTASATLNTLYNLAKNPEKQEILRQELFTILPDKNSPLTPEKAKNMPYLRAVIKESFRTLPIVSGSARMTTKDVILSGFHVPANS…
Chironomus_riparius_02046	Cr_12b2-2	CYP12	MNPIYRKCHRISFVNYFRNTSTMPLKNDIVSHHVIKNAKKFVDIPRMKRWEIVLRFLPKGKYYGLGLNEMHRMINEEYGNIVKMPSLFGKPEMIFSYNDSDNETILRNESKKPYRYSFEPMKYFREKIRPDVYGGEYGSIASEHGDRWYKIRTLVNPVMLQPKMVQRYTASINDITLDFINYILTRDISNQMSNRDLNLWSLESIANITLDRRLGLFNNNTNGDVAAEKMIDLIRRFFIMCVDFEVSPSIWKYYHTKAFKEYINVNNDLLNIVMNYIEATIEETRENKAGKVENVNGIFQQLLKIDKRVAIIMAVDSMIAGIDTTASAITGILYCLAKNPEKQEKLREEILKTILTSELNAKSLSNLPYLRACIKEGMRLYPPVSGTSRKTDVDLTLSN…
Chironomus_riparius_02598	Cr_12b2-3	CYP12	MFRNIRQYNHLSNVQCSIFFYSTQAARKVNFQDEWNNAKPYENIPKLSKFQLIRGFLPGGKFRNANLMELHRILNKEYGSVVEFPQIVGRPSMLCTYNVDDFEKVLRHEGAMPHRRTLETLQYYRQKFRSDIYGVYGGLFTEQGEDWHKMRMLLNPVLLPPKTIQQYVPRVDNVTKLFIKTLAEKIDRNGETPSNTSDYLNMWSLESIANISLDTQLGIVGGKYKDEMAEKLIKSIRKFFIEVYQFEINISIWKYYQTKAFKGLLQIYDDITNIVLYYVERAIEELPQKSSNEYTEESILEKLLKIDKNLAVVMCTDALLAGVDTTSSASIGILYCLAKNQDKQDKLREEIRGILKNEDDDLTPKNMQNMPYLRACIKEGLRLCPPTAGTIRKAGEDLV…
Chironomus_riparius_02525	Cr_301a1	CYP301	MQTSQKLLIYNQFNKNIFRVIRERSTVAATVCPYASQTETNEVEIARIKNETTTKYLPYTQVPGPKPLPIIGNTWRFAPIIGQFKISDIATMSFLLNQVFGRIVKVSGLMGRPDLLFVYDCDEIEKCHRNEGPTPFRPSMPSLVKYKSELRKDFFGDLPGVVGVHGEQWREFRSRVQKPVLQLSTVRRYVKPLEKVTDDFLQRCTQHLLDEKSELPNDFSNEIHKWSLECIGLVALDTRFGCLDEKLDPKSEPQQIINAAQFVLRNIAILELKAPYWRWFPSISPMWKRYVANMDYFVEICMKNISKATERLKAGSEGALDGEPSLIELVLREEKNEKLATTMALDLILVGIDTISMAVCSILYQLATRPEEQQKMYEELKRNIPDPNTPLTIQTLEKN…
Chironomus_riparius_02188	Cr_CYP49a1	CYP49	MNNFSTKNKCAKPFHEIPGPKELPGIGNSWRFAPIIGQHKIEQLDKVMLQLHEVYGNIVKVSGLIGHPDLLFVFDGDEIRNTFRREEVLPHRPAMPSLHHYKEVLHKDFFGDCPGVIGVHGKKWDNFRARVQQVMLQANAAKKYISPLNEIADDFLDHLEVILDEKSELPGKFLPELYKWALESVCRVALDTRLGCLSQNSNPESKKIIAAINTFFWRVAEVELRLPIWRFYKTKSYKEYTGALDIFRDLCMKHISVAMRKINMEKEVNLEHVSLLENILKETKSEKIATVLALDLMLVGVDTTSVAITSIMLQLSQNPDKQDKLYEELVKVLPAYNSQIKPETLEHLPFLKACIKEALRMYPVVLGNGRSLQSDATICGYNVPKGTHVIFPHYVLSNK…
Chironomus_riparius_03112	Cr_dib	CYP302	MLRRIKNFTRKFQTEILVKNDIKSMDMMPGPRGFLGLGNVFNYTKPFGKYSWLDLHKSGMDKYRKYGSIVCERMVPGFSIVWLYDPNDIAQIFNDGIGNFPCRRSHLALQKYRQDRPETYRSGGILPTNGQEWWKLRSEFQKGLSSPQNVRNLLPQTDDMVREFISVLPSRFDNDCTIQDFVSELERLSLELTCLIAFDQRMNSFAEEERDPNSRTSRLIIASDNSNDAVLPTDQGLQLWRFFETPTYKKLRKAQEYKEKIVIEFIQKKAYQKDKGNSLLDQYLNNPNINVKDIVGMSADLLLGGIHTTSFSTSFAMYHIARNERIQNLLHQEAMKVLPTFDDKVTTQVMNSEIPYTRAVLKETFRLNPVSIGVGRILNHDTILGGYLVPKDTTVVTQN…
Chironomus_riparius_05426	Cr_sad	CYP315	MSWKILSQISRFASTATQNVTKSAPKILDFKQIPGPKYYPILGSLNDFIQLGKNERLHLTVDEMHQKYGNIFRIRIESIDAVFLSSADYIRSIFAYEGKYPKHPIPPAWLYFNEKFNIQRGLIFMNDEEWLQHRQIMNTFLLKDMKWTESLIEMTCDNFIGKLKRILDSEDATVVENLEDELYLWSIYSILNLMLGSSTSQQSDREFDATVWEFVTIVKQIFDSSSKLMSIPPRFADKIHMKVYKDFENAAQKSISISRRLISILSNDMQSSENGLLQKMRSQHLSEDMIVRIFSDLIIAAGDTTVTTLQWMLHSIAKDSQLQDKLRKTITDEPGNLESPLIRASLRESLRLYPIAPFVGRFIENDATIGGYGIPKGVLTIASLYTSGRDPMNFTDSHK…
Chironomus_riparius_06900	Cr_shd-1	CYP314	MVPVTVILIYIVVASFLVYTFRNKKPLKWSDFFLNGFPMLKVIKNDNIYCIPGPLRLPFIGTKWQQIKMNKLHEYYADLNKTYGNIVMEMNGNIPVISLFKREDIEKVLQFNSGLYHSHLYLMYHNLSKYILTAYPFRPPTEIVSFYRQKHPERYSSLGLVNEQGPQWAKLRSKLTPKTLESKRMLSTFCPELNEICDEFINAIKQKRNANNVLENFDDLMKMMSLEASSSLILGRRMGYLQESGENNENFMELGNAAKNIFAIFRDAFYGNCLWKYFPSRIYKEYAANEEKIYNIILEIIKNTIQNNEFMAQDKENESILVKILKTEGLDIRDKISGVIDFLTATQVLSHTAIFLLSFISSNAEVQEKIFQESSLLSENPSLDELNKAHYTRAAIQES…
Chironomus_riparius_09311	Cr_shd-2	CYP314	MEVHKYLLLTTITTIFFYIYIRFLRKVKKLSIPGPLSLPFFGTKWQSIEMSKLHEYYDGLNKNYGDVVMELNGNFPIVSIFNRQDIDKVLSSPSQFPFRPPNEIQTFYRMQNKNRYSSTGIANEQGPEWLKLRTKLSLKTLENRKFHDQFCNDLNDICSDFNDVIRTVRNENNEIKNFHENLRLMSFETNCFFVLGKRGYGSIEGSEKIAKLTDANVKIMEAIRDTYYGTQFWKYFPTKAYKTFAESEELIYDVISEIIEKILIEDKEKASDTEITSILEKVVNAEGLDMKDKICGIIDFLAGSTEAKTATIMFLLYHLSEHPEVQNEIFKEASLLNEFLTADDLKKAHYTRAVLYETFRLTPTAPALARILENDFELSGHHVKSGTFVLCQTMVACLK…
Chironomus_riparius_05065	Cr_clan3-1	clan3	MFVILAIVFIVILLYYFDRKQFTYWKDKGIPQLDNQTILIGDIKDLVLQRKSIAKFYGDSCVSFQSSPIVGSYFSYRPLIIINDLELAKTILATDFHYFHDRGIFIDPTIDPLTENLFLLPGEKWNNLRKKLTPLFSTSKLKMMLPIIQDSVDILDNYISDNLELDKTFITDIRDLSSNFNLTMISSIAYGTQNDCINEPNNLFRLTSLKVLDQNFFNNFRLVTALFMPKISKIFKICVFDKEVSKFFLDITKETIKYREETDINRNDFLQLFMQLKNEGLRKANGSESTDADSFTLNEVAANLFLFVIAGYETTSATISYCLYELAKNSANKKKVQAEIDELDNEEFSYEKISKLKYLENCVNETLRKYPVIPVLNRECLHDYRVPNTDLVIPKGTPI…
Chironomus_riparius_09331	Cr_clan3-2	clan3	MLLIILAISIAIIYFYITDYYRFFEKLGYPCVKPSFPFGSFKNVGRSEHISEFMRREYENFKDKGPAFGVYQAFRKTLVLTDLDAIKDVLVKRFDIFYSHVIDFAFSNDTLFHSLFFVDGQRWKDMRAVLTPVFSSSKIRLMFPSISKQSDRMIEYIKQTCGNKDCCELGNIYSSYTTEVIANVAFGLDIECLGNPENEFYKAAYEFLNPSSSGRVKALLMMSFPKIANLFGMSLNSKGTREFFNKVVRDNIEYREKNNIHRNDFFQQRIRILHNKTEMTMEEIVANCFIFLLAGFETSSSTLTFCSYELALNQDVQDRLREEIFEVLERHKGEVTYEAIMEMKYLEMVLLETLRKYPILEAQTRRAAKDYQIPNSKLVIPAGTVVLIPTIGFNYDETH…
Chironomus_riparius_09332	Cr_clan3-3	clan3	MFIIILTISIVIVYFYITDYYSFFEKLGYPCVKPSFPFGSFKNVGRSEHISEFMRREYENFKDKGPAFGVYQVFRRTLVLTDLDVIKDVLVKRFDIFHSHGVDLEYSNDKLFHSLFFVDGQRWKDMRAILTPVFSSSKIRLMFPSISKQSDRLIEYIKEACGNKDCCELVHIYSSYTTELIANVAFGLDTECFGKPENEFYKAAYEFLNPTTSERVKALVMISFPKIAKLLGMSLSSKGTKEFFNKVVRDNIEYRMKNNIHRNDLFQRLISILHNQTKMTFDEVVANCYFFLLAGFETSSSTLTFCSYELALNQDVQDRLREEIFEVLETHNGEVTYEAIMEMKYLEMVFLETIRKYPILEAQTRRAAKDYQIPNSKLVIPAGTVVLIPTIGFNYDETH…
Chironomus_riparius_11582	Cr_clan3-4	clan3	MSSLVVFAIFCAVLYFIHRKLRENVTFFKRRKIIYDEPAVIFGNVGSVFFGKRSFVEILTETYERHWRERIVGIFNFNKPQLIICDTKIVKSILIENFDHFVNQVSDSQSLESLNYHQWNEIKNSLDVIFDDRSMKQMFELMLESTDKMIEYLNYKEENDKEFLVDIKEVSKKFCVNSLASCLGAQKVNCYRNKNENIFKIAEKISNNFGLIGHLKYLISSVFPNFYKAMNIQLVDSQTKEFFNQAVIEEMKVRQVKKITRPDMIQLLLEAKNGQLHHYGMELSSNDGNNENLRKMKHITWPDEYYIAIGYSFFSKGYRLSVNVLQMLRYELAKNYDIQMELIDEIDEINERDGITFENVNNMKLLNGIVSESIRLWPPATTINRMCTKTYQLITDDGY…
Chironomus_riparius_15093	Cr_clan3-5	clan3	MWFCEGICGTLSNILLIIAVILALHYVYLLSNRNYWINRGVFSPNSGALFGNLPGQVNGKRHIMYELDELYKKYKSSHAYIGIFNFRSPRFLVFDPEVAKDILVKYFKNFQGTELYGKIDEKSDPLLGGHMFVHIGEKWKNTRQSISPAFTNLRIKATHPIYVNVYEKMKNFIKNEGTKKNFSGFDAKDLCARFTLSVVSNSIYNVDPKVFDGSESEILARAQSFLTPSKKFMIFSILYSIYPFLTKYFKMTFTQPGSEKFFLNLMMDSMRQREASGIKNLDYLEYLIGLKHRKEIDDLGIASHGASFLIDGYDTSSNAIAAALYELARNKKIQSKLREEIKSKMPNDEDFTYDNIMALDYLDQIWHETLRCHNPGSYLARLCTDPITLNLPKEKKVHF…
Chironomus_riparius_00838	Cr_clan4-1	clan4	MVGIEVLILFGVVTLVTYVLTFYWKRRRLYVLTKNLPGHDGLSFIDSVKFVAQISRKEYISKLLNFIKDEAPFTKIWLFNHLFIISKDAKFINKIFYSPEMYNKPSLLYRIFSKNHALPALNGNDHKRHRKIINKAFTTKMLQQFTETFDEKSKKILSKIDENVDCEEFELMDYVGVYSLESFGKINLSYETEYFHSELYDSFCKYMESSMNFMPYQVIGLSHKFLDFINMGGELGKILRSFRKFMDEVIKSNKKYESGSENSLINLMLDPKFEFTKEEIDDELTMTTIASFDTTSRTISATLMMIGIHQDVQQKVMTEINEVCDSQTQSDFSLDFLQKFTYLESVIKETTRLFPEGPFIAREPSDDVDINGYLIPKGTVILISIFGMHRDEKYWGSYA…
Chironomus_riparius_07325	Cr_clan4-2	clan4	MNRFVFEILPIVFIAIVLVILIFRWKRRRLYELANKIPGQNGLPFIGHLHRLLNPDMKNYCKVIFELCDKNFPLSKGWIGPKFTVLTQDPDTIHAIYNSPHCMNKPTILYNALYTKQGLLSVNGAMYDKHRKIFNRSFKPSILQKLVPVFNQKSLKCMEMLKEQLNKSEFNMYSYTGACSLEAFGTGQLNFEKNFYESDVLNAFEGMKPLMMKKMFRIWLNIEPLYKISRLYKDLQKEYNVLVHFKNQVLKKNLEENLEEKDEIFVKQLMDKKNELSDEEIIDEVVIFLIAGYETSALTLSTILLMLAMHKDIQKKVTDEVDQFFEAEDGMIGSENLQNFPYMELVIKETMRLFTAGGIIARETSEEVNLSGYTVPKGTVLAICAHQMHRNPRFWGSDA…
Chironomus_riparius_08537	Cr_clan4-3	clan4	MIVLEVLIFTIVFLVIKYFWNNRRFYYLASKIPTSVFDYSIRGIYNIFTADSKMMFKLINQSFNNKSDIAKTWFFHVLFIVPNNPDDVKTIFNAKQCYDKPNFVKFSSKLEKGSVFGDLDYWQSHRKIMSPFFGHQGLKTLIPLFNEKSRILVKKLENMVDKEAFNIFHNLTALTLETILNVMEYDVDIQNREPKSRDVFIKYLDEYTKIAFMRMFKFWLHPNIIFKISSLYKKQCHSMSKCGMVFTNDIIKNIRTNTKTNEDEKPKSFMRALLNPKYNLTDDEIKDEVRSVILGGQDTSAIASSMTLLMLANNKDVQQKVVDELHQIFGKTQETPNIELENLNELVYLEMVINEVMRLYPVVPFVVRHVDEELILGENYRIPAKAAVIVPIIRIHKNK…
Chironomus_riparius_09640	Cr_clan4-4	clan4	MIVLIILIFSILFWIIKYFWDHRRFYYLAYKIPTSSFDYSFSGIYKFFTADNKTMLNILNEILNNENEIVKIWLGHILLVVANNPDDIKTIFNAKQCYDKPSFVKVCAKIEKGSLFGYLEYWRSHRKVMNPFFGLQGLKALIPIFNDKSKIFIKNLEKMIDKEAFNIFHNMTALTLETILKVMEYDVDIQNQESKTRDVFIMNLDTSNCAMAFTNDIVQYVRNKTNNNEDEQHKSFIQAMVNPRNDFTDDEIKDEVHSIVLAGQDTSAIASSMTLLVLAVFKDVQQKVVDELYQVFGKTRDTPYIEFENVNELVYLEMVINEVMRLYPVVPFVVRQVDEEIVLGHKYTIPVKAAVVVPISRVHKNKKYWGDDAEEFNPERFSKENISKIHPYAFVPFAK…
Chironomus_riparius_13054	Cr_clan4-5	clan4	MFVFQSLLTFLLTTLVFYVIKFRWSRRRLYELAAKLPGDNGVPLLGILHKLAIAKREDYMDIVLSYIRNDTPITRVWLGPFLVVATKAPEVMHAVFNSPQCYDKPSIFYGSLFFTEGLIPLSGKTHERHRKIFNKAFTPKRLQELYGIIKDRAEVCVKKLEPRVNQEEFDVYYYIGACSLESFGAANLNFHDDLYGHEMLPYADAGFAIGMKRIQQPWLNNEFIFRNSKISKEFDYMMVLVQEYVSKVVNYNNQLTIETNGANKVDKVIDLLLDPKHDFTDQEILDEMIVFALTSFDSTAKTLSSGLLMLAMHQDIQQKLINEIDSICGTEKELTFDNDFLQRFTYLDLIVKETIRLFPAGPIVARETSDEIDICGYKIPKKTIMVMSIFAMQRDPKYW…
Chironomus_riparius_14945	Cr_clan4-6	clan4	LTLKIISIVLIATLITYYIVNYWKTQRIRQLASKLPGHNGLSLLSSIYILFITKRKDYVSTILSYVMEDFPMTKIWFLNKLLIITKDADFIQKVFNSHKTYDKPKEFYQGFLVEKGLIVMSGAEHKRHRKILNKAFSSKMLELLPEIFDEKSKKILNLMEDRVDCAEFELTDYIGAYSFEAFGKSNYNYEVDYYQSEIFRAYEGYCSLMIDTLPFLLVGFPRKFLNLMKLGKSLIEVEKKFDRFFDEVCNTNDKALNRVVNTVVDLLLDPSNKFDEQEIKEELIMTLLGAFETTTRTISTALMMLGMHKDVQQKGVNEIDEIYSQDDNQEFTIDFLQKFTYLELILKETMRLFAVAPIVARETSEEVNINGFLLPKNSTILISIHAMHRDKKYWGSDAD…
Chironomus_riparius_14948	Cr_clan4-7	clan4	MIGIEFFLIFSVVSLITYFFVLYWKIKRIHELAIKLPGHNGLSLLSSLHIIVTAKRKDYVSIVMSYVKDEYPMTKVWFMNKFLILTKDADFINKVFNSPQTYNKPDLFYKGFMTSKGLITLAGSEHKRHRKVLNKAFTSKMMQRLPEIFDEKAKKIIGNLSEVEDRGEFELLNYIGPFSLETFGKSNLNYEIDYHRSEILDAYERYSSVAADFLPYSIIGLSKNILSPTKLGRRIKEVFQKFHIYFDDVVKINKENENNNMVENTAIDILLDPNNGFTEEEVRDELIMMMLGAFETSTRIISMVLMMVGMNKDVQHKLVNEIEEVYNEDKDAKFSADFLQKFPYLEMVIKETMRLFAVVPLVARETSDEVDINGFLIPKNTTILISIYAMQRDEKYWGS…
Chironomus_riparius_15345	Cr_clan4-8	clan4	MFVLETIVLFLLVTCVTHYVVFRWKRQRLYALAEKLPGHEGFSIWESFFMILTVHRKDYITKVLTYIKDDAKITKIWLLKNLVIMTKDADFINKVFNSQHTIDKPELFYDAFLVKRGLIAINGEDQKVHRKIFTKSFTTKVLQTLPKIFDENSKRIVKLLESKVNCGEFEFTDYAGSYSFDTLGSSNLNYSEKDHFKSDLFYAFEKFSPIMVDILPYIVVGFTRKNLRYINIGKRIEEIFKVFDNYLNEVINNNRKSPCKDENKLIFSLLDPKNGFDEEDIRDEFITMILGAFETTTKIISSALMMLGIHQNAQHKLMQEIEEIFINGDDTTLTIDFLNKFQFMEAVIKETMRLFTVAPILARKASEEVEIDGYVIPKGTAFLLAIDAMHKDEKYWGKD…
Chironomus_riparius_10506	Cr_clan4-9	clan4	MYWAVILGLLAIIAIFGVKIVKRAVKKWIPKDLDKFFRSIDRLSSEKIFKVKFLHKDMYFVQDPDLIHKVLTSEVCMEKPRMIYKFFGLNDGLLCCGYKQWRRDRKNFSSSFNNVMVSCFVPIFCRIADRMICKIKMNDYSQKEVDMIHFTERCTISMILATSFNIFPEDIASPDEEIGRVAEAVKITSFMLSERFKKFVMFFDTVFKRTEQYRQQNEIRDSLYDLFHKILDEKTKNGNNNEEQQPSFFQNIFYNKVMTFKNEMTEDQIKDSIFTVIGAGFETTGTASAHCILFLAMHPEIQEKVHQEIMSVFPSDDIEITYDTLSELSYLENVMKESLRLGPTVHSIAREAMDNFEISPGKVIKRGSIFCINIYGLHHRKDLWGEDAELFNPDRFLPE…
Chironomus_riparius_13053	Cr_clan4-10	clan4	MFVFQSLLMFLFTTLIFCVIKFRWNRRRLYELAAKLPGDNGVPLLGILPRLALAKRKDYLDIVLGFIRDDTPITRVWLGPYLMVGTNQPEIMHAVFNSPQCYDKPSIFYGSLIFTNGLLPLSGKLHEKHRKIFNKAFIPRRLQHLYGTVNKSSKVCIQKLAPKVNQDDFDVYYYIGACSLESFGLVNLNYHEDLYGHKILPYVDAGFAIGMKRIQQPWLNTEFIFRRSKLSTELDEMMDVAKEYLDRIVNHNKKLHMESNGSIKDDRVIDLLLDPDNEFSDQEILDELVIFALTSFDSTAKSISSGLLMLAMHQEIQQKLINEIDSICGTEKELTFDNDFLQRFTYLDLIVKETIRLFPAGPIVARETSDEIDICGYKIPKKTIMVMSIFAMQRDPKYW…
Chironomus_riparius_14946	Cr_clan4-11	clan4	MIDFASLLIFCAVSFAAYYYVNREKNRENDELAKKLPGINGLSLIQSFDLILNTPRKEYINKVLSYVKDDVPMTRATFFNQTLILTKDADFINKVFNSPKTYNKPDIFYKGFMTSKGLITLAGSEHKRHRKVLNKAFTSKMMQRLPEIFDEKAKKVIGNLSEVEDRGEFELLNYIGPFSLETFGKSNLNYEIDYHRSEILDAYERYSSVAVDFLPYSIIGLSKNILSPTKLGRRIKEVFQKFHIYFDDVVKINKENENNNMVENTAIDILLDPNNEFTEEEVRDELIMMMLGAFETSTRIISMVLMMVGMNKDVQHKLVNEIEEVYNEDKDAKFSADFLQKFPYLEMVVKETMRLFAVVPLVARETSDEVEICGHVLPKDTTILISIYSMQRDEKYWGS…
Chironomus_riparius_03613	Cr_clan4-12	clan4	MLLILSLIALLLFYINFRWNRRRMYELAEKIPGTNGLPIVGHMFSFIGLDLENNLNDGMKLIKKNLPISKIWAGSSLFVIVNSAEHSQTLLNSSDCLKIPFMFSRPFLARYGLVIANGDIWQKHRKILSYSFKLNVLNSLQPLFNEKSKKCIDKLQSKVDCGYFNISKFIAALTIETTMKGNFNYDQDFYGSKIIDDIDSAKPLMMKRLTQPWMNWEFIFQRSQLYKDMWGKITELHEKIDEIIEANEMRNNNNEGEPETTYVIDQLLNKKYNLSHEEIRDEIYIFILAGYETSSVSLSAILLLLAIHTDVQQKLINEVDEFFDGNDVSVEDLHKYKYTEMVIKEALRIFPTIPIVPRKVTKEFQLNEHRIPKDAILIEFIYALHRNKDYWGEDALKFI…
Chironomus_riparius_09564	Cr_clan4-13	clan4	MVIIEALLFTAAFLVVKYFWNYRRFFYLANKVPLSSFDYSIKGLYKVLKADNKTIFRIIREGFANNNVCTKSWFGLFLFVGIVKPEDVKLVLNSKDCLDKPRFLKFTNMPKGSLFGDVEYWHSHRKLLNPYFGARSLRNVIPIFNNKVKVLMTNLKKMEGTGEFNVLYSMTALTLETIIKVMEYDVDLQNQKSEVRDVFIKNLEKFLKIVTVRAFKFWLHPDIIFKSTKLYQKQLETASKTAMGFSQNIIQNAQNLLQEDVNNNERSKTFIRALVNPKNGFSSDEIQDEVHTVVLAAQDTSAIASSSTLLLLAMYKDVQRKVVDELHRIFGKTLDAPYLDYEKINELHYLEMVINETMRLLPVVPYVFRENSVDIGISEGYVIPTGTYIVIPIFEIHRS…
Chironomus_riparius_09567	Cr_clan4-14	clan4	MIVTEVLIFFIVIFVAKHFWVHRRFYYLAHKIPQSSFDYSLRGIYQILTADGKKLFHIANEAFNGNEVCTKAWIGPYLFVGVVKPEDVKKVLNSKDCLDKPFVIKFANILKGSLFGDLNYWHSHRKLLNPYFGAKNLLNIIPIFNAKVKILMENFKKLEGKGDFNVFYSMTALTLETILKVMDYDVDIQNQKSEVKNAFIENLEKFLEIITIRIFQPWLHLNCIFNCTKMSRQQDKVLTDSGVVFTKDVINNAKNLLEQEDNNNEKSKSFIQALVNPKYNFSDEEIHDEISTVMLAAQDTSAIASSTALMLLGMHKDVQQKVVDELHEIFGNTLDAPYLDFEKISELHYLEMVINETMRLVPVVPYILRINSKDIEISEGYILPANTFITVPILRIHRS…
Chironomus_riparius_09563	Cr_clan4-15	clan4	MIITEALLFTAAFLVAKYIWDYRRFFYLAHKIPLSSFDYSIKGLYKAMNADNKTIFLMLRESFANNKVCTKSWFGLFLFVGIVKPEDVKLVLNSKDCLDKPRFLKFPNMPKGSLFGDVEYWHSHRKLLNPYFGARSLRNVIPIFNNKVKVLMTNLKKLEGTGEFNVLYSMTALTLETIIKVMEYDVDLQNQKSEVRDVFIENLEKFLKIVTVRAFKFWLHPDIIFKSTKLYQKQLETASKTAMGFSQNIIQNAQNLLQEDVNNNERSKTFIRALVNPKNGFSSDEIQDEVHTVVLAAQDTSAIASSSTLLLLAMYKDVQRKVVDELHRIFGKTLDAPYLDYEKINELHYLEMVINETMRLLPVVPYVFRENSVDIGISEGYVIPTGTYIVIPIFEIHRS…
Chironomus_riparius_09565	Cr_clan4-16	clan4	MVIIEALLFTAAFLVVKYFWNYRRFFYLANKVPLSSFDYSIKGLYKVLKADNKTIFRIIREGFANNNVCTKSWFGLFLFVGIVKPEDVKLVLNSKDCLDKPRFLKFTNMPKGSLFGDVEYWHSHRKLLNPYFGARSLRNVIPIFNNKVKVLMTNLKKMEGTGEFNVLYSMTALTLETIIKVMEYDVDLQNQKSEVRDVFIKNLEKFLKIVTVRAFKFWLHPDIIFKSTKLYQKQLETASKTSMGFSHDIIQNALRLQKGDVNNNEKSKTFIRALVNPKTGFSSDEIHDEIDTVVLAAHDTSAISSSSTLLLLAMHKDVQQKVVDELHEIFGKTLDAPYLDYEKINELHYLEMVINETMRLLPVVPYVFRENSVDIGISEGYVIPTGTYIVIPIFEIHRS…
Chironomus_riparius_09566	Cr_clan4-17	clan4	MVVLEFLIFFIAFLVFKYFWDNRKFFNLARKIPKSNLDYSFLTLYSFLTADTKTIFEVFDKSFKNKKVCSKSWIGPLFFVGVVEPEDVKIILNSKECIDKPFFMKFLGVLKGTIYGDIKYWHSHRKIINPYFGAKNLLNIIPIFNEKVKTLMDNLQTFEDKGEYDVFHSMSALTLETIMNVMEYDVDIQNQKSEVRSAFVENLERYFDIVTIRCFKIWLYPDFIFRHTKMYKDQLTSISKSSLKFTKHIINHIRQQLTVKNDSNQNEKSKTFIRALMDPRNNLSEVEIEDEVKTMIFTAQDTSSTVTSTALMLLGMHKDVQQKVVKELHGIFGKTLDAPYLDYEKISELHYLEMVINEIMRLFPVVPFILRTNSTDLEISNGCILPAKTNIVIPMFELH…
Chironomus_riparius_09627	Cr_clan4-18	clan4	MIVLEILIFTILFWIIKYFWDHRRFYYLASKIPTSAFDFSFSGIYNYLTADPKMMLKLVNGSFDNKSDIAKTWLGHVLFIIANNPDDIKTIFNAKQCYDKPSFIKFSAKMEKGSLFGELEYWRSHRKVMNPFFGYQGLKAVIPIFNEKTKILMKSLECMVDKEAFNIFHNMTALTLETILKVMEYDVDIQNQEAKSRDVFIKNLENFAKVAFLRMFKPWLHPNIIFKNSKLYKVQQQSMSNCAMVFTNDIIENIRTNTNNNEDEKSKSFMEAMLNPKNNFTDNEIKHEVHSVVLAAQDTSAIASSMMLLLLAIYKDVQQKVVDELHQVFGKKRDTPYIEFENVNELVYLEMVINEVMRLYPVVPFIVRQVDEEIVLGDKYRIPVKATVVVPISRIHKNK…
Chironomus_riparius_09628	Cr_clan4-19	clan4	MVVAEVFVFIVTFLIINYFWKQRRFLYLASKIPKSNFDFSLSGILKLFTADSKELFEMSYESFKNSIGTVKTWMGPVLLIIVGNPEDAKIVLTSKDCIEKPNFMKFFGAPESILFGDYGPWHAHRKILNPYFNAQGVKALIPLFNKKTRIFMDVVKEMEGKEEFNIFYYLTSLALETITKVMDFDVNILNLEKVEREGYIHNLREFFKAVSLRIFKTWLHPEIIYQKTQTFKDEQGAMNKSAMKFTREIINNARKKINDVENNNFSHLNNNNNYADAKECVQKNFMNDLINNKLEDKEIFDEVKTILVAAQDTTANSSSSVLLLLAMHKDIQDKVVAELHQIFGKSLDAPFIDQEQLNQLQYMDLVINEAMRLMPVVPIVFRKVNNEVTLSDGCILPKG…
Chironomus_riparius_09629	Cr_clan4-20	clan4	MIVTEILFFVALFMAIKLLWQQRRFLYLASKIPKSNFDFSLKGIYKFLTADSKELFEMSYGSFNDTEGTVKTWLGHVLMVIIGNPEDVKIVMKSKDCIDKPKFMKFFRAPDGVLFGDYEPWHAHRKILNPYFNVQGVKAFIPIFNEKSKKLMKCIKSVEGSGEFDVFYYLTALALETVMKVMEYDKEIINTGSENREAYVKYLRDFLKSVSLRIFKPWLHPDIFYQQTKTYQEEQEALKQTALKFSAEILENIRNKSKNGDNNEHKSKSFMRELTQSNLNENEINDEIRTLMVAAQDTTALSSSSILLLLAMYKDIQVKVVAELHQVFGKTHEVPYIDHDQLNQLQYLELVMNEAMRLTPVVPIVFRLANDELTLSDGSKIPKGSNIIIPIHRIQRNKK…
Chironomus_riparius_09630	Cr_clan4-21	clan4	MYIKEIAVFLVVFLAAKYFWRKRRFFYLASKIPRSNFDFSWKGIYEFLTADSKKIFEQIYGSVKGMDGIAKTWLGPVLFVIANDPEDVKIIWNSKECYDKPYFVKFPGIYEGSLFGSIHAWQTHRKILDPYFGNQKLKNFLPIFDEKSKVLTRKVGEMLGKGEFDVFHYMTALTLETILNAMELNVDIQNLEVKVRDLTIKGLERASKVVTKRIVSFWLHPDFIYKRTKYFVAEMKAKSHSAFTYVDDVIENIRQNIDSGEEVNIKPTSFMRALLDSKHDLPREEIVDEIRTLLIAVNTSALAMSSSLLLLAMHKDAQNKIIAELHDVLGKSPNAPFIDFEKLSQLQYTEMVINETMRLMPVVPFVARRVENEVAVTKGYIIPADANVFVPIYGIHRNK…
Chironomus_riparius_09641	Cr_clan4-22	clan4	MIVLEILIFTIIFWIIKYFWDNRRFYYLASKIPTSAFDFSFSGIYNFLTADTKMMLKLVNESFDNESDIAKTWLGHILFVIANHPDDIKTIFNAKQCYDKPSFVKFSAKIEKGSLFGELEYWRSHRKVMNPFFGYQSLRAVIPIFNDKSKVLIKSLECMVDKEAFNIFHNMTALTLETILKVMEYDVDIQNQEAKSRDVFIKNLENFTTVAFLRMFKPWLHPKIIFENSSLSKIQRHAMSNSAISFTEDIIKNIRSKTNNNEDEKHKSFMQAMVNQKNNLNDDELKHEVHTVVLAAQDTSAISSSMTLLVLAVFKDVQQRVVDELYQVFGKTRDTPYIEFENVNELVYLEMVINEVMRLYPVVPFVVRQVDEEIVLGHKYTIPVKAAVVVPISRVHKNK…
Chironomus_riparius_14947	Cr_clan4-23	clan4	MFDILSFTIFCAVSAIAYYFVIRDRNQRVYELAAKLPGHDKFTLLQSFLLILKTPRKDYISKVLGYMRNEYPVTKIWLFNNLLVLTKDADFINKVFNMHQTYNKPDIFYKGFMTSKGLITLAGSEHKRHRKVLNKAFTSKMMQRLPEIFDEKAKKIIGNLCEVEDRGEFELLNYIGPFSLETFGKSNLNYEIDYHRSEILDAYDRYSSVAVDYLPYSMMSISKNLITPTKLGQRIQDVFQKFDNYFDNVIKSNNQNNNNNMLESTAIDILLDPKNEFTEEEIKDELIMMLLGAFETSTRIISMTLMMLGMHKDIQHKLIKEIEEVYNLEDTNAKFSADFLQKFPYLEMVIKETMRLFAVVPLVARETSEEVDINGFLIPKNTTILISIYAMQRDEKYWG…

## Sheet: Cs
Gene number	Gene Name	Gene families	AA Sequence
Chironomus_striatipennis_02864	Cs_CYP303a1	CYP303	MLLDLLILLVTVWLTHFLIGEMRKPKNFPNGPIFYPIIGNLLTVAKLRKETGFLIRAVMKIAQGYSNTKDVIGLKIGKDLVVFTMTTKALKEVYTCSDFDGRPFGPFYETRTWNKRRGIIFTDQEFFQAQHRFIVRQLKEFGFARKGMTEICENEAEFCVNDFRKLIENHGGKSVTVNMPNILATYILNTLWQFMAGIRYDVDNKEMRYLQGILSDLMKSIDMKGALFSHFPFLQYIAPEASGYENYVRCHKNIHDFMRKEVERHKRNFNPSDEPRDLIEAYLKVLHVGDESGKAHKSFSELQLLGICLDMFIAGSETTNNCSNFMMLYLTRNPHVQIRAREEIDRVVGRNRLPKLSDRPNLPYCEGIVHESLRAFMKMACGVPHRALKDTKLCGFDIP…
Chironomus_striatipennis_08943	Cs_phtm	CYP306	SLLFIITVLLAFYFTYYLFKIKRERKTCPPGPLGNYIPFIGYLPFLNPTKPHETLLELSKKYGNIFSLQMGSIFTVILADSALIREAFKRDEFSGRAPLYVTHGIFNGYGLICTEGEFWKDQRSLVHKWLRDMGMIKFGTKRELMQNRIMEGIDLCIQEIQKLQSQKINPINILMDTVGNIVNDFVFGIKYEWNSDTWKYLKHLQEEGVKLVGIHASANFLPILRFLPSNRRNMEFILTGKAATHKLYDALVDNCERALDTSTEYRDCILKRFLLEKRDREQSHDELAKNCSREQLNHLLADMFGASLDTTLCTLRWYLLLIAIHHECQDKIYEEMKNYGIRERYLMDDIECMPYLKASIAESMRLKTVVPCGIPHGNTQQHTTLDGYFIPKNSMILPL…
Chironomus_striatipennis_11149	Cs_spo	CYP307	MAFLTLYLLYVILVLFLIIYLELIFKCKRAVRISDDVKRHIEKNHKNSDQYLVQPPGPMPLPVIGNLALLGKYDVPFEAFSALSKIYGDVYSLTLGTIRCVVVNNLESIKEVLNQNGLFFGGRPDFERFHRIFGGDRNNSLALCDWSTLQQKRRNLARKHCSPRNNSNYFEKLNEVGCGEVEKCIEQMKKMVQDTAGEIHMKPLIMETCANLFLGYMCSTRFEYDDIDFKNMVRSFDEIFWEINQGYAVDFLPWLSPFYKKHMQTLDSWAKLIRTFIMDRVIGNREEKIRMQNESDDDFTDALLRSLAKEENVSKNTIIFMLEDFLGGHSAIGNLVYLSLGYIAKYPEIGKRIQEEIREISQNGTRKLTLHDAEEMPFTIATLFEILRHTSSPIVPHVA…
Chironomus_striatipennis_11404	Cs_spok	CYP307	MYQSMFLLFSSNTIYIMLTCIILTIVLMANDLNVKQLKKKLSLKSQLQSRLSQLNLFGGNDETIENNNNNLKEAPGPKRKFIIGNLDVLDGYDIPYQAFSDLAEKYGNVIKLQMGNVPSLVINGVENIKEVLIYKGHQFDSRPNFKRFQMLFDGNKENSLAFCDWSDMQKVRRDMLSTHTFPRKFSMSFNRLNDITIENYHQLSSEIRREMANEKSISIKPIVMEACGNIFTEYFTTRSFDRNDKNFQMLIKNFDKIFWEVNQGSAADFLPFLLPFQYKNMKKMEQWSHEIRQFILNNIITDRFSTWNVGNEPNDYIESLIDHVKQKLEPRIEWDTALFALEDIIGGHSAVANFVCKTLAFIAQDKEIQKNIQSEVDNLLNERSEKSVLIGDRNKLIYT…
Chironomus_striatipennis_12821	Cs_CYP15a1-1	CYP15	MFISSVIIMVFIMACYWLLTKRPMDFPPGPKFLPIVGNINILKHIKILKFHHLLWHNLSKLYGPVVGLKFFHKYVVIVSSKEAIKEVYTRDELNGRPDGFFFRVRTFEKRLGVVFTDGQFWENQRRFSATTLKHLGVGKFGMVKHIEHEAEELVSEFMKKAEVSEVFPMHSAFDISVLNLMWVLLKGERFELDDQKLIDLVAAVHKNFQVIDMSGGILNLFPAIRFLMPEQSGYKELVDTMKPIWNFLDEEIKIIKDNYDPALEPKCFVEAYIKEMSKSQDQDNFFSDEQLFGICIDFLQAGSETTANSLGFAILYMLHHPKVMRRVQIEIMSIVGANKLPKLSDRPKLKYTDAVISEVQRCANIAPLGIAHRAVKNAHLNGFLIPKDATILCNLYSLN…
Chironomus_striatipennis_12996	Cs_CYP15a1-2	CYP15	MFISSVIIMVFIMACYWLLTKRPMDFPPGPKFLPIVGNINILKHIKILKFHHLLWHNLSKLYGPVVGLKFFHKYVVIVSSKEAIKEVYTRDELNGRPDGFFFRVRTFEKRLGVVFTDGQFWENQRRFSATTLKHLGVGKFGMVKHIEHEAEELVSEFMKKAEVSEVFPMHSAFDISVLNLMWVLLKGERFELDDQKLIDLVAAVHKNFQVIDMSGGILNLFPAIRYLMPEQSGYKELVDTMKPIWNFLDEEIKIIRDNYDSALEPKCFVEAYIKEMSKSHDQDNFFSDEQLFGICIDFLQAGSETTANSLGFAILYMLHHPKVMRRVQIEIMSIVGANKLPKLSDRPKLKYTDAVISEVQRCANIAPLGIAHRAVKNAHLNGFLIPKDATILCNLYSLN…
Chironomus_striatipennis_13364	Cs_CYP15a1-3	CYP15	MFISSVIIMVFIMACYWLLTKRPMDFPPGPKFLPIVGNINILKHIKILKFHHLLWHNLSKLYGPVVGLKFFHKYVVIVSSKEAIKEVYTRDELNGRPDGFFFRVRTFEKRLGVVFTDGQFWENQRRFSATTLKHLGVGKFGMVKHIEHEAEELVSEFMKKAEVSEVFPMHSAFDISVLNLMWVLLKGERFELDDQKLIDLVAAVHKNFQVIDMSGGILNLFPAIRYLMPEQCGYKELVDTMKPIWNFLDEEIKIIRDNYDPALEPKCFVEAYIKEMSKSHDQDNFFSDEQLFGICIDFLQAGSETTANSLGFAILYMLHHPKVMRRVQIEIMSIVGANKLPKLSDRPKLKYTDAVISEVQRCANIAPLGIAHRAVKNAHLNGFLIPKDATILCNLYSLN…
Chironomus_striatipennis_01565	Cs_CYP6FX5	CYP6	MRCLNDPVSVEGQSVVNCNKKYCTILRQELMDPPGKINTFVRGCEEKPILLDEVIEDPNFKTYYRSCSEDLCNSGDALKSQTEQKISPDGYDGENLLVPGLPLNKILVILMSVVFLVRWRYNYWRNLNVPFIAPTFPFGNIKGMGKEYSQFQLLQDVYQKFKHNSSPFVGLYYYLSPVILVKDMELVKKIFIQDSAHFIDRGAYYNEKDNPISAHIFNLDNPKWKTLRTKLTPTFTSGKIKMMFYTVYDVAERFVKKLSSEVEIAVDGEIEIKEFAGRFTTDVIGSVGFGLEINSLDNPTTEFRVHGVNTFEKPNHPALVNTFSVAFKDMARKLHICQVSREIEQFFQGIVHQTVKHREDNGIVRNDFMQLMIQLKNHGKLDGETLSVGKLTMDEITAQ…
Chironomus_striatipennis_03994	Cs_CYP6AET1	CYP6	MKLIVIFYIIASILVISKTVTSKKADKKEKPEWAKKDIRDFTDADMERLLEQWEEEDEPLEPDELPEHLRPAPSIDMSKIDPSNPEALLQQTKKGRTVMMFVSVNENPTKEEAEEITKLWQTSLWNSHLQAERYMIDTNRAIFMFSDGSQAWKAKDFLVEQDRCESVTLENKSSEMILEVLIFIISAISLLWLFFKVKFNYFKNLDIKHRQPRIPFGNMQGFKRKLHSSHFFRNLYEEFKGTSQFCGIYLFTKPSYLIIDLDLVKSILVKDFAYFHDRGMYYNLKDDPLSGHLLNLEGEKWKKLREKLTPTFTSGKMRYMFPTIIDVATKFEEFMNASITENNEPEIKGILARFTTNIIGSCAFGIDCNTFEDKDSKFLEMGLKAFEQPRNSFLKQMIA…
Chironomus_striatipennis_10892	Cs_CYP6FW1	CYP6	MIFLLTTFTLLAIACALTFTYFNAKYKFFTSRNVVGPKPEFFFGNMREAFFKRRHFSSIIDDFYQMYKNTEQIIGFYNITTPYYLLISPDLIKQILVKDFKHFRNNEFSGLSDKKKDPVMALNPFVMRDEEWKEKRTEVASGMTQNKLKSMFPLVQDVGKRFAEYIKLELNRNQLKSFDSREISVRYTCDTVSSCIFGIDGGSFTKKESEIISMGNKMIRSISDAAKSFLPKRLMPQDVQDFFVYLMEEAIKYRNNHSISRDDFLAHIISLKKKKDMSEIEMVAHGVTFFLDGFDTSSIGLAPIFYELGKNKRVQNKLREELVTAFPNENDVTYDKLLDNQYLENVIYESLRISPPITFANRECSENITLELNNKKKITIEKGEKVIIPLISIQQDPEY…
Chironomus_striatipennis_01045	Cs_CYP6GC1	CYP6	MDLVTQILAFLIGFSSFIYYLLHRRLTYWERRNVPHIKPEFFYGNSRGIGKDFSSGTFFRNMYDKLKDKGPLVGVYVSVMPMAIATDLDLIKTILVKDFDVFTNRGLYYNKEDDPTSANLASVEDEEWKNLRNKITPTFTSGKLKMMFPIIVDVADRMIKAIAVESSSGQSVEMKDLASRFTTDVIAEVAFGIECHSLEDKNSKLFKMGQKSFGDISFWKRTLTSVYPDLARKLHVTSSNKEVVQFFENVIQQNIKYRQENNIQRNDFMSLLIKMMNESTLNYYEALAQSFVFFLAGYETSASTMTFCIYELAQNLEIQQKARESVVKVLEKHNEKFTYEAVADMQYIEQCVKEGLRIHSPASGTRRIAKRDYKVPNTDIVIEKGTSVMIPASAIHFDP…
Chironomus_striatipennis_00823	Cs_CYP6-1	CYP6	MNLFLIIGLIVVFIHSLNKYFLNYWTRLNIPQLDGKFFFGNGKKLFTKQTSFLEFFEEIYKKTKNHRFFGIYMLYKPVLLINDPKLAQDILVRDFSIFHDRPMPADSAEYCPLMANLFNMQGKRWRELRVRLTPAFTAGKLRNMIPIQKTSTEILLNYIRKNIKNNENVFDFKETLARYILSTISSIGFGIDNDCINEPDNMFRKICLMVFELSMSNGIKNFLMFFLPDLFSFLKLDPFTPEVSPFIVSMVEQTIAHRENCNLHRNDFMDLLIKLKNVGYLPADKDDEVEDEWSSRQVDVDRKKKISMDEVIGQSFVFTIGGFETISSCMHFLLFELSRNQKAKQKLQQEIDSILESQKSDEITYDALLSMKYLDCCINETLRKYPLGGLLNRVNSKDY…
Chironomus_striatipennis_00940	Cs_CYP6-2	CYP6	MFLFIFCIFFVILLYLVDRKFHNYWSNRGIPFKNLQFLLGEVGRLITQRKCIGEFIGDIYQTNKHQNILGLYFLYRPILVINDPQLIQDVLIKDFVNFHDRGLPIDEKVDPLGGHLLLMSGQRWRDLRVKLTPLFTSGKLKGMYPTIRSNAQVMQDYLVKNVENGNEIFDMRDLLARFMINVISSVAFGIENDCINEPENIFRKIALKVFEPTFKRLFQDTLATFLPSFVLMTKFKQIPKEIEDFFMNVVRQSMELREGSKEFDKKDLMQLLMQLKNQGFLSVDKDEDEANPDKKETQKGMELKKLTFEEVTAQAFLFFVAGFETSSSTSNFCLLELSRNPQIQQKVQDEIDKVIKNSNSTELTYEMLSELKYLECCIDETLRKYPIGPILVRKCLKDY…
Chironomus_striatipennis_06765	Cs_CYP6-3	CYP6	MIIFIVIFSILSIIISILIYQRINYFKNINVPHETLNILFGNTQKSTLGKCSVTYDTDRIYTKFKGRGLCAGFMNGFTPYLLPLNAEVLKQILITNFKNFRNSSFSLETERHSVISLNPFWLRNEKWKQKRSELSPALTSSRLKGMYPLIDDAAKQFSDYIRIKMASNTSMIFDVRDISLRYSCNSITSTTYAFDAQAYDEENTSEILNYGKRMWRSISTSTMLPSSPITREVNQYFIRIMNQAVQRRRYSNEKRNDLLNYVISLKDKRNFSELETAAHALVYWLDGFETSSLALTYVLYELSKNTRVQDKLRIEINENVDTNQTAVPIETLLNLTYLDQVFYEAIRLHPPLHYTTRVCNESIELISDEQKILIPIGTTIWIPIYSIHRDPDVYENPHE…
Chironomus_striatipennis_07942	Cs_CYP6-4	CYP6	MLLYLAAILFLLYIWIKSIFNYWEKLGFPFVPGTFPLGSTSQVGRTEHMSQFLTREYNNFKHKTPAFGIYHMLRPTLVLTDPELIKEILVKNFENFHSHGITINEKADPLNGNLFFKSGQEWKDIRAKLTPTFTSGRMKMMFPLVSSIADDMIEYLKEIVEKTDTHEVKEIYSSFTTEVIASVAFGINTKCHGNPDNDFRRMARSIFEPTAMENIKNLIIISSEKISKLFNLSFNRQETTDFFQRIVRENLEYREKNNVNRNDFFQLLINIKNSEIGMSFNEIAANSFVFFAAGFETSSSAMTFSTYEIALNQDIQDRLRNEIQEVLERHNGELTYDGIKEMKYLDMVFKETLRKYPALDNQNRKSTHDFKIPNSKLIIPAGTNIIIPVDGLHNDERFY…
Chironomus_striatipennis_08053	Cs_CYP6-5	CYP6	MSLSGVEISIILLSSILFLIFYWLNRRLNYFKDRNIPYLKSFPLLGALTEALIGKKGLYDCVDDIYKNPKFKNEPFFGMFMFHKPSLLIKDPEIIKQILIKDFNSFANHVGGSGDHDPIGRDNLFLSKDGMWKNLRKKLTPFFTSGKMKSMFPILDKIGDNLLEQMEKMSSNGNSVEMKVKEKLSLFTTDVISSVAFGVDSNGLNNPKSDFARISKILFDFTLRRGFEFTALFFLPEVSKFFNFKMFTEEGTEFMTKTITHVMNEREKSKISRNDLIDTLIEIKNSEMKNNDEKPMAIETLIAQAAVFFSAGHETSAGTATFVLYEISKHQDIQERVRVELQEALMKNDGKLTYDIVMHETPYLHQVFLEVLRIYPVLPLLDRECSNPNGYSLKPYSDF…
Chironomus_striatipennis_08573	Cs_CYP6-6	CYP6	MGVLIPIALIFVFVILWFYWQQTYFKRHNIPYVQTNVLLGGLSDALLKKCGFFENVLRLYTRPEVKDVPFFGFYIFQRPALVIKDPELIKRIMIKDFNSFSNRVTASYDADPLGKYNLIFLKNPLWKNLREKVTPFFSSGKLKKMFYIMDTLSTDLINYIDKKIPENSDKIEMNVREMAAMYTTDVIASTAYGLKANTLENPDSGFRQVGKRLYTFSFISGLGRFLQATRPEIVPYLGYKRFDDESSDFIRTNVKHVMKEREKTGEVRHDLIDILNELKKTDIRDVDGKPIHDNVLYAQAAVFFIGEFEIEFLAGFETSSSSSSFAIYELVRNPHIQERVRAEIKEMLQNHNGEITYDGIMNETPYLFQVLLEAIRLYPVVPWIDRECTDPNGYSLEPY…
Chironomus_striatipennis_08590	Cs_CYP6-7	CYP6	MLINSIIAFFVVIAITIFGFLYHQFTYWKRRNIPYIKPNWIYGNGKEIEKTIHHSKFWIEVYQKLKHQGPVGGIFVFFNPIAIITDLDVARQILIKEFNIFPDRAHFYDKKHDPISAHLSNIEGNYWKFIRSKISPAFSTGKLKSMFQPIADVSDKFLQKCEEITQNGNTVDMRELSVRYVSDVLGLIGFGIDCNSMTKNDSEFHKIAVDTVADITYMKKTFLECNREFFRFLRISTISQDTRNFYTRIVDDILKYRNENDVQQNDFLSLMVNSKDNLRPLLREEIIPQTGNFLVAGHETTVSIMTHCIYELSINKDLQEKARRSVHNVLKEFDGKLSYEAIQKLDYIEQCIFETGRKYFISLGVRRKATQDYKVPNTDIVIEKGTIVQIPVYGFNNDP…
Chironomus_striatipennis_09042	Cs_CYP6-8	CYP6	MSLWIILAVIAAVFYFLNQHFHSYWSSRGIPYKEPPFILGEIYGVIFGKQSFGEFFYKIYQKHKKNKVVGLYFFYQPALIVADPVLVQDVLIKNFTSFHDRGLPVNEEVDPLSGHLFSISGQKWRNLRVKLSPTFTSGKLKGMFPTIRDCGQVLQDYIDKNVKTGNDVFDIRELLARFTTSVISSVAFGIENDCVNEPDNIFRKMGQKFFEPSLSQMFFDILALFMPSLIVRFQIKTTPDDIEEFFMNVIRQTIEYREKNKGFERKDFMQLLIQLKHQGFISAENDKTIDTKKLTFNELAAQAFVFFIAGFEKPSSTSNFCLYELSKHPKIQKKVQDEIDKVMKASNSSEISYDMLSEMKYLDCCIDETLRKYPILAMLNRECTKKHTFAGTNWTIEKG…
Chironomus_striatipennis_09857	Cs_CYP6-9	CYP6	MNIFILISFIATIIYLANKYFFSYWTRRNVYQVEPTFLVGNIGKLLALKAHMADIFSDIYFKHKNKRFVGGYMSYKPLLIVNDPILYQDVMIREFQSFHDRPTPGEVAETHPLVGNLVNLRGQKWKNIRTKLSPTFTSGKLKAMFPIMRDCCKVLQDYMEKNIKNGNNVYDLKDLLARMTINIISSVGFGVENDCINEPNNDFRKMGLKLFEPSLRNGLVNAMVFLTPDLVTKMKINPFPADVTEFMFSVVNQTVEYREKNNYQRNDFMQLLIELKNKGYVSADKKDEHEVELMTENEDTKFTMNELTAQAFVFFGAGFETSSSTMSFCMFELARNKDVQSKVQEEIDRVMKTAGPEGITYDLLAEMKYLDCCIDETLRKYPIIPVILRLSTKDYKIPG…
Chironomus_striatipennis_12776	Cs_CYP6-10	CYP6	MGIIPTLIVILFIIFFLNRYFLSYWRRQGIPQNDNPNFFIGDIKKMFTGKSTIYDVLYDIYMEKKVSKLFGIYLSYRPVLVVNDPVLIQDVLIKDFNTFHDRGLPVNEEKDVLSGHLFTLGGQKWRDLRVKLGPVFSSGKLKGMYPTIQENTKALENYLMENVKKGNDVFEFRDLLARLTIDIISSVAFGVDSHCINNKYSAFRDFAGKIFEKCLRMLVVGSLMIFCPKLFSKLKFRSVPIQNEIFVTEMVKNTVEYREQNGIKRKDLMQLLIQLKNDGYVSVDRDEKIEKQQQIRKFTMNDIAAQCYIFFIGGFDTSSSTMTFCLYEFCKNKEIQSKVHDEIDKILENSDDGNFSYDMLNEMKYLECCVNESLRKYPIAPFLMRETNKDYTFAGTNLK…
Chironomus_striatipennis_12860	Cs_CYP6-11	CYP6	MGFWIVTALFFAIIYLLNQYFFSYWSKRGVPYKDPKFIIGEFGSIALPTKPFGHIFKEIYEEFKQHKILGIYFSYRPALVVNDPVIIQEIMIKNFNSFHDRNLPVDEETNPLSAHLFSLCGQRWRDLRVKLSPTFTSGKLKGMYPTIRDCAQVLQHYIGKEIKNGNDVFDIRDLLARFTTNVISSVAFGIENDCINDRENIFRKIGIKIFKPSLRRSIMRAFTFFVPNIFGFMREKLNIKIKVTSEEIENFFMTVVKQTIEHREKNSDFERKDFMQLLIQLKNQGYISADKDEVDKNVDNDISTNKKVDTKKLTFNEVVAQAFLFFIAGFETSSSTSNFCLLELCKNPKAQKKVQEEIDEVMKASNSREITYDMLGKMKYLECCIDEALRIYPIVPVMF…
Chironomus_striatipennis_13029	Cs_CYP6-12	CYP6	MEVLLIICFVILIVYLLNQYYFTYWKRHGFHQMDDPKFLVGNISDLFFFRKSFSNCFIDLYEKFKHHKYIGCYFTYKPILFVNDPEVVKDILVSNFSSFTDRPRFVDEVRDPISTHLFNIGGQKWRDLRFKLSPTFTSGKLKGMFPIMRGCGKTLKDFLIKNNSNGKNVFNFIDLFAKYTTHNIVTVIFSIDSDTFDDPNNVFRKISANFSEPSKRQHIMDIFSFLIPNILHAISVFNFRSVTANVNDFVMNFVAKIVKHREDTKFQGNDFLQLLIQLKNQGYIPSKKNEEVEQNDDKTRNENIIVMKKLTMDEIAAQVHVFFVGGFETSTATMSFCLFELCRHPDIQRKIQEELDNIFGKDSNFDDVTYEMFNNLKYLECCINETLRLYPPLAILFRT…
Chironomus_striatipennis_12206	Cs_CYP9AT13-1	CYP9	MLFWILLLIVIYLIYKWGTNTFDYFEKRKIPFNRPLFLVGSRLSIILKNCDIIENVQQLYKEFRNEKVSGMFEFRQPVYFIRDPEIIKRLTIKEIEHFTDHRLVIDENVEPLFAKSLFGLTGQKWKDMRATLSPAFTGSKMRLMFGLMNQVGSQMTSTIRDQIKEGTTYEVEFKDFAKKFTLDIIATCAFGIEVNSFKNPDNDFLKIAGKATNFANIPVYKLAMFFLLPDLMAKLKIKLLDSDLYEFLDVAMRDTFKEREKRGIIRNDVIDLLLEVKKEESDIGKHKARRNWTDEDLLAQCFSFFFAGFETVSAVMTLLAYELLLNPDVQTKLQKEVDEVYKSLDGKELTYEHVQGMKYMDMVVSETLRKWPPAPLIDRKCTKPFTLEYDDKKIDFEVG…
Chironomus_striatipennis_12207	Cs_CYP9AT13-2	CYP9	MICKLSCMLRISCFMTSEIHQTWKRGSIWSYSSGIFKVISIMIYWILIFVVIYLIYKWGTNTFDYFEKRGIKYNKPIFLVGSRLSILLRNSSMVDAVQKFYKEFRNEKVSGMFEFKHPTYFIRDPEIIKRLAIKDFDHFMDHRLVLDEEVEPLFARGLFGLTGQKWKDMRATLSPAFTGSKMRLMFNLMNKVGSQMTATIRDQINNGKSNEVEFKEFARNFTLDIIATCAFGLEINSFEHPDNDFIKISRKATNFGDIPMYKFIGFFLFPKLMAKLNIKFLDKDLYEFFDGALSDTIKEREKRGIVRNDMIDLLLQAKKGSLTHDESQEEKLSNIGFATVEESDIGKHKVKRTWTDEDLMAQAFIFFFAGFETVSTVMTFMAYELLLNPDVQTKLQKEV…
Chironomus_striatipennis_12338	Cs_CYP9-1	CYP9	MIFWFLLIFGFVIYKWLTINNDYYDKLGISYEKPWPIVGNNLNILLQKESLNDITSRCYKKYKSSKIYGYVNFMSKIFIVTDPELIKKITVKDFNHFINHDDSIEMDDLLSRSIFALRDKKWRDMRTTLSPIFTSSKMKLMFGLLSYHSRDFIKFMEEQVEVGNNINVDVGDIFKRYTADGISTAALGFIGNSVRDKNSQTCRMVQQLDNDFNGTLGALKFMLASGFPKIYKFFNIQLVGKEVNEFFKRVVLDVMNERERYNISRPDVIQLLLQARKGQLEHKIDDVDVDKELSNFSAHTELDVSLKNEKMSYFEDMDWVAQGFLFFGAGFDTSTMVLQSLCYDLADHPDIQEELIAEVDNAHAKFSDFLITYEALHKMKFLDMVVSESLRLRPPGGLT…
Chironomus_striatipennis_02035	Cs_CYP4aa1	CYP4	NRGVPLSRECPGLLRLWLFIFPFFAVYEPEYLQKILGSKVNTEKSFFYKFLHNFLGKGLITNSGVKWSSHRRYIQPAFRNSILEKFVKTFADSAQCLQEKLMRGPDVLNITQFVNDCVLDVLNEAVLGVQILEKTSKGKHEESPWRQGKVVVQDRVARPWLMFSWIYNWTQTSTDEIEQKGRLNAFTREMIRKRREESENGTAKDRVSLLEFMIDINKRHPDFTDEDIVDETCTFMLAGQDSVGASLAFAMYLIAQHPEHQRKCIDEIDEIFGSDDRPPTMNDLHEMKYLEMCIKEALRLYPAVPIMARKLGEEVRCGKYLLPAGAEVFILPYITHRLEHIFPEAEKFVPERFTPENVEKRNPYAFLPFSAGPRNCIGHKFAIIEMKTIISRILRSFTM…
Chironomus_striatipennis_09157	Cs_CYP4D106	CYP4	MKYGPIWRFEINPFVPFIYVRDPKIVEEILTSQKLIDKANEYDMLGKWLGSGLIVSSGKKWFQRRKVITPAFHFKILEQFVNVMEKHGRTFTRKLTDFGGEKIDIFSIISLYTLDVICESAMGYELNAQLDETSEYVMAVKEITAIYFSRIYDIKKRIDFFYKLTSLYQREKLVTKKLHDFTLNVINARRKFWEEQGKDFNPSDLVDDFGAKKKIAFLDLLLQSKIDGVLLDNTSIREEVDTFMFAGHDTTSTAIAFALLNLAKNLDVQQYVYEECKEVFGNDFERAASMQDLNKMSYLEKVIKESLRLYPPVPTYSRKFREDVELGGYTFPANVSTKMQIYVMGRDPNLFPNPLKFDPTRFDDEKKNPFNFRQPPIHRVPGDTKIKNQYSLNDDLTKL…
Chironomus_striatipennis_09572	Cs_CYP4C167	CYP4	MIEKVVYIDQSLIMRYYDKIFFSISPVTLAVIVMIVSWIINYNRKRARMVRLINKIPGPPALPLIGNAIEINVEHDEVFSRLTGLRKLFGRKQGLNKGWLFGTPYVMISKPECVEPILSSPKHIDKSDDYTYLQAWLGTGLLTSFGQKWHSRRKILTPAFHFKILEDFMDIFNEQSSVLVKKLEKEIDRDSFNIFPYVTLCTLDIVCETAMGQHVNAQGDKDSEYVKAVYEIGSIILNRQTKFWLHSDTIFRLTSDYRRHQECIKILHGFSYKIIREKRDMIRSERLNNNNIVNNNNNNNTTKIDQNGNHVSKLYIEDDNFGKKKRLAFLDLLITASDAQKGAHLTDEDIREEVDTFMFEGHDTTSAAVSWSLLLLGGNQKIQEKVFQEIDTIMCGDRD…
Chironomus_striatipennis_11377	Cs_CYP4PYW1	CYP4	MFLTSFLIVGIISFIAWYQIKYHRRNYLLSKIPAPKKLPIFHNSIEFIGKGAKEVFDWLDEQAEKFSPVYHFTISPFDSGFAVVSDVKIIEALLTSQTQLDKTVDYDLLVPWIGTGLLISTGKKWFQRRKLLTPGFHFQILDKFVDIMNGQAKVFVEQLEKHEGKFVNIFPLVSLYALDTVCEAAMGIKINAQTTDSEYLRAVKEVTTIEMIRSFDETKRNKFLFQFTEMYKREQQSIKVLHEFTDQVIQRRREELLNANQVDDVDEVGKKKKKALLDILLSSSIDGKPLSNLNIREEVDTFAFAGHDTTSSGISFTIYNIAKYPDVQQKVYDEIMEVLGDDDELTVQKLSNLHYLDLVIKESLRLFPPVPYYGRKLSEELTAGGYTFPKDMNIYVSPY…
Chironomus_striatipennis_11455	Cs_CYP4G304	CYP4	MAGPISAEYPSQSQGTSMTVFFSLLLPAIVLWYIYWKLSRRHMYKLADKLPGPTGLPFIGNALDLTGSSHTVFKTIVEKGKDFNKVIKLWVGPKLIVFLVDPRDIELVLSSQVYLEKSPEYRFFRPWLGNGLLISSGQKWRAHRKLIAPTFHLNVLKSFIELFNDNSRLVCKKMKALNGKTFDCHDYMSECTVETLLETAMGVSRKTQDQSGFDYAMAVMKMCDILHLRHTKIWLYPDIIFNLSKYAKAQVKLLDVIHSLTKKVIRNKKEAFAKGTRGTLATPEFIKPEEKEQKKEEAKKTSTTTAPTLEGMNFGQAAGLKDDLDFDDGMDVGEKKRLAFLDLLLESAENGAVISDQEIKEQVDTIMFEGHDTTAAASSFFLSMMGIHQDIQTKVVEEL…
Chironomus_striatipennis_12841	Cs_CYP4G305-1	CYP4	MAVEQIIQSSVFSSPLLMPLLAIVFVLAAVHFWQMTRRERKIGDLLPGPPTVPIIGNAYYFLNSTNHEIFNKAIDLVNCYGSVVRGWVGHKLLVGLSDPRDVELILGSQVHIDKSDEYRFFQPWLGNGLLISTGEKWRTHRKLIAPAFHMNVLKSFMSTFNDNSRFVIKKLMKEAGKEFDCHDYMSEATVDILLETAMGSKRTSESEEGFKYAMAVMKMCDILHRRQFKIFSRFEPFFTLTGMKEQQKKLLGIIHGMTRRVLNEKKAIFDKNLSEGNLPSPSLQEIIKSDATVDQAIKKAKAKAQNLDAGLRDDLDDIDENDVGEKRRLAFLDLMIETSHYNPQQLSQEEIKQQVDTIMFEGHDTTAAGSSFTLCMLGCHPDIQEKVYQEQKTIFGDSD…
Chironomus_striatipennis_12842	Cs_CYP4GMR6-1	CYP4	MNVTVDHLDIASESSWNYPVVTLGFSLVTLVLAHFYHETSHMARLGNKIPGPKPLPFVGNLMVIWGLKGNHHAFKRAMKLSKQFGRIIRGWVGWKLLVVLWNPEDVEVILNSQEHIDKSDEYRFFRPWLGNGLLISTGEKWRTHRKLIAPAFHMNVLKSFVPTFNENSKRVVEKLKIEIGNEFDCHDQMSEATVEILLSTAMGFKKTDKQKEMSAFKYAMAVMKMCDIIHKRHIKFWYRLNWLYNMSSFKNLEEKCLNIIHGFTNKILAQRRSEFNENLKKGNLPKPTLQEIIKTTTKNDTADGLRDDLDEIDENDVGEKRRLAFLDLMIETSHYNPSQISDVEIQQQVDTIMFEGHDTTAAGSSFFLCMMGCHPDIQEKVYQEQKAIFGDSGRDCTFA…
Chironomus_striatipennis_12981	Cs_CYP4GMR6-2	CYP4	MNVTVDHLDIASESSWNYPVVTLGFSLVTLVLAHFYHETSHMARLGNKIPGPKPLPFVGNLMVIWGLKGNHHAFKRAMKLSKQFGRIIRGWVGWKLLVVLWNPEDVEVILNSQEHIDKSDEYRFFRPWLGNGLLISTGEKWRTHRKLIAPAFHMNVLKSFVPTFNENSKRVVEKLKMEIGNEFDCHDQMSEATVEILLSTAMGFKKTDKQKEMSAFKYAMAVMKMCDIIHKRHIKFWYRLNWLYNMSSFKSLEEKCLNIIHGFTNKILAQRRSEFNENLKKGNLPKPTLQEIIKTTTKSDTTDGLRDDLDEIDENDVGEKRRLAFLDLMIETSHYNPSQISDVEIQQQVDTIMFEGHDTTAAGSSFFLCMMGCHPDIQEKVYQEQKAIFGDSGRDCTFA…
Chironomus_striatipennis_12982	Cs_CYP4G305-2	CYP4	MAVEQIIQSSVFSSPLLMPLLAIVFVLAAVHFWQMTRRERKIGDLLPGPPTVPIIGNAYYFLNSTNHEIFNKAIDLVNCYGSVVRGWVGHKLLVGLSDPRDVELILGSQVHIDKSDEYRFFQPWLGNGLLISTGEKWRTHRKLIAPAFHMNVLKSFMSTFNDNSRFVIKKLMKEAGKEFDCHDYMSEATVDILLETAMGSKRTSESEEGFKYAMAVMKMCDILHRRQFKIFSRFEPFFTLTGMKEQQKKLLGIIHGMTRRVLNEKKAIFDKNLSEGNLPSPSLQEIIKSDATVDQAIKKAKAKAQNLDAGLRDDLDDIDENDVGEKRRLAFLDLMIETSHYNPQQLSQEEIKQQVDTIMFEGHDTTAAGSSFTLCMLGCHPDIQEKVYQEQKAIFGDSD…
Chironomus_striatipennis_13373	Cs_CYP4GMR6-3	CYP4	MNVTVDHLDIASESSWNYPVVTLGFSLVTLVLAHFYHETSHMARLGNKIPGPKPLPFVGNLMVIWGLKGNHHAFKRAMKLSKQFGRIIRGWVGWKLLVVLWNPEDVEVILNSQEHIDKSDEYRFFRPWLGNGLLISTGEKWRTHRKLIAPAFHMNVLKSFVPTFNENSKRVVEKLKMEIGNEFDCHDQMSEATVEILLSTAMGFKKTDKQKEMSAFKYAMAVMKMCDIIHKRHIKFWYRLNWLYNMSSFKNLEEKCLNIIHGFTNKILAQRRSEFNENLKKGNLPKPTLQEIIKTTTKSDTADGLRDDLDEIDENDVGEKRRLAFLDLMIETSHYNPSQISDVEIQQQVDTIMFEGHDTTAAGSSFFLCMMGCHPDIQEKVYQEQKAIFGDSGRDCTFA…
Chironomus_striatipennis_13122	Cs_CYP3997A5	CYP3997	MGFFLPLIGFIVLFLIIYALIDAYPKYKLNIPSPIPSLPIIGHLHTVIGLDTEQQLIFAHKCLLMNDRMMKFWFFNILAIVPSAPDLFQKILSSEECMEKPFIAYRLLTLNNGLLASRFHRWQRDRKFFNNSFKMSTLQSFLPIFNEAADRIVDDMRDNVNCEAFNISPYIFKCTLKMICSTSLGMRINESENDEAFDKIYHAVNYVIESIASLQNKPVIYPETIYLLTPRAWKHIASAWFLRNFHFKIMSERRKVLDSQEKNNNKCDEDNPYYDIFIDQLLKNKGLFSDREIWEHILTILAAGYETSATCLSHCTLFIAMFQDVQQKMFDEIREIFPNGDEEITLDRLGKLQYMERVIKETLRIAPVGPVIFRETRKEFEIEPGLVIPKGVIFILHIF…
Chironomus_striatipennis_02735	Cs_CYP3993A5	CYP3993	MYDYLVHTKAEDRLIKLKRFHKFSPRYFRVKLWKMDYVVIYDPDLLKKVFNSQLACLRPFRNCFQLEKGLLSSEYHTWKKSRKILNGGFNLNILKGLIPIFSEHTGSVVKEIKKHVGGEEFDILLPLAKLTTKSIASTIMNVNDVEVTDIDKLISEVAIFLDLTCKRMLYPFLEKDWIYRWTKSYKREQEARDYAMAYGDELIAAVRKRNSQEKELKNENGNATEKKDEKVEFIIDTLLHNEEKFTDEEIRDHVMTLLATSSETTTRFVATTLLQLAMYPQYQQKAYDEIVDVFGDNVEDIDYDKLNSCRYLEMVLKEVLRLFTSVPIYQRETIDKLDIGIGKPLEKGAKIIIFAYILHRRKDLWGENSEAFDPENFSYERTSERDPYCYLPFGAGPRN…
Chironomus_striatipennis_07015	Cs_CYP325BP1	CYP325	MIVFVFFLTVLAVFLVQSYFQRKKFYKFADKIPSPPTFGFLGHAPYFLGKDEQGRLEMLHQLCLEQKTYTKLWLGPAIMWMIVNDPKTIQKILLSPVCLEKPFFYKFLRLENGLISAKYDVWKIHRKSLNYSFNLRILQTFIPIFVDNAQKLINDIAVNVGKKKQFDLLPYATKTALNMICGTSFGLDIKNVDSSLIGDDVFHALEKLNKIISARSHSFLLYSEPIYRMTNYYRDEMRVRNVCYSSADRLITAKRETLSPDFDFNANSDLIEKHVIQKYMNKEKSVDDDMPTRKIFIDHVICNDTKFTDSEIRDHVYTVVAAGSETTALQTSHTIMLLATHPHIQERVAAEIKEVFYSDEVEMSYDNLVKLEYLERVIKESLRLCPVVPIIGRETQATM…
Chironomus_striatipennis_02166	Cs_CYP12a5	CYP12	MRNLLYRQVNLFTRRVYSTNLGSEIANAKPFSEMPTISFLKMVKESLPGGKYYKKSLKEVIQAFNEEFGEAVRIPAMLGNPEVVMSYNSEYFERIFRVEGPWPVRTGLDSLEYYRDTKRPEIYKDLGSLFVSHGEKWSNMRSIANPILMQPKTIKKYTTQVDDIAKEFIEVMRKIRNEKSEMPGDFSNYINTWSLESVAAVGLERRLNLFDENTNDENAKKLIIGIRNFFELTAEYDGKASIWKYYQTKGFKELLKTYDTLTDVILHYVESAMKEMEEENLSSKDSEDSILRKLLRADKRVAVIIVSDLLMAGVDTTASAVLNTLYCLAKNPDKQEILRQELIKILPEKNSKLTSENNKNMPYLRAVIKEGMRMYPVAAGNVRQTTKEIVVSGYRVPAN…
Chironomus_striatipennis_03727	Cs_CYP12b2-1	CYP12	MNIIFRKSRQFSLVTYFRNASTLSLKNEIASHHASENTKKFVDIPRMSRSEIILRFLPKGKYYGLGLNEMHRLMNEEYGNIVKMPSLFGKPEMIFSYNDSDNETLLRNESSKPHRYSFEPLKYFREKIRPDVYGGEYGSIASEHGDKWYKIRTLVNPVMLQPKMVQCYTESINDITQDFIKYVLARDSNNQILNRDLNLWSLESIANITLDRRLGLFNKNSNRDVEAEKMIQLIRKFFIMCVDFEVSPSIWKYYHTKAFKEYMEVNNELLNIVMNYVEDTIKETQENRNRKVENANGILQQLLKIDKRAAIIMAVDSMTAGVDTTASAITGILYCLAKNPEKQDKLREEILEAIPTPDLNSKSLSNLPYLRACIKEGLRLYPPVSGTSRKTDVDLTLSN…
Chironomus_striatipennis_04221	Cs_CYP12b2-2	CYP12	IKNLFTQVFNFYLQSRTNFLLFVMLRNIRQFNRFNHVQSSMLFYSTQTAQKYGSVVEFPEIVGRPSMLCTYNVEDFEKVLRHEGAMPHRRTLETLQYYRQKFRSDIYGVYGGLFTEQGENWHKMRTLLNPVLLPPKTIQQYVPRVDNVTKLFIKTLAKKIDGNGETPANTSDYLNMWSLESIANISLDTQLGIVSGDSNDEMAKKLIKSIRKFFIEVYQFEINISIWKYYQTKAFKGLLQIYDDITNIVLYYVEKAIEELPKKSSSEYTEESILEKLLKIDKNLAVVMCTDALLAGVDTTSSASIGILYCLAKNQDKQDKLREEIRGILKNENDDLTPKNMQNMPYLRACIKEGLRLCPPTAGTIRKAGEDLVLSGYRVPKGTDIVMPVAVLSQECYTK…
Chironomus_striatipennis_03852	Cs_CYP49a1	CYP49	MISRRALLSLLLRHNSYSSLINITSEPFDASTIITSDTTLRTEKKISKPFHEIPGPKELPGIGNSWRFAPIIGQHKIEQLDKVMLQLHEVYGNIVKVSGLIGHPDLLFVFDGDEIRNTFRREEVLPHRPAMPSLRNYKEVLHKDFFGDCPGVIGVHGKKWDTFRARVQQVMLQANAAKKYISPLNEIADDFLNHLEEILDEKSELPGKFLPELYKWALESVCRVALDTRLGCLSQNPNPESKKIIAAINTFFWRVAEVELRLPIWRFYKTKSYKEYIGALDIFRDLCMKHISVAMGKINMEKEVDLEHVSLLENILRETKSEKIATVLALDLMLVGVDTTSVAITSTMLQLSQNPEKQDKLYEELLKVLPTHDSPITPETLENLPFLKACIKEALRMYP…
Chironomus_striatipennis_04158	Cs_CYP301a1	CYP301	MQTSQKLLIYNQFNKSIFRVIRERSTVAATVCPYASQTDTNEVESARIKNETVTNYLPYEKVPGPRPLPIIGNTWRFAPIIGQFKISDIATMSFLLNQVFGRIVKVSGLMGRPDLLFVYDCDEIEKCYRNEGPTPFRPSMPSLVKYKSELRKDFFGDLPGVVGVHGEQWREFRSRVQKPVLQLSTVRRYVKPLEKVTDDFLQRCIQHLLDEKNELPHDFSNEIHKWSLECIGLVALDTRFGCLDEKLDPKSEPQQIINAAQFVLRNIAILELKAPYWRWFPSISPMWKRYVANMDYFVEICMKYISKATERLKAGSEGALDGEPSLIERVLREEKDEKLATTMALDLILVGIDTISMAVCSILYQLATRPEEQQKMYEELKRNIPDPNTPLTIQTLEKN…
Chironomus_striatipennis_04736	Cs_dib	CYP302	MLRNIKNLTRKFQTETLVKNDVKTMDMIPGPKGFLGLGNIFNYKKPFGKYSWYDLHKSGMDKYKEYGPIVCERMVPGFSIVWLYDPNDIAQIFNDGPGNFPCRRSHLALQKYRQDRPQTYRSGGILPTNGQEWWKLRSEFQKGLSSPQNVRNLLPQTDDMVKEFINVLSSRFDSNCTIQDLVPEIERFSLELTCLIAFDERMNSFADEQRRPDSLTSRLIKASDESNDTILPTDQGLQLWRFFETPTYKKLRVAQEFKEKVVIEFIQKKAYQKERGNSLLDQYLSNPKIDVRDIVGMSSDLLLGGIHTTSFSTAFALYHLSRNERVQNLLHEEAKKILPTVDDKITPQIMNTEIPYTRAVLKETFRLNPISVGVGRILNHDTILGEYLVPKNTTVVTQN…
Chironomus_striatipennis_09075	Cs_shd	CYP314	MEVHKFLIICTITTILFYIYLRFLRKMKKSSIPGPLSLPFFGTKWQSVDMTKLHEYYDGLNKKYGDVVMEVSGNFPIVSIFNREDIEKVLSCQAQYPFRPPNEIQSFYRMQNTDRYASTGITNEQGPEWLKLRTKLSLKTLENRKFYDRFCSDLNDICSDFNDVIRSVRNEKNIIKNFHENLRSMSFETNCFFVLGKRGFGNLEGSEKIKRLTDANVKIMEAIRDTYFGTQFWKYFPTKAYKNFAESEELIYDAISEMIEKILIEDKEKASDSEVTSILEKVVSTEGLDMKDKICGIVDFLSGSTEAKTATIMFLLYHLSEHPEAQDKIYKEASSLDEYLNADDLRKAHYTRAVLYETFRLTPTAPALARILETDLDLSGHLVNSGTFILCQTMVASVR…
Chironomus_striatipennis_12593	Cs_sad	CYP315	MSWRILNQISRFASTAAQNVTKSAPKVLDFNQIPGPKYYPILGSLNDVVQLGKNERLHLTIDEMHKKYGNIFRIRIDSIDAIFLSSADYIRSIFAYEGKYPKHPIPPAWLYFNEKFNIQRGLIFMNDEEWLQHRQIMNNFLLKDMTWTEKLVEMTCDNFISKLKRILDSEDATVVENLEDELYLWSIYSILNLMLGSSTSEQSDREFDATVWEFVTVVKQIFDTSSKLMSIPPRFADKIHMKVYRDFESSAQKSITIARRLISILSNDMQSSQNGLLQKMRSQHLSEDMIVRIFSDLIIAAGDTTVTTLQWMLHSIAKDFQFQDKLRKSITDEPGNLESPLVRATLKESLRLYPVSPFIGRFVDNDATIGGYGIPKGVLALASLYTSGRDPANFTDSHK…
Chironomus_striatipennis_00033	Cs_clan3-1	clan3	MDLITELLVVLFITIFLVRWRYSYWRNLNVSFILPIFPFGNIKGIGKEYSQFQLLQEVYQKFKHNSSPFVGLYFGEIEIKKFAGRYTTDVIGIKLRVESGYSSVGFELEINSLDNPIIEFRNHGINAFEKPNNSTLVNVFAVIFKDIARKLHIRQVRKEIEKFFQEIVRQTVKHREENGIVRNDFMQLMIQLKKGAFYGVMDLTQFLYSRHIKILDAGRRVASDSKNVRRRVASNAKSEDSNNQKIQEKARKNVRQVLAKYNNKLTYEGIKEMDYLLMRINESLRKHSRSFIIMSTFIIRRNVKSAFSFIKFNKFQLISTLLFSILSVCVCVGDPLTSVVRETRSLSENFGQSIHIGGSEQNSSRDKMNKLAIFGGTGMTGRCAVAYALSKGKHVKLLV…
Chironomus_striatipennis_00167	Cs_clan3-2	clan3	FCAIFRLIKMFFWLIFVSLFLIIYLTNQHFFSYWSSRKIPYKKPKFLIGELGERFFGKKSFGEFIAEVYQKNKSKRIFGLFMSYRPVLMINDPVLINDVLIKKFSSFHDRFLPIQKETNILEENMFNFVGKKWRDLRGKLSPTFTSGKIKGMFGTVHNCAQTLQDYVMKNVESNEEIFDILKRVSKDIEDFFVSVVQQTVNYRENHKEFERKDFMDLMIKLKNVGFVASDVDDEDEKLGKFKDKNEKTKLTFNEIVGQSFLFFVAVELSKNPSIQIKVQQEIDKILKSDEITYEKLTQMKYLDCCIDETLRKYPATPIIFRMCTKKHTFTDTKWTIDRGTLIFISLLGLHRDPDIFENPLKFMPERFLNSSTGSGRADGTFYLPFGSGPRNCIGSRMGK…
Chironomus_striatipennis_00238	Cs_clan3-3	clan3	MWCFEGFCGILINILLIIATILALHYVYLLSNRNYWINRGVFSPNSGALFGNLPGQVSGKRHLMYELDELYKKYKNSHAYIGIFNFRSPRFLVIDPDVAKDILVKYFKNFQGTELYGKIDEKSDPLFGNHMFFQIGDEWKNTRQAISPAFSNNRIKATHPILENVYEKMKKYIIDETRSGKTDGFDAKDISERYTIATVSSSIYNIDPKTFEGGESEILKSAQEFLTPSKKTLILFTLWSVYPFLSRFFKFSFAKPDAAKFFYDLMVSSMRQREASGVKNLDYLEYLIELKNRKEIDDKAVASHGASFLADGYATSSSTIAAALYELARNKKIQAKLRDEIKRSMPTDKDFTYDNIMNLDYLDQVWYETLRTLNPATHLGRLCVEPITLNMPKDKKVHF…
Chironomus_striatipennis_10460	Cs_clan3-4	clan3	MSSLAVFAIFCSVLYFIHRKLRENVTFFKRRKIVYDEPAVIFGNVGKVFFGKSSYAEVLIETYDKHVKERIVGFFNFNRPQLIICDTKIVKNILIENFDHFVNHSENISDSQSLGSLNYHQWNEIKNFMDIIFDDRSMKQMYELMLKSTDKMIEYLNYKEENDEEFLVDIKEISKKYCVNSLAECLGAQNVNCYRNKNERIFKIAEKIANNFGFIGHLKSLISSVFPNLYKALNIQLVDCQTKEFFNQAVIEEIKVRQVKKITRLDMIQLLLEAKNGQLHHYGMELSSSDGKDLKSNENLRKAKHNTWPDEYYVTVGYLLFSKGYGLSVNVLQMLCYELAKNYDTQMELIDEIDEINERDGITYDELKSMKLLNAIVDETLRLWPPATVINRICTKNYQ…
Chironomus_striatipennis_10954	Cs_clan3-5	clan3	MAVHFGIVLLLLFTIAYFFGWLVTIQKHNFFKFRGIAFLKPVIFFGNFYSAFIELDHPERLVNYFYTYFRSEKIFGIFNFFRPTIMVKDLNLAKKITIDYFDNFKERDSYDIDHVLNKSLFNQTGENRKIMRNLMEHFLSNEDFKNWHRDQNVLNSQSLVEQLLNDNKAMKDINITFNFQLYLVNIYHDIIFGSKSPKNEDKVILLKMMKQVEKDMTSIEGKMKIIFLTYFPKISKLFRLKIINSTVYESFIDYANKEMKDCTCHVDKIGLLNYLDKNKNLFPNEDNEIILQIFAFFIDGFFLTSKLFQVCCFELGRNENIQDELRKSSFNYNQFNESKILISFILETLRKWPLINNINRVCNQNCTVETKNGEKLKFYTGDFIKIPIIHMNNDFKYFF…
Chironomus_striatipennis_00051	Cs_clan4-1	clan4	MLEIETILIFLSVSLTTYYFVNYSKIKRVRELASKLPGHNGLSLLSSIYITLKTKRTDYVPRIFSFIKSDHPITKLWFLNKLLIITKDADFIHKIFNSQKVNDKPKLFYQGFPVKKALLVMSGADHKRHRKILNKAFKSNMLELLPAVFDEKSKKILDLMMDRVDCGEFELTEYVGAYSFESLGKTLMMIGMHKNVQDKAFKEIEDIYSQEVNTEFTVDFLQKFKYLELILKETLRLFAVVPVVARETSDEVNINGYLIPKNTSIIISIHAMHRDESYWGNDADKFRPERFEEELKNTHAWMPFTDGSRICIGKLNDLMRKNCGLINANLYPGYRYAMMSMKVFLINFLRRYNVSCATKLEDLETEMTFTLNIVNGYKAGICSR
Chironomus_striatipennis_00060	Cs_clan4-2	clan4	MLEIETILIFLTVSLTTYYFVNYSKTKRVHELASKLPGHNGLSLLSSIYITLKTKRTDYVPRIFSFIKSDHPITKLWFLNKLLIITKDADFIHKIFNSQKVNDKPKLFYQGFPVEKALLVMSGADHKRHRKILNKAFKSSMLELLPAVFDEKSKKILDLMMDRVDCGEFELTEYVGAYSFEAFGKTLMMIGMHKNVQDKAFKEIEDIYSQELNTEFTVDFLRKFKYLEHILKETLRLFAVVPVVARETSEEVNINGYLIPKNTSIIISIHAMHRDEKYWGNDADKFRPERFEEELKNPHAWMPFTDGSRICIGKLNDLMRKYFGLINANLYPGYRYAMMSMKAFLINFLKRYNVSCTTKLEDLETEMTFTLNIVNGYKAGICSR
Chironomus_striatipennis_01086	Cs_clan4-3	clan4	MGFKVNLFTTFVGISGIAFLNPSCIFLTTGLVILIVLYSYWKNWQYLMKIPGGKGISIKGFFENSASDFYENMKKLWIKYGKDKFVVWIGFERFVAVSKYEDVKTILTATNDNFLMEKYHAMWPWIGADVVRGSDFPCQIFTNVITSSALNDFTKDVSFVDHMSRRFGALCKHNMSSGDTVDIQMLSKLMMFDILYVIGTGRNISDQRTELLKETEKLISMADSRIYSGLMQSSSIRTIIGEERRFRSARNRISQIISTHLKSTDAKAVSYSVYDDILARFPDIDPSPLIETFVLLGYDRFSIAFTNMIMELSKNADLQDEICKEIRENQRYFMKSVKLHKFLVDQLPAYPITPVVTKTTEAGIPLTGNFIPPNIGVLLYLENLDSHGKLMENSMSKFD…
Chironomus_striatipennis_01932	Cs_clan4-4	clan4	MFVFQSLLLFLFTTLVFCVIKFWWSRRRLYELAAKLPGDNGVPLLGILHKLAIAKREDYMDIVLGYIKDDTPITRVWLGPLLVVATKVPEVMHAVFNSPYCYDKPSVFYGSLFFTEGLIPLSGKTHERHRKIFNKAFTPRRLQELYGIIKDRAEVCVKKLEPKVNQGEFDVYFYIGACSLESFGAANLNFYDDLYGHEMLPYADAGFAIGMKRIQQPWLNSEFIFRKSKISKEFDRMMILVNDYVSKTVNYNKQLTIETNGANKVDKVIDLLLDPKYNFSDREILDEMVVFALTSFDSTAKTLSSALLMLAMHQDIQQKLINEIETICGSEEDLTFDNDFLQKFTYLDLIVKETIRLFPAGPIVARETSAEIDICGYKIPKKAIMVLSIFAMQRDPKYW…
Chironomus_striatipennis_01933	Cs_clan4-5	clan4	MFVFQSLLLFLFTTLVFCVIKFQWSRRRLYELAAKLPGDNGVPLLGILHKLALAKREDYMDIVLSYIRDDAPITRVWLGPFLIVGTKNPEVMHAVFNSPHCNDKPSLFYGSLIFTQGLLPLSGKMHEKHRKIFNKSFTPRRLQQLHEIINERSQVCIKKLEPKINQDEFDVYYYIGACSLETFALFNLNYHEDLYGHKILPYVDAGFGIGMKRIQQPWLNNNFLFRQSNLSTQLDEMLEVAMDYLNRIVNHNKMLHIKSNGSVKDDRVIDLLLDPNNEFSDQEVLDEMVIFALTSFDSTTKTISSALLMLAMHQDIQQKLITEIDSICGSEEDLTFDNDFLQKFTYLDLIVKETIRLFPAGPIVARETSAEIDICGYKIPKKAIMVLSIFAMQRDPKYW…
Chironomus_striatipennis_05100	Cs_clan4-6	clan4	MLLILTFIALSLFYINFRWNRRRMYELADKIPGTNGLPLVGHMFSFIGLDLENNLNDGMKLIKKNLPVSKIWAGSSLFVIVNSAEHSQTLLNSSDCLKIPFMFSRPFLARYGLVIANGDIWQKHRKILSYSFKLNVLNSLQPLFNEKSKKCIDKLQSKVDCGNFNISKFIAALTIETTMKGNFNYDRDFYGSKIIDDIDSAKPLMMKRLTQPWMNWEFIFQRTQLYKDMWSKITELHEKIDEIIEDNERRNNNNDGEPETTYVIDQLLNKKYNLSHEEIRDEIYILILAGYETSSVSLSAIILLLGIHTDVQQKVIEEVDEFFDGTDVSVEDLHKYKYIEMVIKESLRIFPTIPIVPRKVTKEFQMNEHRIPKDAILIEFIYALHRNKDYWGEDALKFR…
Chironomus_striatipennis_08120	Cs_clan4-7	clan4	MIVVEFLIFLILIFVAKHFWINRRFYYLAHKIPQSSFDYSFKGLYQILTADGKKIFHIAHEAFNGNEVCTKAWIGPSLFVGVVKPEDVKKVLNSKDCLDKPFVIKFANIRKGSLFGDLNFWYPHRKLLNPYFGAKNLLNIIPIFNAKVKILMENFKKLEGNGDFNVFYSMTALTLETILKVMDYEVDIQNQKSEIKNAFIENLEKFMEIITIRIFQPWLHLDFIFNFTKMSRLQDKVLTDSGVIFTNDVIKNEENNNEKSKSFIHALINPKYNFSEEEIHDEVSSVMLAAQDTSAIASSTTLMLLGMHKDIQQKVLDELHGVFGKTLDAPYLDFEKISELHYLEMVINETMRLIPIVPYILRINSNDIEISEGYVIPKGTFITIPIYRIHRSKKIWGED…
Chironomus_striatipennis_08972	Cs_clan4-8	clan4	MIITETLIFLTAFFVFKYFWDYRRFFYLAHKIPLSSFDYSIKGIYRAMKADNKTIFIMLRESFANNKVCTKSWFGLFLFVGVVKPEDVKLVLNSKDCLDKPRFLKFPNMPKGSLFGDVEYWHSHRKLLNPYFGAKSLQNIIPIFNNKVKILLKTFEKMEGKREFNVLYSMTALTLETIIKVMEYDVDLQNQKSEVRDVFIENLERFLKIVTVRAFKFWLHPEIIFKSTNLYQKQLETASKTAMGFANDIIQEDVNNNEKSKTFVRALVNSKNNLSSDEIQDEVNTVVLAAQDTSAIASSSTLLLLAMHKDIQQKVIDELHRVIGKTLDAPYLDYEKINELNYLEMVINESMRLLPVVPYVFRENSTDIQISEGYIIPTGTYIVIPIFELHRSKTIWGED…
Chironomus_striatipennis_10114	Cs_clan4-9	clan4	MIIAGALIFLITLFVAKYFWDYRRFFYLAHKIPLSHFDNSIKGIYKAMKADNRTIFNMVKDSFANNKGCAKTWLGPILFVLVVKPEDVKIVLNSKDCVNKPRFLDFFNISKGSLFGNGEYWHSHRKLLNPYFGAKNLQQNIIPIFNNKVQILLKTFEKMEGKGEFNIFYSMTAFTLETIFKVMEYDMDLQNQKSEVRDVFIVNLERFLKIVTVRLFKFWLHPDIIFKSTNLYQKQLEAVSKTAMVFANDIILNARNLAKEDVSNNEKSKSFIRALVNPKNYLLGDEIQDEVKTFVLAAQDTSGIASSSTLLLLAMHKDIQEKVLDELHRIIGKTLDAPYLDCEKINELQYLEMVINEALRLLPVVPYIFRKNSTEIEITDGYIIPKGANIVISILELQR…

## Sheet: Pp
Gene number	Gene Name	Gene families	AA Sequence
Polypedilum_pembai_03844	Pp_phtm	CYP306	MREESFFFIILLSFVFLFLFIFYLFKVLKVRESVPPGPWRNHIPFIGYLPFLNSTKPHESLFELSKKYGNIFSLQLGSVFTVVLADSTLIREAFRREEFSGRAPLYVTHGIFRGYGLICTEGEFWKDQRAMVHKFLRDMGMIKFGAKREAMQERIMEGINLCIVEIEKLSSQTINPLNILMDTVGNIVNDFVFGIKYDWNSDTWKYLKHLQEEGVKLVGVNAGANFLPILRYLPKNRQNMNFILTGKAESHKLYDAIVDNCVRALDTSMEYRDCILKRFLLEKRDRERRHDELARNCSRVQLNHLLADIFGASLDTTLGTLRWYLLLIAIHSEHQDKIYDEMQRNGIKDTYLLDDIENFPYLRATIAEAMRLKSVVPCGIPHGNSNQETTLDGYIIPKN…
Polypedilum_pembai_02569	Pp_spok	CYP307	MYNSMILLFSSNTIYIMITCFVLTLVLLANELNFTQIKKKMLFKGRHMMENQLSRSEKNTFGAKQAPGPKRKFIIGNLDVLDGYEIPYMAFSALAQKYGNIFKLQMGNVPSMVVNGLENIREVLIYKGDHFDSRPGFKRYHMLFSGNKENSLAFCDWSDVQKTRRDMLSTHTFPRKFSMSFNRLNDITLEHYQMLSDDIRQDAISGKTTAIKPLIIEACGNIFTQYFTTRCFERGDDKFQQLLKNFDKIFWEVNQGYAADFLPFLLPFHSKRMKKMEQWSHEIRHFIVENIIGDRYASWTVGNEPNDYIESLIDHVKQKLQPTIEWDTALFALEDIIGGHSAVANFLIKVLGFIAQSKEVQKNIQAEVDNLLNERSEKSVLIGDRNKLIYTEATIMEAL…
Polypedilum_pembai_10387	Pp_301a1	CYP301	MLNSQKLLIYNQFNKSILRLIRERSTAAATVCPYAHTEENEINVEQMKHEIAAKRAIAEATTNYLPYSEVPGPKPLPIIGNTWRFAPLIGQFKISEIATMTFLLNQVYGRIAKVSGLMGRPDLLFVYDCDEIEKCYRNEGTTPFRPSMPSLVKYKSELRKDFFGDLPGVVGVHGEPWREFRSRVQKPVLQLKTVRRYVQPLEHVTDDFLKRCTTRLLDANSELPDDFANEIHKWALECIGLVALDTRLGCLDGDLDPKSEPQQIIDAAQFALRNIAILELKAPYWRWFPSISPMWKRYVKNMDYFVEVCMKYISKATERLKAGSEGALNGEPSLIERVLKEEKDEKLATVMALDLMLVGIDTISMATSSILYQLATRPEEQEKIFEELKRNIPDPNMPL…
Polypedilum_pembai_12242	Pp_CYP15a1	CYP15	MLLIIACYWLLTRKPNQFPPGPKFLPIVGNINILKHIKVLKFHHLLWHHISKLYGPVVGLKFFHKYVVIVSSKEAIREVYSRDELNGRPDGFFFRVRTFEQRLGVVFTDGHYWENQRRFSATTLKHLGVGKYSMAKHIENEAEELIKEFFNKAENNESFFMHNAFDISVLNLMWVLLKGERFKLTDQRLIDLVAAVHKNFQVLDMSGGILNLFPSIRFIMPELSGYKELVDTMRPIWDFLQQEIEKIEKNFNPQIEPKCFIEAYLKEVQSHKGAESYFTYEQLLGICIDFIQAGSETTANSLGFAILYMLHHPKIMKKVQVELMSIVGVNKLPKLSDRPKLKYTDAVISEVQRCANIAPLGIAHRAVTDAKLDGFLIPKDSTILCNLYSLNMNEKYWKN…
Polypedilum_pembai_11257	Pp_CYP18a1	CYP18	MLLDSYVFNFLKRELEHDIQKSLLVFCCVLFAVFILQCIIKNIVEITKLPPGPIGIWPFGILKFIGHEKHKSLMNLASTYGPLFSCKLGQQLYVVISDYKMIREIFKKESMTGRPKTPLYEVLNGAGVINAEGALWKSERRFLHEKLRRFGMTHLSHKNNKLHDIINNEINELLTTLRQETKKPIDLEPHFAVSISNVVCNLLMSVRFTRNDPKFIRFNSMIEEGMKLFGKITSVDYIPITQYFPSFQTAKSQIASNREEMFEFYREVIEEHRKTFDRNNIRDLVDFYLLEIEIAKENGTEHELFNGRNHDEQIMQVMGDLFSAGMETIKTTLLWLIVFMLRNPNAKKQVQDELDTVIGREKMPKFQDLQYLPNTESTIYEVLRISSIVPLATTHSPMI…
Polypedilum_pembai_05184	Pp_CYP303a1	CYP303	MLYLAAAVILVTIWLIYFLYHEMKKPKNFPHGPFFYPIIGSAVTVANARRKTGMLTKGIMEIAKAFPGATDLIGFKIGKDRVVFTLSTKAFMDMYMNQDCDGRPFGPFYETRTWNLRRGILFTDSEFWHAQHRFILRQLKDFGFTRKGMIEICENEAEFCLTDFRKMIESQGGKSATVTMPNILASYILNTLWQFMAGVRYDVNNEELRYLQNMLNDLFKSIDMKGALFSHFPFLQYIAPEASGYNSYVRFHNNLHAFTKKEVERHKKNFNPSDEPRDLIDAYLKVLYSGDGSREKIHESFSELQLLAVMLDMFVAGTETTDKVSNFMLLNIVRNPQMQQKAYDEIEKVVGKDRLPKLSDRPNLPYCEAIVLESLRAFTFYAMGIAHRAMKNTKLCGFD…
Polypedilum_pembai_00814	Pp_CYP304a1-1	CYP304	MASLVLVAIVGIIFLYRVYKFCFYRPENWPPGPPRIPFIGNYFMLFLIDFKNLHIATQKLCKYYKRDVVGFYNGKAFTVVTNSQETVREVLFNPDFDGRPDIFLTRLREENFNRRGIFFTDGLFWQDQRRFTLRNLRDFGFGRRFEEYEIEVRNEIEDFVHMIKEGPKYPHEKKMMKSDGSILLPKALICCMTNCFLQVIANERVQRSEQEKLLIAGSGAFEFQFYSDEYGKSFVTFPWLQYLLPGVSRYRNLRNSSMKIVNFMKEFVDKQISSYEEGHIRNFMDTYIKEIKEADSEKRGYLYDQLVMICTDFLFPSLSAIEIQVAFLLKHSLHHNDIMIKVQEEIDDVVGQGRLPTLDDRANLHYCEAVLRECLRFYTLVPSSVPHRAIVDTKLGGFD…
Polypedilum_pembai_03584	Pp_CYP304a1-2	CYP304	MASLVLIAIVGIIFLYRVYKFCFYRPENWPPGPPRIPFIGSYFLLFLIDFKNLHIAVQKLCKYYKSDVVGFYNGETYTVVTNSQETVREVLFNPDFDGRSDGVIVRLRDQNFNRRGIFFTDGFFWQDQRRFTLRNLRDFGFGRRFEEYEMEVRNEIESFVNMLKDGPKYPHEKKIMKSDGSILMPKALISCMSNCFLQIVANERVQRSEQEKLFIAGCGSFEFQFNSDEYGKSFVTFPWIRYIFPDVSRYTNLRNASMKMVNFMKEFVDKQIASYEEGHIRSFMDTYIKEIEEADGEKRGYLYDQLVMICTDFLFPSLSAIEIQVSFLLRHLLHHNDIMIKVQEEIDDVVGQGRLPTLDDRANLHYCEAVLRECLRFYTLVPSAVAHRAMVDTKLGGYD…
Polypedilum_pembai_07386	Pp_CYP305a34	CYP305	MEIFLASIILFLFIETIILIVKEFKRPKNFPPGPNWLLPFVGSSRYLKKLSQQLGGQHKAFDYLSEKYDSPIFSIKLGRELVVVVRTYKLIKEVHSREEFDGRPNNFFIRLRTMGTRLGITCTDGRHWQEQRSFVVRQLRNVGYGKSKMEEQIHAELDEILEIIRNNKNNPIWPGECNLIATSVINILWTFTTGTKIKRNDERLTKFLNLLQKRSKAFEISGGILNQMPWLRFIIPEATGYNLIKNLNSEFYKFFMEVINEHLATYSDEKANEDLIYAYIKEMNARKSEYNSTFKIEQLVMVILDIFIAGASSTAITIDLALMSMLIYPEIQKKVQKEIDEVLGENCEMPRYIDKNRMPFTEAVLLEVQRFYSIVPISGPRRTLKSTTLAGYKLPKDTT…
Polypedilum_pembai_04202	Pp_CYP6AET1	CYP6	MHIVDIILFIISVIFIIWTYFKIKFTYWKSLGVPYIKPRIPYGNIQGRRRKYHSSQVFKQFYDEIKPQGKLGGIYFFTRPACVVTDLDLLKKILIKDFNYFHDRGMYYNVKDDPLSGHLLNLEGDKWKKLREKLTPTFTSNKMKYMLPTILDVSKRLENFMLDTIEKDAEPEIKKILARFTTDIIGNTAFGVECRSLEDSNAKFLEMGVKVFEQPRNNFVKQIIALTYPDFARKLGIKTTREDVSEFFMNIVKDVVDYRERNNIKRNDFMDLLLQLKENGMLQDEAHNTGKMTIEEIAAQAFVFFLAGFETSSTTMTFCLHELSLNRRIQEKARQNVTEVLERYGGEITYEALSEMTYLEQCINEALRKYPPAGLIRTCTKDYRVPDTDVILRKGTTVV…
Polypedilum_pembai_01522	Pp_CYP6FQ1	CYP6	MITFYIAVTILLLCLYFKHKLSYWFRKGIEGPAALPLFGNLFEFVVTRKKNFGEIYKDIYDAYPAARYVGIYRMQQPALLIRDLDLIKDILVTSFNTFNMNEFSIDPQLDPLIAVNPFCIPGEEWKRKRHQLSPLFAQNRTRVAIPYINDVSKRMIEYIETGPESSKMEFDIKELCAKFTTDNVAAVAFGIDGESFTNPKAPLREIGDEIFKPSFMTGLKQQIVLFMPFMNKFFRIPFVSKETDKKFREVVGQVVENREKNKIKRDDLLQVILDLREKDGKEEWDDTAVLGNGMTFLTEGYETSSTTMSMTLYNLALNPEAQRRAQLEIDQLLALNSEINENVINNTEFLECCIMETVRMYCPVFHMAKISLKEHEFPPQYESSSKTVKLPEGTVVVIP…
Polypedilum_pembai_05757	Pp_CYP6FW1	CYP6	LIAVFYFYISEKHKYFEKRGIFTPKCEFFFGHMRETFFKRLHVSKVFDNMYQTFKNKEQLIGFYDITTPYLLVLDPELVKHVLIKDFKHFRNNEFSLLSDKKKDPVMALNPFVMRNEEWKLKRTEVATGMTQNKLRSMFPLVHDVSKRFVEYINNEIKKNANKIFDARDICVKYTCDTVASCIFAIDAGSFTKNESEIICMGNKMIRSISDAAKSFFPKRLMPQDVQDFFVYLMEEAIKYRENNNISRDDFLAHIITLRRKKNISDVELVAHGMVLIQQLLGKNPKSQQKLRDQLLAEFPNDDDINYDKLLEHPYLDQVIYESLRMHPPICFANRECSESVLLETNRGKILIEQGTILFVPLLSIQHDAEYYHDPMNFIPERFDHGIKEYCDKGLLLPF…
Polypedilum_pembai_04537	Pp_CYP6FX5-1	CYP6	MKCLHDPISVEGQSVVNCNKKYCTILRQELKDPAGKINTFVRGCEEKPILLNDVVDDPMFRTYYRSCSEDLCNDGDATKDPSVQKISPDGYDGENLLVAGLPFNNSQIFIAIIFGFIRHRFNYWKNHNIPFVQPKFPYGNIKGLGKKFHQIELHQKIYETYKKKVSPFIGLYFYLKPIIFCTDLEFIKNIFIRDSAYFLDRGSYYNEKDNPISAHLFNVDNPKWRILRNKLSPTFTSGKIKTMFFTLCDVGENLVTKIQKEAKSSTDGILEMKEFSARFTTDVIGSVGFGIEINSIDKPNTEFRIKSSQVFEKPKYPPVFIQLCVAFKSLARKLKISSIAREIEEFFTRIVKETIEYREENQIIRNDFMNLLLQLKNFGKLEGDITNIGKLSLNEIVAQ…
Polypedilum_pembai_06440	Pp_CYP6FX5-2	CYP6	YGNIKGLGKKFHQIELHQKIYETYKKKVSPFIGLYFYLKPIIFCTDLEFIKNIFIRDSAYFLDRGSYYNEKDNPISAHLFNVDNPKWRILRNKLSPTFTSGKIKTMFLTLCDVGENLVTKIQKEAKTSTDGILEMKEFSARFTTDVIGSVGFGIEINSIDDPNTEFRIKGSQVFEKPKYPPVFIQLCVAFKTLARKLKISSIAREIEEFFTRIVKETIEYREENQIIRNDFMNLLIQLKNFGKLEELSLNEIVAQCFIFFAAGYETSSTTMAYALYELALNQDIQDKARENIRKVLSKYDGKLTYEGLMEMDYVDMCVDETLRKYPPVSFITRYCSKDYKIENINYTIKKGQLVVIPAYAIHHDHEIFPNPETFNPERFSQFEKSKRPQIAFMPFGHGA…
Polypedilum_pembai_00874	Pp_CYP6-1	CYP6	MAFLFEIALVALVIYLINKYFHNYWIRNGFRQHKPTFFVGNIGEMLTQRASVPDLFDEIYRKCKNEKFVGIYSFYRPSLFVMDTELINRIFVHDFGSFHDHTIAVDEKNDPLTGQLFSLKGQKWRNLRIKLSPAFTSGKLRMMFPIIRSCVDVLTEYIDKNIKNEQNVFSSKDLFLRCNTNVISSIAFGIDNDCINEPNNQFYINGKKFFATNLRNTLRQLIFMFLPSLATPLNIKFAPKDVDTFFRNLIKEIVDYREKTNYRRNDFMDMLLQLKNQGFVPADKELEEEMIKLNIEEVAAQAFVFFLGSFETLSSTVNFLLIELARNKAVQKKVQEEIDQVFSTQGISYDAVKKLKYLECCLNESLRKYPAVPILTRECTKNYKIPNTDLVVTKGTEIS…
Polypedilum_pembai_11018	Pp_CYP6-10	CYP6	MGVLLIFLLIIILFVIWLYWQQSYFKRHNIPFVQTNIFLGGLSDSLLRKCGFFENVMRLYRRPEVENVPFFGFFIFQRPALVIKDPELIKRIMIKDFNSFQNRVTASYDADPLGKYNLIFVKSPLWKRLRDKLTPFFSSGKLKKMFYIMDKVSSDLVKSIDVKMVDDQVEINVRELVAAYGTDVIASVAYGLEAKALENPNSDFRKIGKRLYTFNFIKGLGRFLQATRPELVKYLGYKRFDDEVSGFMRANINHVMTERAKTGEIRHDLIDILNELKKMDLKDNDDTPISDDVLYAQAGVFFIGGFETSSSTQSFAMYELVKHPEIQKRVRDEIKEMLTKHNGEITYEGVIFDTPFLQQVIIEALRLYPIVAWIDRECTDPNGYSLEPYSNFRIPYKMQ…
Polypedilum_pembai_11488	Pp_CYP6-11	CYP6	MIFEILLSIFFILLLSLYLHFKKNYEFWREKQVPFLQPTFPVGNMLEAVKTKKHFGYIMEDIYQHMKSRSDVGDYCGIFFFHKPILLVMTPEFAKTILVRDFNYFADRGVYSNEKVDPLSGNLFFLEGPRWRFLRQKLAPTFTSGKLKNMFHTILDVGEKFVEYLKPYGEKNKEIEIYDLLARFLTDVISSCAFGFDSNSLENPDNEFRKMGQKGLNLPKLKSLKTFIAMVFRHKARKFGVRFNDEDINDYFLKLVKDTIDNRKKSGIKRKDFMELLIDLMEKDDENGEKLNLNEVAAQTFVFYLAGFETSSTTLAYALHSLAYHQDIQDKARESVDKKLKEFDNKLSYDAVMEMSYLEQIIEETLRLYSPIATLHRITTKEYTLPNGQTLPEETGVII…
Polypedilum_pembai_13485	Pp_CYP6-12	CYP6	MNLWIAVSLVATILYLVDKYFLSYWSRRGIPQKPTTFFFGNTLEAFKMRKNFGEFFSEIYRKSKENRILGLYFTYRPTLLVNDPELINDVMIRHFNNFHDRGFSADEKRDPLNAHLFVLSGQKWRDLRVKMSPTFTSGKLKGMYPTIRDCAKVLQVYVEKNVKDGYDTFDIQDLLARFTTNVISSVAFGIENDCINDRENIFRKMGMKNFEATPRKTFRNFFGFFMPFIFKIIKVKTTPKELEDFFFNVVRQTVEYREASKDHERKDFMQLMVNLKNQGFLSADKDDENEDMEYFKNEKTSEVKKLTFNEVVAQSFLFFVAGFETSSSTMNFCLYELSKNQEIQQKVHDEIDKVCKSRDVDDFTYETLSELKYLDNCVDETLRKYPIVPILNRQATQDY…
Polypedilum_pembai_00983	Pp_CYP6-2	CYP6	IRAFTMLFLFALILLGIYLWYKNRFNHWHKLGFPYVPGKFPLGSTPTAGITEHSSTVFLREYEKLKDKGPAFGVFGIAKPMLIPTNLDLIRDIFVKNFEIFHERGFNVSEKADPLSQHLSFKNGQEWKDLRTKLSPVFSSGKIKMMFPNVVRNCDRMIEYLMPFAEKKEALEMKEIFCSFTTEVIADVAFGLEVECLGNPNNEFRKIAKKIFEPTALEMLKLMFIISFEKLGEILNQGFNSKEVTEFIMKIVRETLDYREKNNIERNDFFQLMMNIQKTEGFTFNDIAANSFVFFVAGFETSSSVMTFSTYELALNQDIQERLRNEINEVIAKNNGEITYDAIGEIKYLDMVFNESLRKYPVIDFQARQSVKDFPIPNTNLVIPAKTLIMVPIHAIHHD…
Polypedilum_pembai_01031	Pp_CYP6-3	CYP6	MMTLILIALTVVLVQFLSKYYFNYWKRRGFPQMNATFLLGSISDLFLFRKSFPNCFIDIYERYKHKPFIGSYFSYKPVLIVNDPVIIQDIFVRNFSCFTDRPRYVDEKKDPISLHLFNIRGQKWRELRFKLTPTFTSGKLKGMFPMMVACGRDLQNFLIKNSSNGIRVFNFYDIFGIYTTHNITSVIFSIDSDSFNDPDNIFRKISVNFTTPSYRRHIVDIFSFLIPNIMHGLSIFFDIRSVTAKVNHFVLSYVEDIVKRREESNFCGNDFLQLLIQLKNQGYLSVNKGEKEEKEKLETNGKIVKKLTIHEIAAQVLLFFVGGFETSSTTTSFCLFEFCKNPDVQKKVQEEIDRVFGADSKIEDMDYERINSLNYLECCIDETLRLYPPLSILFRSCTK…
Polypedilum_pembai_01491	Pp_CYP6-4	CYP6	MVLWTLVAALIAIIYIASNYFHSYWTRRNVTQRSPKFLFGSIGELFSGRKGIGEVFYDLYNESKSQKVIGLYILYRPALMVNDPEIVQNVMIKSFNNFHDRGTFYDEQVDPLFANLLSLDGQKWRDLRAKLSPAFTSGKLKGMFPTIRSTSKTLEDYMIKNINNGTNIFDMRDLMARFTTSLISSVAFGVDNDCINDRDNIFRKMGLKIFEADFKQSMKFKAFFLIPSILSFFKIKVTYDEVEEFFMSIVRQTIEHREKSKENERKDFMQLLIQLKNQGYLSVDKDDEQNQTQLDTQKLTFKQVASNTFFFFTAGFETSSSTTNFCLFEITKNPEVQAKVHDELDKVFKSCDINEVTYEMVNELKYLECCIDETLRKYPVLAHLNRVCTKEYKIPDSDI…
Polypedilum_pembai_03159	Pp_CYP6-5	CYP6	MEIIVLFITIFIGFSLYLFYFIQQRLNYWKVRNVPYIEPEFFYGNSRGVGKTIFNGQFFKDMYLKLKNSGPFVGVYMYIEPKSIVTDLELIKIILIKEFNNFPNRGLYYNKKDDPSSAHLGNIEDEYWKMLRNKLTPTFSSGKIKNMFPVIREIDDKLIERIKIDSKLKDSIEAKNIFSRYTTDVIARIVFGIECNSINDETNEFYKMGFKGFTNTNFMKRTFTTAYPELARKMHITVSVPEVASFYKNIVEQTIKHRNDNNIQGDDFMALMKNMMKDNILSFNEVWAQSAVFILAGYETSSTTLTYCLYEMSQNKEIRNKARESVNTILKKYNGEFTYEAVNEMQYIEQCINETLRKYPPTTFTKRVAKEDFPIPNSKIVIEKGTQIFVPIWGIHLDP…
Polypedilum_pembai_06055	Pp_CYP6-6	CYP6	MNLIIGIMLLLTSLYLINQYFFNYWKKRNFAYAEPTFLIGNLGKLLSMKVTFNEFMYDLYMKHKDKKYFGIYFSYRPSLVINDPEIIQQIIIKEFQSFHDRPMPINEENDPIAQNLFFMKGKKWRDLRVKLTPVFTSNKLKAMFPILNDCGNVLNAYIDENLKKRNNILEFKDLLSRLTTNNIASIAFGIESDCINNRENYFRQIGTSIFTGSIKRAFLNFMTILLPNVMMKLKLKFATKEIEEFFFSIVNETIEHREKNNIVRNDFMQLMIQLKNQGFVTADKEDIEIENEQIMKLTIDQIVAQSFVFFAAGFETSSSTMAFTLYELCKNREIMKKVQIEIENKMGGKKEFTYDMLNEMKYLDCCIDETLRKYPLVPIFRVVTKDFTIPGSNHVVEAG…
Polypedilum_pembai_06150	Pp_CYP6-7	CYP6	MNTTFIALIIVLFSVTYIFVKRQLTFWSRRGFLQAEASFPFGSIKGANFSLTLTEKLDVIYKQFKGKAAVVGFYNFLGASILPIDPEIIKHILVKDFTSFHDRGFFYNKKDDPLTDNILSIDGQEWKERRAKFTPVFTSGKMKLMYEIIDEIGDKFARKLSESLKDSNIQDMRIWARRFTNDNIGNTVFGLDAKCLDDINSDLMVFGQKAMNMTRAAAFRFAFGSAFPNLARFLRFKILENDLQEFFMSTFFQTLEYRKNNKQIVRHDFVSMLLELSDKLTPIQLAAEATIMYLAGFETSATLISFALYELALNPEMQDRLRDEITKGINENDGKITYDMLFGFEYLDMVINETLRKLPSIPHIFRKCTKDFTIPNTNLVIPKGTQIIINNYSLQNDPE…
Polypedilum_pembai_06760	Pp_CYP6-8	CYP6	YFITVQRVKMNLWIAVSLVATILYLIDKYFLSYWSRRGIPQKSTTFFFGNLLEAFEMKKNLGEFFCEIYRKTKENRILGLYFTYRPTLLINDPEFINDVMIRHFNSFHDRGFLYDEKLDPLNTHLAVLSGQKWRDLRVKMTPIFTSGKLKGMFPTIRDCAQVLQVYVEKNVKDGYNTFDIQDLLARFTTNVISSVAFGIENDCINDRENIFRKMGMKYVEATPRKTFRNFFEIFIPWIFKIIKIKTTPQDLEDFFFNVVRQTVEYREESKDHERKDFMQLMVNLKNQGFISADKDDENEDMEYFKNEKTNEMKKLTFNEVVAQSFLFFVAGFETSSSTMNFCLYELSKNSDIQQKVHEEIDKVCKSKDVNDLTYEILNELKYLDNCVDETLRKYPIFPI…
Polypedilum_pembai_09081	Pp_CYP6-9	CYP6	MIALILIALTVALLHFLSKHYFNYWKRRGFPQMDATFLFGSISDLFLFRKSFPNCFIDFYERYKHKPFIGSYFSYKPVLIVNDPLIIQDIFVSNFTSFTDRPRYVDEKKDPISAHLFNIGGQKWRELRFKLSPTFSSGKLKGMFPMIRDCGRDLQNFLIKNSSSDIRVFNFFDLFGKYTTHNIVNVIFSIDVDCFSDPDNIFRKISVNFTTPSYRQHIVDIFSFLIPNILHAISIFNIRSVTAKVNDFVLNFVEKTVKYREETNFCGNDFLQLLIQLKNQGFLSVSKGENVEKKELESKRKVLKNLTIDEIAAQVLVFFVGGFETSSTTMSFCLFELCKNPHIQKKVQEEIDRVLGTDTKFEDIDYEKINNLNYLECCIDETLRLYPPLSILFRTCTRD…
Polypedilum_pembai_08277	Pp_CYP9AT13-1	CYP9	MFMWFLLIVALVALYKYGTRNFDYFRAKGVPFNKPRFFVGSRLGMVLKTSNMIEFVEEIYNEFKNEKVSGMFEFNHPAFFIRDPELIKKLAVKEFDSFMDHRLVLSEDAEPLFAKALFGLTGQKWKDMRATLSPAFTGSKMRLMFKLMNEVGSKMSKTVCDKINKGADNKVEFKEFSRKFTIDIIATCAFGIEVNSFENADNDFMRIATKATNFNSSGMLLKLIGFFAAPWLMSKLRVKFLDGELYDFFDNVITETINTREQKGITRNDMIDLLLQAKHGKLEYQEEKSATDAGFATVEESQIGKQKVKTVWSNQDLMAQCFIFFFAGFETVSNVMSFMAYELILNPEIQKKLQDEIDAKNAELNGGDLTYEDVQKLKYMDMVLCETLRMWPPAPIIDR…
Polypedilum_pembai_09075	Pp_CYP9AT13-2	CYP9	MSVVIYLIALVATVFAYKIFFSNKNKNYFANKGLKYEKPRGLLAIIDMFANKKSMPDILMKWYNDFKSEKISGYFEFSRPVFIIRDPQLIRKLAVKDFDYFMDHRVVLTEEIDELFGKSLVSLQGQKWKDMRSTLSPAFTGHKMRLMFDFVANVGKQTVETLKRQIDEGREKDFELKELATRFTVDNIASCAFGIQVNSFSNPKNDFHRIASELTNSSSLSVMLKFVGLLLFPWLMKFFKISFFSDKIMKFFKEAILDTMRTREEKGIVRHDMINLLMQAKKGNLKHENEEKTVESFATVEESQLEKVENKRKWEDSDLAAQALIFFFAGFETVATAMSFMGYELAINPEIQKKLYDEIVETEKELNGKALTYEKIQAMKYMDQVVSEVLRKWPPSPVT…
Polypedilum_pembai_06538	Pp_CYP9HJ1	CYP9	MDIYLIIIWIVIFLGYFIYKKLTKNLKFFEKHGIPHDKPLPFFGNSLKLIMKKENMIESLMGSYEKYKNKFVYGFFNMGIPNFVIADPDLIKQITIKDFDSFVNHDKSFNEEVDKFSSKMLFTLTDEKWRHMRNVLSPIFTSSKMKMMFGILSECANEFVEHHEEKAKQGKLIVNCVETYPRYTVDGISTAVLGFKGDCIKNENSELYKLAMRMRKPTFMTNLKLLVFIFFKWLYVKLGLQLTLKEVYDFFYNAIIKVMNEREEKGIFRPDVVQLLLQARKGQLQNEKENEINEKELSNFSANIEYDTGAQNKKITNWTDEHYMAQGFLFFAAGFDTTNTLLQITSYCLAKNKEVQEELIREIDEVIQELDGKPITYEVLHKMKYLDMVISEALRDWPP…
Polypedilum_pembai_06020	Pp_CYP9-1	CYP9	MILWVSFLLIFLIYKWLTSDHDYFKKRNVPFDRPLPLVGNLLNIALQKESIAEITTRSYYKYKDYKIYGFFNFLQPSFMLTDPELIKKIAIKDFDHFLNHIESFEIDRLFSRIVFVMKDKKWRDMRTTLSPIFTSSKMKMMFGLLGDQSNDFVKYMHEQVENGKNLNVEVSDIFSRYTADAISTAALGFKGESVRNEKSEAYRIVKLMENSFNGSLGTFKFLLSFTLPKLYKFFDIQLVGKEVNDFFKQVVIDEMNLREKKGVYRPDVIQLLLEARKGQLKNEEINENDLSNFSAHTEFDVSEKNEKMSQFEDLDWIAQGFVMFGAGFNTSTDLLQTICYELSLNQDIQNKLIMEIDEIEMVETISYETLHKMKFLDMVISETLRKWPPAGQIDRNCNK…
Polypedilum_pembai_06472	Pp_CYP9-2	CYP9	RIFGFFNFTQPKIIVRDPQIIRQISTTFFDNFINRTDFFHDSILNHTLPAQKNQHWRDMRSAVSPIFNAKNVKSLFELMLENSDDFVNYCKNLHNNDEELTIDVKDLCEKFTINSIASCVFGSPSNCLRKNEKIYKIATNLSSKLKFFKQNLYKMLKISLIDSKMRSFLQEKIIDEIKLRQLKNISRADVIELLLHAKEGQLHHQEINSFDKSATQLNYAETIEFDVNPKRPKQTTWSDDDFIAQGLIFFTQGQENTTNFITMLIYELAKNFDVQMELMDEIDDVNESLNGEKISHEFLYKMKFLDCVICETLRLWPPMSTTNRICNENCELETDDGHKITFDKGDQLIIPIHAIHRDDKFYENPNTFDPHRFDDENRMKIHSHTFLPFGMEKRSCIAS…
Polypedilum_pembai_07033	Pp_CYP9-3	CYP9	LVIMIIWILLAAAAIILLYKFGTRNFDYFEKKGLAFNKPHFLVGSRLSTVLGTKNATEMLTEIYNEHKNEKISGMFEFNRPAYFVRDPEMIKRLCIKEFDSFSDHRLILSKEAEPLFASALFGLTGQKWRDMRATLSPAFTGSKMRLMFKLINDVGSRMSSTVHEQINKGADNKIEFKEFAQKFTIDIIASCAFGLEINSFNNPDNDFLRIARKATNFGTFKTTLKLVGLLGAPWLMKMFKIKFLDEEFYKFFRAAMYDTIKTREEQKITRNDMIDLILQAKHGKQLDYDNEEHSSGFATVEESQLGKEKVRRTWEDDELLAQCVGFFFGGFETVSSVMTFMAAELIINPNIQKKLQDEIDEVHKSLNEENLTYEHVQNMKYMDMIVCETLRKWPPAPV…
Polypedilum_pembai_08356	Pp_CYP9-4	CYP9	MNITLILIWILIFLIWFVYRKFKKNFDEFQSYGLKFLKPWEGVGNFFKIMRLKITLFEAVEESYRKYPDQKVIPALSILNQRVFLIRDPALIKQITIKDFDHFVNHDKTLDENLDPVLGKNLVTLRDESWRTMRNSLSPMFTSSKMKMMFGILSETADDFVDFCNEKLENEGKIEIDCKKVFVRFAADGISTAVLGFKADCLRNEKSQVYEMVQKIIKPSSSGIFKILLFVFAKWLYKLLGFKILETDVYEFFKAAIVNVMKEREEKGIFRPDVIELLMQAKRGQLSAVDNEVNEAELTNFSANPEFEVKSKNSIVWTDDHYIAQGHLFFSAGMATSAAVLETTAYYLAMNKNYQNQIINEVDAIEKPTYEEIHKMKFLDMFVSEILRLWGSPILNREC…
Polypedilum_pembai_12920	Pp_CYP3013A1	CYP3013	MILLICSILLTICIIKWIYRDKTLYAFADQIPGPKAFPVIGSSHKILKKSEEDRFKIVQDMLAKYETNEMTRFWLGPVLFIFINEPKLIQQVLNSNDCLEKSFNYKFLRLDKGLLAAKRETWVDHRKFLEDSFKLDVIKSFISIFVESSNQLLMSLSQTKNEDEAKIDIFKLISRSSLTMVLATSFGINASEVHFDDEILKAVEELIKIISHRCHEPVLYFEPLYRMTRNYYREKKYRKRCCYYLDQVLKERRELILPNNNLKTVSSIATMKTDITKDEELGIAVEEMSNITLNSYSFIDHMVIQRGEFSDEEIHDHIYTFVAAGYETVALQTFFTLLLLAIHTDMQERVHCEVVDVGDINCESLDKLNYLDRVIKESMRLLPSVPIVGRETREEVEIG…
Polypedilum_pembai_08837	Pp_CYP325BP1	CYP325	MIIFVFFITVLVVFLIQWHFEHKKFYKFADKIPCAKNYGILGHGPHFLGKNDEGRFQLLHELCLKFDHLIKLWLGPAILWVLVNDPKTIQKVLLSPVCLEKPFFYKFLRLDSGLISARYDVWKIHRKSLNYSFNLKILQTFIPIFIENSQKLVNDLAVNIGKKKEFDMLAYTSKSALNMICGTSFGLDIKNIALSDDVFHALEKLNRAISARSQSFFLYSEPIYRMSKYYRDEMESRSVCYSSADMIIKVKRKALEDEESINSEQLDRENYENELYRETIERFPELKALKKEDIINQIRTTFNKKKSTITQEDENMPTRKIFIDHVICNDTKFNDSEVRDHVYTVVAAGSETTALQTAHTIMLLATHQEIQDRVADEIKEVFYSEDVEISYDNIVKLEY…
Polypedilum_pembai_07655	Pp_CYP3996A5	CYP3996	MWIQILMSIAFAIFLYFKLFHRKSSSMQNKFQIIVTTIYEYIFLTKEEDRLEKLKFIHEFSPRYIRLKFWKIDYVIVYDPELLKKVFNSQATCQRPFRNCFQLEKGLLASEYEFWKYSRKHLNIAFNLNVLKGFIPVFAHYTDKVIKEMEENLDGKEFDLYVPLTRLVVRSSAATLLNVHGVEMASYEKMIAAIVVFLEIMFKRMLNPILQIDSLYKFTNLHKREMKAREFAIAYGDTLIEAARERKRKEKAEEDAVDENGNVIEKKAKVEYIIDQLVRDDDKFTNEEIREHILVLLITASETSARFVATTLVYLAIHQEIQQKLYEELSEVMGDEDEITYEHLSDMKYLEMVLKESLRLLTPVPLSARETIVDKFDLGIGKPLEKGAKIVLFNYILHR…
Polypedilum_pembai_07662	Pp_CYP3997A4	CYP3997	MCLMKNYRKIMLDIPAPRALPIIGHAHLMIGLNNEEQLKLITELCFLYPNLVKIWFLHIMGIIVSNPDLIQKVFNSEICMEKPYIAYKLFNLDNGLLSARYSRWKHDRRFFNNSFKISTLQTFIPIFIETADKLTSEITGFVDGKAFNILDYTIRCTLKMICSTSLGMKISDSENDETFNKVFHAVEFTSESAALLQNKPLVYPDTIYKLTPRYHENWRQGKFLNDFHQRIIDERREILKNNNNKTDRSAETSDPGYNIFIDHILNNEGMFTDQDIRDHVITVLSAGNYLKATATAHCILFLAQHQNVQNKLVEEINEVFATDDEITLEALNKLQYMERVIKETLRVAPVGPVIFREAMEDFEIQEGLVIPKGTTFILNIYALHRRKDIWGEKAEEFDP…
Polypedilum_pembai_07953	Pp_CYP3997A5	CYP3997	MGLILPLLGFIALFTFIYALIDAYPKIKLDIPSPPSIPIIGHLHKVIGLNTEDQLKLAQEYASGSVKLMKFWFFNIMAIAPGTPEMFQRILNAEECMEKPFIAYRLLALNNGLLASRFHRWQRDRKFFNNSFKMSTLQSFLPIFNEAAERICDDMRVNLDGKSFNISPAIFKCSLKMICSTSLGMRINDAENAETFDKIYHAVNYVIESIASLQNKPIIYPETLYLLTPRFWKHLTSALYLKNFHYRIINERRSILEKTDENKNEEDFPSYDIFIDQILKNKGLFTDREIWEHILTILAAGYETSATCLSHCMLFLAIFEDVQQKVVDEINEVFPTPETVITLENLGKLQYMERVIKETLRIAPVGPVVFRETRKPFEIEPGLVIPKGVVFILHIYCLH…
Polypedilum_pembai_00979	Pp_CYP4030A3	CYP4030	MYETDLLFGTAIILLFIYLRTFVRDFLKYQQQFWKIPGPKTLPLTLIAYLFTARSNADRFEILQNLSRRYPRYYSLWFGTMYLFITDDPDVAQKLLTLPQCVEKNFFMNLFGFPNGLISMKADRWKNERKLLNSTFSLPVLQSYLPIFTKCITQSIEHLNNKCDKGEFDIKHDVTVVVMNAVMNTTFGKNISRDVAETFMTNTEKLLDIIWKRAMRPHYHYNSIYSLSNMQKEENDCRKFIFDFVTDEWNKLKNDDDTMKSVDNSFIHHLMKVSNNGRNYTSEEILDHCGTMLVAAADTMSTALKFILLMLAMHENVQQRIVEEINEVFGAKCKDLIIDYEKLSELKYIEMTIKEALRLFTPATGKVDDKRLFREVRADVNIGIDNVCLPKGTNLVINV…
Polypedilum_pembai_11054	Pp_CYP4C167	CYP4	MIEKMVHGFDSSFIVKCYEKLFTYFSPVTLAIFLMAISWLVNYRRKRARMVRLINKIPGPPALPFIGNAIEVNVEHDEIFSRITGIRKLFGRRQGISKGWFFGTPYVLISKSECVEPILSSPKHIDKSFEYDYLHPWLGTGLLTSHGQKWFSRRKILTPAFHFKILEDFMDIFNEQSAIMVKKLEKEIDVDSFNIFPYVTLCTLDIVCETAMGQHVNAQGNKDSDYVKAVYDIGSIILNRQAKAWLQLDFIFKLTNDYKKHQECIKILHGFSYGVIRERRKQISQQSNVNHNNNNIKSDENGNQFNINQIEDDFGKKKRLAFLDLLITASENGSLLSDEDIREEVDTFMFEGHDTTSAAVSWCLFLLGGNPKIQDRVFQEIDTIMGGDRERAPTMKELN…
Polypedilum_pembai_08149	Pp_CYP4D105	CYP4	MIIIWFTILIIILLYVWDKNGFKNPKFLKCSKYFNGPSLFPIFGNAFIYLTKKTEDIIPLSFHYFKNYGDNVRIWIFKRFVILTRDPKYFEALLSSQKQLTKNSMYEFLHEWLGSGLLLSTNEKWFQRRKIITPTFHFKILQEFVDVFNYQNNIFVKKLKERKSEKPFDIYNMVTLMSLDIISQTAMGVEIHAQNDDSEYARTVKEMTYIISDRMMHILKRPNFLFQFTNNKARYDRCLKILHNFTRNVIEKRREMIIQEQNDGLENNEDETIGIKKRKALLDVLLKATVHGKPLTNSEIAEEVDTFMFEGHDTVTAATTFTLYLLSQYPDIQRKAYEEITKIVGNDLSVDPTYNQLQDMKYLECIIKESLRIYPPVPIIGRKLDEDLNVDGIVIPAGT…
Polypedilum_pembai_12296	Pp_CYP4G305	CYP4	MAVEQIVQSSIFSSPLVMPLLAIVFVLTAVHFWQMSRRQRKIGDLIPGPPTIPIVGNAHYFLNLTNHEMFGKALDIVNSYGHVVRGWVGHKLIVGLSDPRDVELILGSHVHIDKSDEYRFFKDWLGNGLLISTGEKWRTHRKLIAPAFHMNVLKSFMPTFNDNSRFVIQKLMKEVGKEFDCHDYMSEATVDILLETAMGSKRTSESEEGFKYAMAVMKMCDILHKRQFKIFSRFEPFFTLTGMREQQKKLLGIIHGMTQRVLNEKKDIFDKNLAEGNLPSPSLAEIIKNDEQIDQAVKKAKAKATGLRDDLDDIDENDVGEKRRLAFLDLMIETSHYNPTQLSKDEIKQQVDTIMFEGHDTTAAGSSFTLCMLGCHPDIQEKVFAEQKAIFGDSDRECT…
Polypedilum_pembai_12295	Pp_CYP4GMR6	CYP4	MNNTEVETVEATRWSGFFITSIFTLITLILLHLYHINTHKARLGNKIPGPLALPFIGNALIILGLKSNNHLFRRSKKLSDKFGRVVRGWAGWKLVVFIMNPADAEVILNSNEHIEKSDEYKFFRPWLGNGLLISTGDKWRTHRKLIAPTFHMNILKSFVPTFNENSKRVVKKLKSIVGMEIDCHDYMSEATVDILLETAMGFKKTDKEKEMSGFKYAMAVMRMCDILHARHVRFYYRFNLIFNLSKYKKIQDEALKIIHGLTGKVFQQRRKDFNENLRKGEGLPTPSIQEIIKNSPRKTNTIDGLRDDLDDIDEFDVGEKRRLAFLDLMIETSHYNPTEISDEEIKQQVDTIMFEGHDTTAAGSSFTLCMLGCHPDIQEKVFAEQKAIFGDSDRECTFN…
Polypedilum_pembai_08559	Pp_CYP4YW2	CYP4	LNSEIKMLIVVLTLVFAFWLLKSELRKFQLAWSISGPTGLPLMGNGLDLINKSPREFIQIISRYLKNHGNFIKIWLGNQLLIVTTDPKAVQAIMTDNNLLTKSREYEYLEKWLGTGLLTSTNKKWLSRRKILTPAFHFKILDEFVEVFDKQGTILIEKLKKFEGKESFDIFPHVALCALDVICETAMGISLNSQSDSESQYVKNVNELADIIHRRTYDFIERYEFLFKFTKTFKRQQELIAALHEFTESVIKARRNEIKNKQNDTKDDEEFGIKKKKALLALLLETRVEGNQLSDEDIREEIDTFMFEGHDTTASALAYTLYNIAKYEHIQRKCYEEIEKVLGNDGKINMKQFETNENFYFCNKSRSLNELKYLELVCKESLRLFPSVPMFGRKTPEEM…
Polypedilum_pembai_05887	Pp_CYP4YZ1	CYP4	LERASVFDMSLFMTVTLISFILYTFSDYIKLALLCLRIPGPFAYPFFGNCFLATQRNVLNNVAVSAPKKYGLVCRIWLMIFPFIVVFDPEHLQLILGSKRHTNKSFFYKLLHNFLGEGLITSSGEKWSSHRRYIQPTFHLHILEKFVATFADSAQCLTDKMNNLVDKPVNITNIINECVLDILNEAVLGVPIYGKKDDVENSPFRQGKVVVQDRVARPWLIFNWVYKFTQEANEELQQKKRLDDFTRKMINKRRDIVENGKIEGRKSLLDYMIEISKKHPDFTEDDIINEACTFMLAGQDSVGASLAFAIFLLAQNPEHQQKCVEEIDAIFGTDDRAPTMNDLREMKYLEMCIKEALRLYPAVPLIARRLGEDVQCGKYLLPTGAEIFVMPYVTHRLEH…
Polypedilum_pembai_00621	Pp_CYP4ZA1	CYP4	SILILLLTLIWKFRHSIYNREPLKNFKQLYAYTRACAETFKKSHRRSLFHITTYSIVRAKDAEKILGSSKHIEKSEIYNILHPFLKTGLLTSGGEKWHTRRKLLTPAFHFNILKEFCEIFKEESDKLINLIRPSCGQNINIIPISTQFTLNTICESAMGVKLSELGNDGITYRKNIYKIGKFMVHPHEFTQTIIDKRRKEYKTGQKVTVIKDENENIYMSSKKKRSAMMDTLLQAEIEGKIDFEGIVEETDTFTFEGHDTTSAGMTFTLLLLAHHPEVQEKLFEEIQEVSYGKNDLQLEDFNKMNYMERVLKESLRIYPPVHFISRKFSEDVKIDEITYEKDSIIEIYIYDIHRDPEYFPEPEKFDPDRFLPENSFKRHNFAFLAFSAGMRNCIGQRFA…
Polypedilum_pembai_01843	Pp_CYP4-1	CYP4	IKMNLILYILIFVISAVFWYKKKYGYRNELLNKFPASEKTVPLLRHSFMLINKTPAQVLNVFTEIAEKLGPLWRFDMSPFTSIITVQDPKICEEILSSQKLIDKSIGYGNISNWLGNGLLLSTGSKWHQRRKIITPTFHFKILEEFVEIMNKHGNIFVNKLKRYDKTPVDIFPLVSLYALDVICESAMGYQLNAQINETSGYVQAVKEMTSIAFAKSFNVIKRIKFFYQFSNTCKREKVVVIKLHDFTKSVINARRKYLKQRGLMADIEKNKKDDDEIGMKKKTAFLDLLLQVKVNGQSLSDEDIREEVDTFMFEGHDTTSSAITFTLLNLAKYKDIQQKVYEECIEVLGVDLASAVTISDSNKLNYLEKVIKESLRLYPSVPNIGRKFNDDEIIGGYT…
Polypedilum_pembai_12802	Pp_CYP4-2	CYP4	MSFILVSSVLVAFCSVLVSIFLRKIKKWIPQDLDKFFQSVDRLSSRKLFKVKFLYKDMYFVNDPDLIHKVLTSDECLEKPQMIYKFFGLSDGFLCCKFNQWRRDRKNFSCSFNNVMVNAFTPIFCKIADRMVEKIKEAGCGRKDIIYFTERCTISMILASSFNIFPNDVENNDEKIDKVAKAVKIQSNLLCERFRKFHLFFDTFFRHTSHYRKITDLKNYLHEILFKEVDKKTKRIKENNENVPNFVSNIFFNKLLFHKNEMTLNQFKDSISTVVGAGFETTGTASAHCILFLAMHPEIQERAYQEILSVYPSDDDEITPESLTKIEYIERIMKESLRLGPTVHSIAREAMRDFEIMPNKIAKKGSIFCINIYGLHRRKDLWGDDAELFNPDRFLPEHF…
Polypedilum_pembai_00741	Pp_12a5	CYP12	MPSISAFKIVVGNLPGGKYYNKSMKQLHELLYNEYGSIVRFPGLFGRPKVIISYDAKDFEKVYRNEGLWPERLNMDSLVYYRKTKRSDIYDKFAGLFSSQGDEWQKMRTITNPILMQPKTMKLYCTQVDEIAKEFVEIMRNMRDSKHEMPADFSNYINSWSLESVVAVALERRLNLQSGSSDDEKAQELIKNIRIFFEKSFEFDGLPSIWKYYQTKAFKDFLKVYDTITDIVLHYIEEAIARIESDSSSTSNSNEDGVLRKLLKIDKKAAVVMASDMLLGKYTLNSTAAINTLYCIAKNPDKQEILRKELIKILPTKKTQLSAENMKSMPYLRGVIKEAFRVMPVISGTARKVVNDVNLSGYNIPAGEHIIMVPIFEMANEKQFSQPEKFIPERWLRDN…
Polypedilum_pembai_08560	Pp_12b2	CYP12	MIFSVFKFNKLSNLQNSLAYFSTQVAKKEFINFHDEWKNAKSFEEIPQPSKLSLIRAFLPGGKYYKLSLFDLHRSFNKEFGIMVKFPGFFGRREIVCSYNVDDVEKLFRHEGQTPYRRTLETLHYYRKKYRPEVYEEYGGLFTEQGESWQKMRTIANPVLLQPKIIRQYIPQVDDVSKEFIKMIMQKLDANNECPENFNDYLNLWSLESIASISLDRRLGIVSGNYHDEMAKKLIKLIRQFFVDVYEFEVKISIWKYYETKAFKNLMKLYDDLTNVTLHYVEKAIEDIEKKTVHKDKEESILEKLLKINKNLAIVMATDALLAGVDTTTSAVIGILYCLAKNQDKQDKLREELRSILKDQNDELTSKNMQNMPYLRACIKEGFRIYSPTVGTVRKADQD…
Polypedilum_pembai_03787	Pp_dib	CYP302	MIKKLFSKRNFQTEILFNNEIKSLDLMPGPKGFLGLGTILNYFKPFGKYSWDELHILGMEKYKKYGSIVCEKMLPGVSVVWLYNPTDISKILSDTPGNLPCRRSHLALEKFRRDRPEIYSSGGLLPTNGEEWWKLRSEFQKNLSSPKNVRNLLPSTDQMTREFIAMLPSQFDENNIIQDMVKELERLSLEITCLIAFDERLYSFSENERHLNSKSSRLIQAGDDTNNSILPTDNGIPFWQLFETAAYKKLREAQEYMEKVAIEFVYKRATQNSDGNSLLDQYLKNPKLSVKDLIGMSSDLLLAGVHTTSFTSAFALYHIAKNPRVQNLMYEEAMKVLPSNDSKITTQIMNSEMPYTRAVLKEVFRLNPISVGVGRILNHDTVLSGYFVPKNTTIVTQNY…
Polypedilum_pembai_11270	Pp_sad	CYP315	MSWKVLIQLRKFATQTATKSGKKLLDFNQIPGPKYYPLLGPLNDVMTLGKNEKLHLTVDEMHKKYGGIFRMKIDSIDTVFLSSADYIRSIFAYEGKYPKHPIPPAWMYFNQKFSIQRGLIFMNDEEWLNIRQVMNNFLLKDAEWSHKLIEMTCDNFTSKLKRMLDSEVATVIENLEDELYLWSIYSILNLMLGSSTSDQTDREFDAKVWEFVHIVKKIFETSSKLMSVPPRLADKFNLKLYKEFETAAHRSITLSRSLISILSNDMQSSENGLLRKMKSQHLSDEVIVRVFSDLIIAAGDTTVYTTQWLLHSIAKDAALSTKLKKDIGDNPKSMEAPLVRASLREALRMYPVAPFIGRFLETDAEIGNYSIPKGVLALASLYTSGRDPVNFTEPLKFIP…
Polypedilum_pembai_06224	Pp_shd	CYP314	MVPLTVILLYIAIASFLIYTFKNKKPLKWSEIANAIPFYQYIIKIDNDDTYKIPGPFRLPFIGTKWQNIKMNKLHEYYENLNNLYGDVVLEVSSNNIPVISLYNKNDIEKVLQFNSAYPFRPPTEIVAYYRRSRPDRYSSLGLTNEQGPEWARLRAKLTPKTLESRKVLSTFCSDFSELCDEFINVIKYKRNEENVVQNFDEIMKLMSLEAACGLILGRKMGYLAGSHDELDNISKELMMAVENIFNVIRDAYYGNGMWKYFPSKLYNEYALNEDKIYDIIMGIIKETLHDNEFMALDSDSTSILAMILKADGLDMRDKISGVIDFLTASQVLSHTMIFLLHFLSDNPEVQEKIYQETLPYIKTLSYEDINKLHYTRATILESFRISPTAFAVARILEQ…
Polypedilum_pembai_11852	Pp_CYP49a1	CYP49	MELSRKSFHQLLLRRTYYSSSINILSDFFPIPQQQCVMKLENSKTKQQQEVQQQCKPFSEVPGPRELPIIGNSWRFAPIIGRHKIEELDKVMLQLHEVYGNIVKVSGLIGHPDLLFVFDGDEIRNTFRREEVLPHRPAMPSLHHYKEVLHKDFFGDCPGVIGVHGERWDKFRAQVQQVMLQANAAKNYISPLNDIADDFILRFDKLVDEKNELPGNFLSELYKWALESVCRVALDTRLGCLSENPNPESRNIIAAINMFFWRVAEVELRLPVWRFYKTKKYQEYIGALDHFRKLCMKYIMIAMNSSQSADPQNMSLLHKILKETKNPKIAAVLALDLMLVGVDTTSVAISSTMYQLSQNQNKQQKLFEELSKTLTTKTSEITSDTLENIPYLRACIKET…
Polypedilum_pembai_00374	Pp_clan3-1	clan3	MEKNVNVGFLVALFLLLVLYGYRKIIKDHNFFTRRGIAFVKPKIFFGNMLESFFELENHEVILKRFYNQFRREKLFGIFVFLRPVIIAKDVELIKKITVTHSSKFHNRDRCSLDDILSKSIYNLEGSQWLHTKNAIAPFFEELAITEFYSNISLCADDFMRLLKKRRSSNNNNELVINSKIVFEEFLSNVISLIVLGKGIVYGERNVVYEIVKKIEKDLNSLKGGFKIFFITHFPLISKFFYVKIFSEEIYGFFREHVTEEIESRKRRKVDKDKNRHDFVQFIMNTNNNLDDVTMNAQVFSFFVSGFSAISKLFQSCCYELARNEKIQNELYEEIKDEKNFSSNYKSLKILDKIVLETLRKWPPICSLNRICNQNCTIELKSGEKYRFFKNDFIKIPLS…
Polypedilum_pembai_11622	Pp_clan3-2	clan3	MSFFDIICASLLYIFIAIVIILAIHYVYLLSNRNYWINRGVFSPDSSLIFGNLPGQVKGNRNIMYELDDLYKKYKKSHAVIGIFNFRSPRLLVLNTDVVRDVMVKYFKHFQATEFYGKIDGKSDPLFGNHMFNQIGEDWKKSRQEMSPAFTNTRIKATHPIMENCVNKMKNYIKSEIAKENFDGLDAKDLSARYTISVVSNSIYNIDPKTFEGGKSELLEVAQKFLAPSKRFMLLFMLNSLYPSLLKHYKFSFSQPGSQKFFFDLMDNSIKQREASGMKCMDYLDHLLTLKQKKEISDQALASLGASFLVDGYDTSSTTIAGSLVEIARYKNVQDKLREEINKKMPNDEDFTYDNVQELEYLDQILYESLRMHNPGLYIARVCTEDIELELPKDKKVKM…
Polypedilum_pembai_01313	Pp_clan4-1	clan4	MVVVEILTILITFLVVKYFYKWIRFIYMANKIPKSSLDTSIKNLWNIATGDTKTFFEQAVKEIKANGLTRSWFGSILMVNVTSPDDIKIVLNSKSCLSKQQSLNRFTKLPEGLLSCPIDRWHLHRKILNPFFGQQLLRSIIPIFNKKVKAFMENLTAMKDKEEFDIFHLSVLLTIDNILSVMEFDVNVQNQNEKLGDFFIKNLNICSEVIMERILKWWLHPDFIFNKTKLYKKQLEAASNITKASTVKIMEQIRNNQNDDEIPKTFIRALMDRKNGLSDGEIHDEICTFLMTAPETSALTSSAVLLMLAMHKNVQNKLLEELKQVLGTSTDDLNLSMEQLNELQYLEMVINETLRLIPIATVTFRTNETDLVLSEGYVVPAKSNLLIPIYSVHRDKSLW…
Polypedilum_pembai_03498	Pp_clan4-2	clan4	SSFQSNLSKMFAVMIVFITIFSLFYFWQLIKFYGKFSEIPKAKNQIPIFGITHNFFGVKIEDYCEIFLNLFSETKQIQKFWFGTKFSILINSPEMFKTILTSPHCLKKPEFIYKSFFCDNSLISSNGSIQEKHRKILNNSMTFEMLNQLNPIINEKVKKFLDKMNSKVNQNVFDIFNDVAACTLEALVHGNFLYDYDCYNSELLEACEKSNSIGMKRLVQPWLSIKLLLKYSQFLKDVQNTCGLIFKTIDNILLRNEYLRIESDDKKGIFIKQLLNLKNNFSEEEIRDEIFILIFAGFETTATTLSICLLLLAMHKTIQQKVIEEIDNANLSENSSITNEETQNFPYIEMVLKEVLRLFPVGPVTARETSEQIKLENFEIPKGTTIALPIFFLHRNESV…
Polypedilum_pembai_04229	Pp_clan4-3	clan4	MLDINKLTTQKYNAADNSGSEKKYKMTLFLVTIRVIAIMIVENVTCRAYQCDISKIEQIEKLKNDIESELRGIDILVNNAGLIYVSNFFTSNVNDIKKVVEVNLTAHIVMTRTFLIGMIERKKGKILTICSLGSLITVPTLTVYCATKFGLYGFMQGLIDELQVNDSDEFIQLTTVHPDIINTRKEAMDIIDQMNHLIPKLTPERVANEAVEGMLKRKEQVYVTRYALPITNGEVWQRHRKILSHSFKVQVLNDLMPTINEKCHRFVAKMKTQIGCGEFNILHYIAALALETTMKGSFYYDKDFYGNKLIDDMDRAKIFMIKRMARPWLNYEFIFQRSQLYQDIKKSFSLIHEHVDEIIKLYETNRANGFVTDKMNIIDQLMSEKSNLTKDEIRDEIYI…
Polypedilum_pembai_04230	Pp_clan4-4	clan4	MLFSLLFITLIMFYINFRWKRRKLYALAKNIPGSDGLPFVGHAFTFMGIDVRNNINDSGKLLQNDLPVSKIWAGSLLFIVVNSPDHSQAMLQSTACLKIPFIISRPFLHRYGLIIANGAVWQHHRKILSHSFKINILQQLMPIFNQKCMKFVDKLQPKIGAPEFDIGHYVAALTLETTMTGNFHYDHCFYGSKIISDIDHGKTLMMKRMIEPWWNFEWLFQRSKLYKDMKASITLLDAKIDEIIEAYKTNMNNNEHRGTFVIDQLMDPANNLTYEEIRDEIFIFIIAGYETSSVTLSAILLMIAMHKDVQRKMFEEVDANYDGGHIEMEDLHKFKYIEMVIKEALRLFPTVPFVPRKVTQEFQMREYTIPKDTILIDFLYFMHRNKTYWGEDADKFRPE…
Polypedilum_pembai_07643	Pp_clan4-5	clan4	MEFLFFVLMTILFWSISELFKYQKRAWRLDFPTLWAIPFIGNLQLLQLVMSKQPLEDHQKIIEKFPNYFKCWFLNFRFLCPHSPEAVRKILKSEECLSRPIFAKIMFSGFSGDSYHEWTEKRQFMNQIFYPSSLKNSIKTISDATNDFIHELSKGIDEGREVDVYPAIAKWTIKVHCLFLLGLDCNSINGVIERIDRLIHIRNNIAHFLILPQISKFLMPTKYSAMENAKTDLINFIKSLFEKQKTSEKATEFERNYAKTLDRDDYVQQIISMMDAGYETVALNLTHAILFLSKHQDIQEKIYEEIKSTDDEISFENLSKFQLIERVLKETLRLAPPLPYLPREVYKTFELEPGKFVEKGTIILIPNYGVHRLNSIYGSEADKFNPDNFLIENISKRPI…
Polypedilum_pembai_11489	Pp_clan4-6	clan4	MLASENLIFAILAMIIFANFWKNKRSWYLIWKIPKVTAFDMTYKNIENYIFGNTKSLFKILEKLFEKAKGVSIIKYFPSVMVIVPLPEDIKIVFNSKDCIDKPPLLVNFGRLTEGTLFGKTKPWQLHRKILNPYFTQQSLRSIIPIFNKKVEVLMNVLSEKEGKGEFNIFHNMTALALETILSVMELDVDIQNLEEEKRDIFIKKIENYATAVMIRIFKFWLHPDSLYSLTKVYEFERKAIIEKIREILKNHENNNNNEDEKPKTFIRAFLNPKNNFTEHEIYDEIKTLIVAAQDTSAIAISSTLLLLGMFKDKQDKVVNELRENLGNLCENEILDIEQLNELKYLEMVINESLRLMPIVPLVGRRNLKEITLSEGYTIPKDSTLILPIFKIHRSKELW…
Polypedilum_pembai_12452	Pp_clan4-7	clan4	LLIKSLNLRLTYRYNDKKNDRFCSTIRESLLITYNKIQLTNVSYNGTHQFIDVSVERKKISKLAAKIPKVDTEIPFLGVTHKFIGAKLKDYFPIIFKIIDINQPIQRLWFGSKLTIFANTPEQYKTIFISPHCLKKPALIYDGFFCKKGLLSSNGEIQDRHRKILVNSMSPKRLNVINSVFNEKSKKFVMKIKEKLSDNEIDVLNDIAIVALEALMKGNFSHDEDCSKNAAKTFKPVHDKIDEILKKNQHLRIYNEKKNLPVIEQLLNFKNSFNEEEIRDQMFVLLYGLSFISSTFIIPNIDYCIYFVGGDFILTNEETKSLIYLDMVIKEVMRLFPVAPILIRETTDEIELDNYKIPEKTLLILITYFMHRNPKYWGDKAHLFKPERFEYKKFEKIHP…

## Sheet: Pv
Gene number	Gene Name	Gene families	AA Sequence
target_17561	Pv_CYP15a1	CYP15	MLLIIACYCLLTRKPNQFPPGPKFLPIVGNINILRHIKVLKFHHLLWHHISKLYGPVVGLKFFHKYVVIVSSKEAIREVYSRDELNGRPDGFFFRVRTFERRLGVVFTDGHYWENQRRFSATTLKHLGVGKFSMAKHIENEAEELIKEFFNKAENNESFYMHSAFDISVLNLMWVLLKGERFKLSDQRLIDLVAAVHKNFQVLDMSGGILNLFPFIRYIIPELSGYKELVDTMRPIWDFLQQEIEKIEENFNPQTEPKCFIEAYLKEIQNHKGVESYFTYEQLHGICIDFIQAGSETTANSLGFAILYMLHHPKIMKKVQVELMSIVGVNTLPKLSDRPKLKYTDAVISEVQRCANIAPLGIAHRAVTDAKLDGFLIPKDSTILCNLYSLNMDEKNWKN…
target_07976	Pv_CYP18a1	CYP18	MLLDSYVFNFLKRELEHDIQKSLLVFCCVLFVVFIVQSIIKNLIEIAKLPPGPIGVWPFGILKFIGHEKHKSLMKLASTYGPLFSCKLGQQLYVVISDYKMIREIFKKESMTGRPKTPLYGVLNGAGVINAEGALWKSERRFLHEKLRRFGMTHLNSKNNKLHDIINNEINELLTTLRHETKKPIDLEPHFAVSISNVVCNLLMSVRFTRNDPKFIRFNSMIEEGMKLFGKITSVDYIPITQYFPSFQTAKSQIASNREEMFEFYREVIEDHRKTFDRNNIRDLVDFYLLEIELAKENGTEHELFNGRNHDEQIMQVMGDLFSAGMETIKTTLLWLIVFMLRNPVAKKQVQDELDTVIGREKMPKFQDLQYLPNTESTIYEVLRISSIVPLATTHSPMI…
target_09172	Pv_CYP303a1	CYP303	MLCLATAALVTIWLIHFLYHEMKKPKNFPHGPFFYPIIGNIVSVEKARRKAGMLTKGIMEIAKTIPGTTDLIGFKIGKDRVVFTLSTKAFMDMYTNQDLDGRPFGPFYETRTFNLRRGILFTDSEFWHAQHRFILRQLKDFGFTRKGMIEICENEAEFCLTDFRKMIESHGGKSATVTMPNILASYILNTLWQFMAGIRYDVDNEELRHLQNMLNDLFKSIDMKGALFSHFPFLQYIAPEASGYNSYVRFHNNLHAFTKKEVERHKKNFNPSDEPRDLIDAYLKVLYSGDESGNKIHESFSELQLLAVMLDMFVAGTETTDKVSNFMLLNIVRNPQIQQRAYDEIIKVVGKDRLPKLSDRPNLPYCEAIVFESLRAFTFYAMGIAHRAIADTKLCGFDI…
target_02778	Pv_CYP305a34	CYP305	MEIFFASIILFLIIEGIILIVKEFKRPQNFPPGPNWLLPFVGSSKYLKKLSQELGGQHKAFDYLSKKYNSPIFSIKLGRELVVVVRSYELIKEVHSREEFDGRPDNFFMRLRTMGTRLGITCTDGRLWQEQRSFVVRQLRNVGYGKSKMEEQIHVELNEILEIIRSSKDTPIWPGETNFIATSVINILWTFTTGAKIKRNDARLIKFLNLLQKRSKAFEISGGYLNQMPWLRFFAPEATGYNLVKNLNSEFYKFFMEVINEHLMTYSEDKSNEDLIYAYIKEMNEQKDKENSTFKIDQLVMVILDIFIAGASSTGITIDLALMSMLIYPEIQMKVQKEIDEILNEDSEMLKYFDKKKMPFTEAVLLEVQRFYSIVPISGPRRILKPTTLAGYNLPKDTT…
target_06780	Pv_phtm	CYP306	MKLRKVRASVPPGPWRNHIPFIGYLPFLNPTQPHKSLFELSKKYGNIFSLQLGSIFTVILADSTLIREAFRRDEFSGRAPLYVTHGIFHGYGIICTEGEFWKDQRALVHKFLRDMGMIKFGIKREAMQQRIMEGINLCILEIEKLSSQTINPFNILINTVGNIVNDFVFGIKYDWNADTWKYLKYLQEEGIKLVGLNAGANFLPILRYLPNNRRNMNFVLTGKEEQHKVYDTIVDNCMRALDTSMEYRDCILKRFLLEKRDRERRHDELAGNCSRVQLNHLLADIFGASLDTTLGTLRWYLLLIAINNEHQDQIYDEMQKNGIKETYFLDDIESMPYLRATIAEAMRLKSVVPCGIPHGNSNQQTTLGGYTIPKNTMILPLQYAVHMNENLWPQPQIYN…
target_03855	Pv_CYP304a1	CYP304	MASLVLIAIVGIIFLYRIYKYCFYRPENWPPGPPRIPFVGSYFMLFLLDFKNLHIAVQKLCKYYKSDVVGFYVGNTFTIATNSQETVREVLFNPDFDGRNDGLLVRLRNENFNRNGIFFIDNPYWQDQRRFTLRNLRDFGFGRRFEEYEIEVKNEIENFINLIKEGPKYSHEMNIMKSDGSILLPKALIACMSNCFLQIVANVRIQRSEQEKLFKAGFGSFEFQFYSDEYGKSFGIFPWLRYLLPNLSRYTNLRNGSMKMFNFMKEFVDKQIATYEEGHIRSFMDTYIKEINEADGKDRGYLYDQMVMICTDFLFPSLSAIEIQVSFLLKHLLYHNDIMIKIQEEIDDVVGQGRLPSLDDRINLHYTEATLRESGYDIPKDSSILPSLFSLHTSKQVWK…
target_05119	Pv_CYP6AAD1-1	CYP6	MSSSHVLTKYDYFEKRGLLAPKPKFPFGNCKGAYTGKQNIIYDLNDIYQQFRKKTSFVGYFEAKTPKILVISPDVAKDVMIKYFKNFHDNEIASLFDKEADPLLARNPFVLKGEEWKEKRAEVTPAFTSTRLRSLFPLVEEVLERFKNYVHKEIPKNEPFDIREISAKFTTDVVSSCIFNADAHSFTKEKPEIREMGRKLLDFTSSGAQFKFLILTMFPWIRKFHKISFVPKAVHEFFINLMEQAVTMREKSNIKRDDYLSYLIELKKKKNLADIDMAAHGVTFFTDGFETSSLAIAYMLYEIANDKRVQEKLRKQINEELIDENGKIIYEKMLEHEYLDQIFHETLRLHPIIMFFNRECTEEITFDCNGKDFKIEKGMSVNVPIYSIHRDPDYYVNPT…
target_05124	Pv_CYP6AAD1-2	CYP6	MWTYLILIASLLYLFYYWYTSKYDYFKQRGLLGPKPRFPFGNVPNAFLQKRNFIYDLDDIYQEYRKKVPFVGYFEAGTPKLLAISPEIAKDVMVKYFSNFHDNEFSKLFDKEADPIFGRNPFALRGQEWKEKRAEVTPAFTSTRLRSLFPLVEEVLERFKNYVHKEIPKNEPFDIREISAKFTTDVVSSCIFNADAQSFTKEKPEIREMGRKLVDFTSTFFLIQFIILSMFPWINNIYKFSFTPKDVSKFFINLMEQAVTIREKSNIKRDDYLSYLIELKKKKNLANIDMAAHGVTFFTDGFETSSLAIAYMLYEIANDKRVQEKFRKQINEELIDENGKIIYEKMLEHEYLDQIFHETLRLHPILGVYNRECTEEITFDCNGRDFKIEKGMSVNVPIY…
target_05126	Pv_CYP6AAD1-3	CYP6	MWTYLILISSIVYLFYRWFTSKYDYFIQRGLPAVKPKFPFGNTPAAYTQKRNFYYDLDEIYQSYRKKTPFVGYFEGGTPKLLVISPEIIKEILIKNFSHFHHNEFTEMFNKEADPIFGRNLAVLKGQEWKDKRTEISPAFSNNRLRSLFPLVEDALKSFRNFIVKEIPKNEPFDIREILAKFTTDVVASCIIGVDAQSFTKVKPEIREMGRKYMDFTSSDVQFKMLLLTFFPWIRKFKKISIINKEVNEFFINLMEQAVTMREKSNTKRDDYLSYLIELKKKKNLADIDMAAHGVTFFTDGFETSSLAIAYMLYEIANDKRVQEKLRKQINEELIDENGKIIYEKMLEHEYLDQIFHETLRLHPIIMFFNRECTEEIIFDCNGKDFKIEKGMSVNVPIY…
target_15218	Pv_CYP6EU8	CYP6	MIFILIILALIVSVYIYLTWNFDYWQKRNVPAPKATPFFGNTPNNFLRKQHVTYDIDKIYNEFKGKTPFVGFIQTREPQLMLLEPEVVKDVLIRKFNAFRNNPFTDMIDPKNDPLFAQNPFFLKDEEWKEKRAEITPAFTINRLKVLYPLIQDVLLRMVKYIQDKIDDTFDARELCAKYTVDVVSNCIFGIDAQSFVKEKPEIREMGRKLFAPSTLIFVKMFIVNSFPFLKKFVKVQFSTFEVQQFFVDLMKQTLKYREENKIQREDFLDHVIQLRKKKNLDETAMASHTISFFTDGFETSSIAIAHALYELAKNKRVQNKLREEVNKNCDGNGLVSFETLNEMSYLDQCFYEALRMHPPAMFTSRICDETVDLEFEGKKVTVDKGMNVFLPIIQMHYD…
target_01066	Pv_CYP6FQ1	CYP6	MIQFYIAAIILLLCLYFKYKLSYWFRKEIEGPSPIPLFGNLFDFVVTKKKHFGEIYKDIYDAYPAARYVGIYRMQQPALLIRDLDLIKDILVTSFNTFNMNEFSIDPHLDPLIAVNPFCIPGEEWKRKRQQLSPLFAQNRNKTAIPFINDVSKRMIEYMEGGPESSKMEFDVKELCAKFTTDNVAAVAFGIDGESFTNPNAPLREIGDEIFKPTFMTGLKQQIVLFMPFMNKFFRIPFVSSETDKKFRQIVGQVVDNREKNKIKRDDLLQVILDLREKHGKEEWDDTAVIGNGMTFLTEGYETSSTTMSMTLYQLALNPEVQKRAQLEIDQLLALNSEINENVINNTEYLECCIMETVRMHCPVFHMAKISLKEHEFPPQYESSSKTVKLPEGTCVVIP…
target_07592	Pv_CYP6FW1-1	CYP6	MLLLVVLTIFIVLIAVFYFYISEKYKYFEKRGIVSPKYEFFFGHMRDTFFKRRHVSCIFEDMYQKYKNKEQVIGFFDITTPYLLIIDPELIKQVLIKDFKHFRNNEFSLLSDKKKDPVMALNPFVMRNEEWKQKRIEVATGMTQNKLRSMFPLVHDVSKRFVEYLNREIEKNAKRVFDARDISVKYTCDTVASCIFAIDGGSFTKKESEIINMGNKMIRSISDAAKSFFSKRLMPQDVQDFFVFLMEEAIKYRENNNISRDDFLAHIINLRRKKNMSDVELVAHGVTFFLDGFDTSSVALAPIFYELGRNPEPQQKLRQQLLAEFPNDDDINYDKLLEHPYLDQVVYESLRIHPPICFANRECSEEILLDTNKGKIFIEQGTKLFVPLLSIQHDNGFYH…
target_01816	Pv_CYP6FX5	CYP6	MKIVTKYIVLGLIFTGKFVEALRCYSCSITSQNTDMKCLHDPVSVEGQSVVNCNKKYCTILRQELQDPAGKINTFVRGCEEKPILLNDVIDDPMFRTYYRSCSEDLCNAGDAIKNPSDQKISPDGYDGENLLVAGLPFNSSSISFVLIFWFVKNRFNYWKNQNVPFLQPKFPYGNIKGFGKNFHQFEFQQKIYEIYKKKLSPFVGLYYYIQPVVLCTDLEFIKNIFMRDSAYFLDRGAYYNEKDNPISAHLFNLDNPKWKILRNKLTPTFTSGKIKTMFFTLCDVGERLVKKLEKEVEIADDGILEMKEFSARFTTDVIGSFGFGIEINSLEHPDTEFRVRGSQVFEKPKYPPIFFQFCVNFKPLARMLKISTTAKEIEEFFTRIVKETIEYREKNQII…
target_08602	Pv_CYP6GC1	CYP6	MELTTLLFTIFTGISLFIYYFIHRRLNYWKVRNVPHIEPEFFHGNARGVGKTISPGKFFKDMYFKLKNKGPVVGVYMYVEPMAIIMDLDLVKTILVKEFNTFPNRGLYHNEKDDPTSANLASIEDEQWKILRNKISPTFSSGKIKNMFPIVGEVADKMIERIEIDSKEKGSIEVKDILARFTTDVIGRVGFGIECNSLDDNTTKFYQIGLKAFSNINFFTRTLTSSYPDLARKLHIKTSDPEVAGFYKDIVEQTIKYRIDNNIQSNDFMSLLMKMMKDNSLTFNEVWSQSVVFFLAGYETSSTALNYCLYEMSQRKDICDKARESVKKALEKHNGELNYDAVNDMQYIEQCVNEALRKHPPANATRRIPREDFQVPNSKIVIEKGVHVIIPVWGIHFDP…
target_04820	Pv_CYP6S1	CYP6	MILEILLSIFFIFLLSLYRHFKRNYEFWRNRQIPFLQPTFPVGNMMEAVKTKQHFGFVMEDIYQHMKKRSDVGDYCGIFFFHQPVLLVMTPEFAKTVLVRDFNYFADRGVYSNEEVDTLSGNLFFLEGPRWRFLRQKLAPTFTSGKLKSMFPIILDVGQKFVEHLKPYGEKNMEIEIYDLLARFLTDIISSCAFGFDSNSLENPDNEFRTISQKGLNLSKFKSLKCFLSMVFREKARKFGLRFFDEEINDYFSNLVETTIANRKKSGIKRKDFLELLINLMEKDDENGEKLNIKEVTAQAFIFMIAGFETSSTNLSYALHLLAYHQDIQDKARKSIDKKLNEFDNQWSYDAIMEMTYLEQIIEESLRIHPPIATLHRITTKEYTLPNGKTIPENTGVII…
target_01270	Pv_CYP6-1	CYP6	MKLKTQTFEIRSSPGSVGTVGFKEHSCEFFKRQYDKFKDKAPAFGVFFFMQTSLAITDPELIKEVFVRNFESFHERGFFINEQADPLSAHLFALGGQQWKELRAKLSPTFTSGRMKMMFPLVVKAADRMVEYLMPYADNIEELEVKEVYAEFTTEVISSVAFGLDIPCLGNPDSEFRKVSKTLFEPTKLENIKIMFIFAFPELAKGLNMRFIPKKSADFFMGVIRDTLEYREKNNVERNDFLQLLINIRDTEGMTFNEIAANSFIFFNAGFETSSSVMTFSTYELALNQDIQERLRTEINEVIAKNNGEITYESIMEMKYLDMVFNETLRKYPIVDIQIRKSVKDFAIPNTNLVIPANTGIMIPVYAIHHDEKYYENPDKFDPERFTEEIVRKQLPYTF…
target_03723	Pv_CYP6-10	CYP6	MSLALFLTFSVALVSLIYLWVKKKYSFHAENGFLYDEPSFPFGSFKGVVTKTHPVYIMKRIYDKFKGKAPAVGFYRLLSPSVMILDLDLIKTILIRDFDNFHNRGIYYNEVHDPLSAHLFNIEDQAWRKMRVKLTPTFTSNKMKMMFTTVLNVSNHMVEMIKSEENLDMIEVKEILAKFTTDVIGSSAFGLNLNAIKDPNSEFRRMGRKVFNTNTNVILKFMIFNAFKSTARKFGGRIFDAEVTDFFTRIVKETIDYRLKNKIERNDFMDLMIKMYIEPDENGDKLTFNQVLAQTFLFFIAGFETSSSTLTFVLYNLALNQDIQDKLRDEIKSTILKYDNKITYEAMNDMKYLQMVIDETLRLQGPVLGQIRIADNDYQIPNTKLVIRKGTHISIPTYC…
target_03726	Pv_CYP6-11	CYP6	MAITIIISFLLAVFTLAYLWIQRRYSFFARLGVLHDKPKFPLGNMHGKTHPSEVFKQFYDKFCRKASAFGVYLFINPLFVITDLDLAKDVLIRDFEAFHNRGAFYNKKDDPLSAHLLTIEDQEWKDMRNKLTPTFTSGKMRMYFSTLLEVSDRMIEKLKRNCDNIIEVKEMLAQYTTDVIGNVGFGLSINAIDNPDTEFRRVGGKLFNKETKFILRVALFATFKNIARKLGLKLIPSDITKFFMGVVKDTVNYRLENNIERNDVLDTLMKIRDETQENEGKLTTEEIAAQCFIFFVAGFETSSTTGTLVLYNLVKYPEVQEKLRDEIRTILARHDNKITYEAMQEMKYLQMVVDESLRIYPPIFQVLRQAARDYKIEKDNFVIPKGSLVGVPVYAIHHD…
target_03732	Pv_CYP6-12	CYP6	MFLANILLFLVLPIVAIVYLYFNKKFSYFKNLGIPYIEPKFPLGNLNGIGSTRHMYDIVRNIYDELHTKGPVVGMYNLTQPFYYITDLELIKNITIKDFNNFINRGVYSNEKDEPLTAHLFTLEDEKWRFLRNKLSIAFTSGKMKLMYYTIGDKGHDLVTLIEKASKNNKTINIKDITNLFATDVVSSVAFGMESNTMNGEHPELKRFFKEIFAADGYTMLKFFFLMSFPKLGKFLKMRLFSKEMSDFFINIVGGNIAYREKINDNRPDFLNMLIQLKNKGSIDGDFSTETRKLTFNEIIPQAFVFFFDKLREEINEKTKGEKGEITYENLHEMTYLNQVINETLRMYTGGFALIRKSAEDYPIPNSKIIIPKGASVFIPIIGLHYDERYWKNPEKFDP…
target_03733	Pv_CYP6-13	CYP6	MSFIVSLLFIGALILGFYYLRRQMNYWKNRGVPSIKPSYIFGNLDGVGEKIHFTINLQNIYETFKDNYKFCGIYALQSPRLMLIDLELIKNILIKDFHYFTDRGVYVNEEDDPLSAHLFAIEGEKWKSLRHKLSATFTGNKMRLMCPIIEEYSKDLINLIDSFASSNNEIDIKNICTRFTADVIGSCGFGISCNAMREENTEMMQMGKFFDLTNKRTRANFFFVNIFPKLAKRLRMKVTPQFISNFFIPMIQQTYEYRIKNDDNRNDFLSLLIQIKKYGKLKDEEMENVGTMTFNELIAQSFIFFIAGFETSSTTMTMALYELAYRHDIQEKLRNEIEEITRQYDGKISYEAINNMPYLDQVVNETLRLYSPIGQLFRIAIKDYKVPDSNLIIEKGTSI…
target_03734	Pv_CYP6-14	CYP6	MASSLVLISISLLFLYLFNLVKKQYNYFKDRGIPNPKPIFPLGNFWGVGLSVHFIHRVNEIYRQFKGKAKICGFFVTTIPAYIALDIELIKNILVKDFDSFHDRGIYYNEKADPLSAHIFSIAGEQWKTLRQKMTTTFSSGKIKAMMPTLNKISEEMTEVLGEYADEGKTLNYRDMASRLMCEIVGEIAFGIKCNALRDPNCEMMVLSDFLSIKDMKQRVMYLFSNAFPEVCRKLNIQITPKDVQHYFLKIINEAIEYREKNKIRRNDYFDMLLQLKNEGKLDGDVTNVGRISHTDMLAACFVFFVAGFETSSTALAYALYELAVNQELQDRTRDEIEKVLSNYDGKVTYEALMNMNYPGQVISESLRKYTPGNVLMRKCTKEYKIPDTDIVIEKGRMV…
target_05533	Pv_CYP6-15	CYP6	MVSFSEVFVSLLIAVVVLFIFWSRKRLNYFKDRNLKSIPFLGAFSNTIIDEPFYGIFMFHKPSILIKEPEIIKNILIKDFQSFRNHRAGSGDHDPLGIYNLFSAKDAVWTTMRKKLSTFFSTSHIKNTFSILDKISDEMMRTINEKIHKNESESIDIKLKEIISLYMIDVIVSTAFGVEANALKNPESEFRRLGQMLFTFTFQRGVEFTSLFLLPEIMKYINCKFFTKDGTEFIKKSITYIMSEREKSKDKRNDFIDTLLEIKNTCSEIEDGTPLTMDMLIAQAGIFFSAGFETTSTTTTHALYEIAKNECIQQKVRHEIAMVLDKIDGKLTFENIMHETPYLYQVLQETLRIYPIISMIDRECTNPNGYSLNPYSDFVIPFKMPIYIPVYGLHRDQKY…
target_05687	Pv_CYP6-16	CYP6	MAVLLGFFVILILITIWLYWQQSYFKRHNIPYVQTNIFLGGLSDSLLRKCGFFENVMRLYRRPEVADVPFFGFFIFQRPALVIKDPELIKRIMVKDFNSFQNRVTASYDGDPLGKYNLIFVKNPLWKRLRDKLTPFFTSGKLKKMFYIMDKVSSDLVKSVDAKMINDKVEINVRELIAAYGTDVIASVAYGLEAKTLENPNSDFRQVGRRLYTFNFIKGLGRFLQATRPELAKVIGYKRFDDEVSGFMRANINHVMTERAKTGEVRHDLIDILNELKKMDLKDNDGTPISDDVLYAQACVFFIGGFETSSSTQSFAMYELVKHQDIQERVRDEIKEMLIKHNGEITYEGVMNDTPFLQQVIIEALRLYPIVAWIDRECTDPNGYSLEPYSNFKIPYKMQ…
target_06059	Pv_CYP6-17	CYP6	MISTLYFVITIIILCYLWIKKRYRYWKDQGFLQEDATFPMGSFKNVGTKETEFEAFDSCYKKFKGKVQAVGIYSFLSPAILLIDLELIKNIYVKEFSSFQSRGMYYNEEVDPLSANLLTLDGQKWKERRVKLTQMFTSGKMKMMFEIIDSIGDKLVTVLENKLTESCNQDMRNWAQRFTADNIGNTSFGLECKCLEDENSKFMKYGRKMFDLSIFEVMRFMFSMSFPNISKKLGLRFFSKEVADFFYETFIQTFEYREKNNVQRNDFVSMLLELKDQFTKVQLAAESTLVFGGGYETSSTLMTFILYELALNPDIQQKLRDEIESRIEENDGKLTYEMLNELKFLDMVTNETLRKYPPIASGIRLCNKDYEIPGTNLTISSGIPVQINTYSLHHDPDYF…
target_06060	Pv_CYP6-18	CYP6	MFVFVSLIFLFIISIYFWIKKIYSYWSEKGFLQNSNVKFPFGSLTGVGKKFTTCEALDIIYREIKGKSPVVGIYFFFKPTLMVIDPELIKKIFVQDFTYFQDRGFYHNKNSDPISANLLTLEGQEWKERRSKLSPIFSSGKMKMMFHIVDLISSRLIEAIEKDLQNSSDLEMRNWAQRFTADNISSTAFGLDAKCLEDENSEFLKHGRRLFDLTPFETLKFFFTIGCPNFCRKLGVRTNPKEPTDFFLKTFLETFEYREKNNIQRNDFVSLLLGLKELLTPIELAAEAFLMFAAGYETSSTLMTFILYELALNPDIQQKLRDEIVTRIEENDGKLTYEMLNEFKYLDMVTNETLRKYPPIPNNIRMCTKDYKIEELNLTIPKGTAIELPVYSLQHDPEY…
target_08870	Pv_CYP6-19	CYP6	MQGVGTKCHSYDLFRDIYNEFKEKDVIAGLYNFDQLVYMIIDLELVKNILVRDFNYFFNRKMYVNEEGEPLTGHLFSLRARRKFNFFKERGIPYVEPSFPLGNFQGVGSKYHSFDVFRDIYDKLKGKDVIAGVYSFTQPVYLIMDVELVKNVLIRDFNTFINRGGFVNEKDEPLTGHLFSLKDDKWRFLRNKLSPAFTSGKMKAMYYTISDKGKDYVDLVDNVLKEGKAINIKEITNCYTVDVVASVAFGMESNTMKGEHPELLNIFKELFGPDGTSFLKFFFLNAFPNFSKTIKLRVFSKDISDFFINVISRNIENREKTNDNRQDFLNMLIQLKNKGSIDGEFSTENRKITLNDALAQAFVFYFASADASSTTISFALAELAHHSEIQERLRTEILE…
target_01271	Pv_CYP6-2	CYP6	MWFQIALVFLCIYLWFRNRYEYFKRLGIPFVPPTFPYGSSSTVSRTEHIGDVLRQQYEKFKNQGPAFGTFIFAKPLLVPTDPELVKEIFVRNFESFHDHGFIYNEKVDPLSANLFFKNGQEWKDLRNKLSPTFTSGRMKMMFPLVLNASNRLIDYLVPYAEKSKPFEVKEVYSSFTTEVISDVAFGITTKCLGNPNNDFRKMARAVFEPNIWESMRVFFVFSFEKLAMFLNMSFNPKHVTEFFMGTVRDTLNYREKNKVERNDFFQLLMNIKNSPEGMSFNEVAANSFVFMVAGFETSSSVLTFTSYELALNQDIQDKLRNEINEVLANHNGEITYDAIMEMKYLDMVFNESLRKYPGVDSQNRKATKDFTIPNTNITIPAGTSIMISSYALHNDERFW…
target_08871	Pv_CYP6-20	CYP6	MIVNILLYVVLPIATAIYIYFNRKFNHFKERGIPHFKPSFPLGNMQGIGTKYHSIDIIKNVYDEFKGKDVIAGLYNLNQAFYVVTDAELVKNILVRDFNNFVNRGMYVNEEGEPLTGHLFAVRDEKWKFLRNKLSPAFTSGKMKAMYYTISDKGKDYVSLFDAALEKSKTLDIKNFTSRYTIDVVSSVAFGMESNTLKGQNDELLVIFKELFGEEASRNFFKFFFMSAFPEISKKLHLKLFSQKISQYFINVIGKNIENREITNDNRPDFLNMLIQLKNKGSIDGEFSKENKKITLNEAMAQTFVFFFAGADSSSTAIAFALAELAHNTEAQNKLRAEILEKTKGKENEDINYETLQEMTYLNQVVNETLRMYTINSLLLRQANEDYKIPNSNHVIPKK…
target_13976	Pv_CYP6-21	CYP6	MILIILIFVVLSVTLAFLIYRRVAYFDLLHVTHEKFDIFYGNSKNSSLGKWSVCYDVDRIYQKFKNQFPIAGFMRNFTPYIIPLKHEMFKQILITNFKNFRNSDFALDVKRHSIITLNPFWLRNESWKIKRSELSPALSSNRLKAMYPLMDDSVKEFSDYITNEIEKSSSMSLNAREISLRYSCNSIASTTYGINAHAYEKSSDVLHYGRKIWQEISKSTISFFNSDQVISNEVNQFFIKLTNQVIQNRRYNNQQRNDLLSFIISLKDKKNASNIESAAAAMTFFLNGFETSSVALCYALYEISKNVRIQEKLRQEITEFCGDDKDQRVPIDTLSNLKYLDQVFYETLRLHPPLFYITRVCNDDVELMTDDSDEKQLILKGTTVWIPIYSIHRDSDYYR…
target_14017	Pv_CYP6-22	CYP6	MVSFSEVFVSLLIAVVILFIFWSRKRLNYFKDRNVPYLKSIPFLGAFSNTIIGKSGLYESTEELYYNEKFADEPFYGIFMFHKPSILIKEPEIIKNILIKDFQSFRNHRAGSGDHDPLGIYNLYSAKDAVWTTMRKKLSTFFSTSHIKNTFSILDKISDEMMRTINEKFHRNESESIDIELKEIISLYMIDFIVSTAFEVEANALKNPESEFRRLGQMLFTFTFQRGIEFTSLFLLPEIMKYINCKFFTKDGTEFIKKSITYIMSEREKSKDKRNDLIDTLLKIKNTCSEIEDGTPLTMDMLIAQAGIFFSAGFETTSTTTTHALYEIAKNECIQQKVRHEIAIALDKIDGKLTFENIMHETPYLYQVLQETLRIYPIIPMIDRECTNPNGYSLNPYSD…
target_15147	Pv_CYP6-23	CYP6	MIGLIFIAIIVILVHLVSKYYFNYWKRRGFPQMDATFLFGNISDLFLFRKSFSNCFMDFYEKYKHKPFIGSYFSYKPVLIVNDPLIIQDILVSNFSSFTDRPRYVDEKRDPISAHLFNIGGQKWRDLRFKLSPTFSSGKIKGMFPIMRDCGRDLQNFLIKNSSSDIRVFNFIDLFGKYTTHNIVNVIFSIDSDCFSDPENIFRKMSANFAAPSHRQHIVDIFSFLIPNILHGLSIFNIHSVTAKVNDFVLSFVEKVVKHREETNFSGNDFLQLLIQLKNQGFLSVKKGETIEKNEMESNGKVLKKLTIDEIAAQVLVFFVGGFETSSATMSFCLFELCKNPHIQRKVQEEIDRVFGDKKFDDLDYEMINNLKYLECCIDETLRLYPPLSILFRTCTKDY…
target_15219	Pv_CYP6-24	CYP6	MFVIFVALTISVLIYHYLRWNYDYWKARGVPYEKPVVYFGNFKESMMRKRHVSEDFSQFYYKFKGTANFCGIFQMREPRIMIINPSLVNEILINKFHHFKDNEFSKIFNPKVDPLFKRNPFLARGDTWIEYRSEIATAFSSQRMRSMFPIMELICEKMYIQIISHIKHPFEARELALRYTADIVGNCIFNIETDCLSGDCDIRNMSKRLSSPPMRTIFFMIFTEIFPAFRSHLPFKFIASDVETFFLNFFERSMRRRKQNRLQLNDFLDYVISLRERKRLSHEDVAGHLTTFFSDGLETTSLLLAHTLYELANNESVQNKLRGEIERYVELYDEISYEILNEMSYLELVINETLRLHPPFTLISKECTSDIEVELREGQKYLIQKGMNIYIPLYQLQTD…
target_15283	Pv_CYP6-25	CYP6	MEIFLVLLFVFCCLAYYLNNFLFNYWKRRNFPQAKTQKFFFGNAELMLKGKRSFGDIFTDLYQLYKNERFIGVYLSYRPVILVNDPVIIQDIMIRNFNSFHDRPVPCNVDVDPLTGNLFFIKGQKWRDLRVKISPTFSSSKIKMMFPIMHDCGKVLENYIKKQMNEGQKIFEFRDLCARLTTNIIASVGFGLDKNDCINNRDDIFRKMGLRIFDIDFKQGIKNVIGLLMTPLFEKLRIRLFPEDVEQFFASLVADTVDYREKNNYYRNDFMQLMIQLKNENFMSPDNDENQELKKFTMNELVAQVFVFFIAGFETSSSTMSYVLLELSKNLDVQRKVQAEIDQVMEKAETDEITYELLNEMKYLDCCIDETLRKWPIIPVLFRMATNDYQIPGSDAVIE…
target_16958	Pv_CYP6-26	CYP6	MSFIIAITLLVSSLYLINQYFFNYWKKRNFAYAEPSFLIGNLGKMLSMKVSFNEFMADLYKKHKNKKYFGIYFSYRPALVVNDPEIIQQIIIKEFQSFHDRPMPINEENDPIAQNLFFLKGKKWRDLRVKLTPIFTSNKLKAMFPILNDCGNVLIAYIDENLRKRNNVLDFKDLLSRLTTNIISSVAFGVESDCINDRENYFRKIGTSIFTGSIKRAFLNFMTILLPNVMIKLKMKFATKELEDFFLSLVTETIEYREKNNIVRNDFMQLMIQLKNQGYVTADKDDTKVENENEQITKLTLDDIVAQTFVFFSAGFETSSSTMAFTLYELCKNQEILRKVQKEIDAKMNGEKELTYDMINDMKYLDCCIDETLRKYPLVPIFRVTTKDFKIPEYDDIVE…
target_17558	Pv_CYP6-27	CYP6	MSTTLVALIIILFSVAYIFVKRQFSYWSRRGFFQADASFPFGSIKGANFSITLTEKLDEIYKQFKGKASVVGFYNFLGASILPIDPEIIKHIFVKDFASFHDRGFFYNKRDDPLTNNILSIKGQEWKDRRAKFTPVFTSAKMKQMYEIIEEISDKFALKLGESLKDSNIQDMRIWARRFTNDNIGSTVFGIDAKCLEDINSDLMVFGQKSLNMTLAGAFKFAFGSTFPEIARFLRFKILDKDSHEFFLNTFLQTLEYRRNNKQIVRHDFVSMLLELSDQLPPIDLAAEATIMYLAGFETSATLISFALYELALNSEMQDRLRDEILNGINENDGKITYEMLYGFEYLDMVINETLRKLPSIPHIFRKCTKDFVVPNTNLVIPKGTQVIINNYSLQHDPE…
target_17739	Pv_CYP6-28	CYP6	MDTELINRIIVQDFGSFHDHTVPVDEEKDPLTGQLFALKGQKWRNLRIKLSPAFTSGKLKMMFPIIRSCVDVLTEYIDKNIKNGQSVFSSKDLFLRSNTNVISSIAFGIDNDCINDPNNQFYINGKNFFVPTLRNSIRQLVFMFIPSLASPLNIKFAPKDVDTFFRNSVKEIVDYREKTNYRRNDFMDLLLQLKNQGFLPADNELEEGEKQVEYDEKTKLIKLNLNEVAAQAFVFFLGSFETLSSTINFLLIELARNKNIQKKVQEEIDQVFSTQGVSYDSVKNLKYLECCLNESLRKYPAVPLITRECTKDYKIPGTDLIITKGTDISLPVFSIQHDPEIFDKPSEFIPERFLDSPTGNSAANGLCYFPFGDGPRHCIGMRMARVNVKTTISALLSKF…
target_01272	Pv_CYP6-3	CYP6	MLFQLCLVLLAIFLWFKNRFNYWHKRGFPYVPGKIPLGSTPTAGISEHSCTVFQREYEKFKDRGPAFGVFGMAKPMLVPTDPDLIREIFVKNFEVFHERGFNISEEADPLSQHLSFKNGQEWKDLRSKLSQVFSSGKIKMMFPNVMRICDRMIDYLMPYAEKIEPLEMKDVYCSFTTEVISDCAFGITADCLGNPDNEFKKCAKKIFEPTAFEMIKLMLIISFESVGEFFKIGFNGKEVTDFIMKVVRQTLDYREKNNVERNDFFQLLMNMKKTGDMTFNDIAANSFVFFLAGFETSSSVMTFSTYELALNQDIQDRLRTEINEVIAKHNGEVTYESIMEMKYLDMVFNESLRKYPVVDFQIRQSVKDFPIANTNLVIPAKTMIIVPVHAIHNDEKYYE…
target_01273	Pv_CYP6-4	CYP6	MLLQIIFILFSIYLWFQYKFLYWKKLGFSHVPGKIPVGSGSDVGSKEHLCDFLKREYDKFKNISPAFGVYFMTKPVLVPTDPELIRDIFVRNFETFHERGLSFCEKADPLSQHLFFKNGQEWKDLRGKLTQVFTSGRMKMMFPNVLEKSDNMINYLKSCAEINDALEMKEVFSSFTTEVIADVAFGFLTECIDNPNNEFRRMGNAVFEPTAMEHIKLFFIMSYGRLASFLGIGLNRKATIKFFMGIVQDVLKFREDNQVHRNDFLQLLINMKNSENETMTFNEIAAASFGFFLAGYETSSSTMTFCAYELALNQNIQEKIRLEISQVLLKYNGKVTYEAIMEMKYLDMVFNETLRKYPVIDVQRRKSVKDFKIPNTNLVIPAETIIMIPVYALQNDERF…
target_01547	Pv_CYP6-5	CYP6	MSITLIFIWILIFLFWFVYRKYKKNFDEFESYGLKYMKPWEGVGSFFKIMLLKITMFDAVEDFYRKFSGQKVAPALSILNQRVFLIRDPTIIKQIAIKDFDHFVNHDKTVDENLDPVIGKNLFTLRDESWRKMRNSLSPIFTSSKMKMMFGILSETADDFVDFCNEKLESEGKIEIDCKSIFVRFAVDGISTAVLGFKADCLRNEKSQVYEMVQKIIKPPSSGIFKILIFVFAKWLYKLLKLKVLPPDVYEFFKAAIVNVMKEREEKGIFRPDVIELLMRAKRGQLAAADKNNEVNEAELSNFSANPEYEVKSKNSIIWTDDHFIAQGHLFFSAGLATSSVVLETVAYYLAVNKNYQNEIIKEVDAVENPTYEAIHKMKFLDMFISEVLRLWASPFLNR…
target_02774	Pv_CYP6-6	CYP6	MSFVIGIMVFVVSLILINQYLFGYWKRRNFAYAEPTFLIGNIAKLLSMEVTFNAFMADLYKKHKDKKYFGIYFSYRPTLVVNDPEIIQQIIIKELQSFHDRPMPINEENDPIAQNLFFLKGKKWRDLRVKLTPLFTSNKLKNMFPILNECGKVLHTFIDGNLRKGNKVLEFKDLLSRLTTNNIALVAFGVESDCINDRENYFRKIGTSIFTGSIKRAFLNFMSILLPNIMTKLKLKFATKELEDFFISLVTETIEYREKNNIVRNDFMQLMIQLKNQGFLTADKEGTKIEKGNEKITKLTLDDVVGQTFVFFAAGFETSSSTMTFTLYELCKNREIMRKVQEEIDSKMNGENEFTYEMINDMKYLDCCIDETLRKYPFVAIFRLTTKDFKIHGSDNIVE…
target_02786	Pv_CYP6-7	CYP6	MIVNILLYIVFSIAAAIYFYFKRKYNYFKDRGIPHIKPKFPMGNLQGIGSTDHIFDVVCDVYNKFKGKGPIIGLYSVTTPIYLITDLELIKKITIGDFNYFINRGGFVNEKEEPLTAHLFTLRDDKWRFIRNKLSAAFSSGKMKAMYFTISDKGRDYVELVSKAVTKTKSIDIKELTNRFTIDIVSSVAFGMESNTMKYQHPELVNIFHEIFDPDATLFQKFFIMASFPRIAKALKLRFFSKQISDFFMNVVGSNIESREKLGDNRQDFLNMLIQLKNKGSIDGEFSTETRKISMNDVMAQSFVFFFAGADTSSSTISLTLAELAHHTEVQEKLRTEILEKTKEEKDEISYETLQEMTYLNQVVNEILRMYSSGSILIRQAAKDYKVENTKHIIPKGAD…
target_03721	Pv_CYP6-8	CYP6	MSLTLYFVVAVITLCYLWIKRRYSFWKNRGFLQAEASFPFGSFKGIGTKVTSYEALDVCYKEFKGKAPAIGIYSFFSPNIMPIDPELIKNILGKDFASFQSRGMYYNKKDDPMSANILTLDGQEWKDRRQKFTSMFSSSKMKMMFEILDKIGDKLVNTLGRKITESSEQDMRNWAQRFTADNIGTTAFGIDCCCIEDPNSEFMKYGRRLFDLTTFELIKFFFAVDYPNLARKLGIRFNPKEVADFFYETFIQTFEYREKNKIQRNDFVSMLLELKEQFTRVELAAEAMLVYAAGYETSSTLMTFTLYALALNPEIQQRLRNEITTEIEENDGKLTYEMLFGFKYLDMVINETLRMFPPIADNMRTCNKDYTIPGTNLIIPSGTTVEINTYSLHHDPEYF…
target_03722	Pv_CYP6-9	CYP6	MSSLEVFLALFLVALGLCVFFIKKKFSYWKERGFDYIEPEFPFGNLKGVGYKIHFSELSREYYERYKNKTSAIGLYFFTQPVVFLTNLDAVKNILVKDFYNFHDRGLYVNTKSDPLSAHLFAIEGAEWKRMRTKLSPTFTSMRMKTMFGTVLNISEEMINYLSENNGIREIEMKDILARFTTDVIGSVAFGIQISSMRDPKSIFRKMGSRVFNPPRSQTLKIIFLTTFRKWARKFSFRVIEKEVADFFLSTIEENINYREKNNIQRNDFFNLLLELKNLGKLKDDISEAGEKLTFNEIAAQSFLFYLAGFETSSTTMTFALYELSLNINVQEKLRNEIKSVLEKHENKITYDAMMEMKYLQMVIDETLRMYPPVDNLIRIAKDDYQIPDTKLKIEKDTL…
target_11814	Pv_CYP5FW1-2	CYP5	MHIVDIFLFIISVIFIIWTYFKIKFTYWKSLGVPFIKPRIPYGNIQGRRRILHSSQVFKNFYDEIKAQGKFGGIYFFTRPAIVVTDLDLVKKILIKDFSYFHDRGMYYNVKDDPLSGHLLNLEGDKWKKLREKLTPTFTSTKMKYMLPTVLDVSKKLETFMIKTIEEDSEPEIKKILARFTTDIIGSVAFGIVCASLEDPNAKFLEMGTKVFEQPRNNFIKQIIALTYPDFARKIGIKTVREDVSKFFMKIVKDVVEYREKNNIKRNDFMDLLLQLKEEGTLQNEAHHSGKMTIEEIAAQVFVFFLAGFETSSTTMTFCLHELSLNREIQEKARQNVIEVLARHNGEITYEALSEMTYLEQCINEALRKYPPVGLIRTCTKDYRVPDTDVVLQKGTTVV…
target_05774	Pv_CYP9AT13-1	CYP9	MLIIILCITTVYLIYKWSISTFDYFEKQGIPYNKPLPLVGSNINTFFDRKPFIDVLHKWYNEFKNERLSGLFEFRRPAVLVKDPKLIKQLAVKDFEHFMDHRSVIDEDVDPLFGKNLIALKGNKWREIRATLSPAFTGSKMRNMMDFVSTVGHQTAEAIKKDIKSGGVNTFEFEEFASKFTIDIIASTAFGIEINSFKNPTNEFFKVAKEITNFATLKIGLKFAGYLLFPKLMKMLNVHLLDKVGCDYFENVICDTIQTREKKGIMRNDMIQLLLQAKAGKLSIETEGKNTEGFATTAESQLGKNEVKIKWDEIDLVAQCFSFFVAGFSTVAQTMSFVGYELACNPDVQQKLFKEISEMNNEINGEKISYEQIQKMKYLDAVISETLRKWPAAPVTDRI…
target_05775	Pv_CYP9AT13-2	CYP9	MLIIVLFLIAIYLIYKWSISTYDYFEKQGIPYNKPLPLIGSNRNLFFNRKTFIEVLHNWFYEFKDEKASGLFEFRRPILLLKDPKLIKQLAVKDFDYFMNHRTIITEDVDPLFGKNLFALKGNKWRDMRATLSPAFTGSKMRNMMDFVSTVGHQTAEAIKKDIKSGGVNTFEFKEFASKFTIDIIASTAFGIEINSFKNPTNKFFKVAKEITNFASFKTGLKFAGYLAFPKLMKILKINLLDKKSCDFFEEAIYDTMKTREKHGIVRNDMIQLMLQAKNGILSHNNNVEEKVIDGFATAKESQLGKSEVKRKWDDADLAAQCFVFFLAGFETVAQTMSFVGYELACNPDVQQKLFEEISEMNDEINGKKINYEQIQKMKYLDAVISETLRKWPGAPVTD…
target_13817	Pv_CYP9AT13-3	CYP9	MSFVIYLIAAAATFFVYKIFFHNKNKNYFAHKGIKYEKPRGLLAIIDMFTKKKSLPDVVMGWYNDFKSEKISGIFEFSRPVFMVRDPKLIKQMAVKDFDYFMDHRVVLTEEIDELFGKSLISLQGQKWKDMRSTLSPAFTGHKMRLMFDFVASVGKQTVETLKCQIDEGREKDFEFKELATKFTVDNIASCAFGIHVNSFADPKNDFHRIASELTSSESLTVMLKFTGLLLFPWLMKAFKISFFSENIMKFFKEAILDTMKTREEKGIVRHDMINLLMQAKKGNLTHENEEKTVEGFATVEESQMGKMQNKRKWDDTDLAAQALVFFIAGFETVATTMAFMGYELAINPEIQKKLYEEILETEKELNGKPLTYEKIQTMKFMDQVVSEVLRKWPPSPVT…
target_03243	Pv_CYP9HJ1-1	CYP9	MDTYLLIIWAVIFLGYFIYKKATKNLKFFEKHGIPYEKPLPFFGNSLKLLMKKENMIESIVNPYEKFKNSFVYGVFGMNIPNFVISDPELIKQITIKDFDSFVNHDKSFNEDVDKFSSKMLFTLVDEKWRHMRTVLSPIFTSSKMKMMFGILSECANEFVEHHEEKAKHGKVIVNCVETYPRYTVDGISTAVLGFKGDCIKNEDSKLYKFAMRMRKPTFITNIKIMIFLISRWFYVKLGLQMTLKEVYDFFYNAIIKVMNEREEKGIFRPDVVQLLLQARQGQLQKESDINEKELSNFSANIEYDTGAQNKKITNWTDEHYMAQGFLFFAAGFDTTNTLLQITSYCLAKNKEVQDELIREIDDVLQELDAKPITYEALHKMKYLDMVISEALRIWPPAF…
target_04340	Pv_CYP9HJ1-2	CYP9	MDIYLIIIWVVIFLGYFIYKKATKNAKFFEKQGVPFKKPLPFVGNSLRLLMKKENMIESLMDYYEKFKHSSVYGVFSMNVPFFVITDPELIKQITIKDFDSFVNHDKSFNEDVDKFSSKMLFTLIDEKWKHMRSVLSPIFTSSKMKMMFGILSECANEFVEHHEEKAKHGKVIVNCVETYPRYTVDGISTAVLGFKGDCIKNEDSKLYKLAMRMRKPTFLTNLKLMLFIVFRWLYIKLGLQLTLKEVYDFFYNAIIKVMNEREEKGIFRPDVVQLLLQARKGQLQKESDVNEKELSNFSANIEYDTGAQNRKITNWTDEHFMAQGFLFFAAGFDTTNILLQITSYCLAKNKEVQEELIREIDDVFEELDGKPITYEALHKMKYLDMVISEALRFWPPAF…
target_07160	Pv_CYP9-1	CYP9	MSFLVIYSIFCGFFYFLYIKFRPNVEFFKKRKILYESPTAFCGNLNELAMRKLSFCDIVQMLYKKFDNERIFGFFNFTQPQIIIRDPQIIQQITTTHFDNFINRTESFHDGILNHTLPAQKNQHWRDMRNAVSPIFNAKNVKSLFDLMLENSESFVDYCKNLHNDDDELIIDVKDLSQKFTINSIASCVFGSPSDCLRKNEKIYRIATNLKSKLKFFKHQLYKIFKISLIDSTLRSFLQQKVIDEIKLRQLKNISRADVIQLLLHAKEGQLHHQEINSYDKSDATQLNYAETIEFDVNPKRPKQTTWSDDDFIAQGLIFFTQGHENTTNFITMLIYELAKNFDVQMELMDEIDEVNESLNGRKISHEFLYKMKFLDCVVSEALRLWPPMSTTNRICNEN…
target_12188	Pv_CYP9-2	CYP9	MIFWIIIFLLFLIYKWLTSDHDYFKKINVPFDRPLPLVGNLLGIVLQKESIVEITTRNYYKYKDYKVYGFFNFLQPSFMITDPELIKKITIKDFDHFLNHIEAFEIDRLFSRTVFAMRDKKWRDMRTTLSPIFTSSKMKIMFGLLGEQSNDFVKFMHEQVESGKNLNVEVAEIFSRYTADAISTAALGFKGESVRNEKCEAYTILKLMQNNFNGSLGALKFLLAFTLPKVYKFFDIQLVGKEVNDFFKRIVIDEINLREKKNFYRPDMIQLLLQARKGQLKNEEINENDLSNFSAHTEFDVSLKNEKMSHFEDLDWIAQGFVMFGAGFDTSTDLLQIICYELSFNKNIQNDLIAEIDKIDAVETISYETLHKMKFLDMVVSETLRKWPPAGQLDRCCNK…
target_17811	Pv_CYP9-3	CYP9	MIIWILLLIAAVILLYKYGTRNFDYFQKKGLAFNKPHFLVGSRLSTVLGTKNMIEMLTEIYNEHRDEKISGMFEFNRPAYFIRDPEMIKRLCIKEFDSFSDHRLILSKEAEPLFASALFGLTGQKWRDMRATLSPAFTGSKMRLMFKLINDVGSQMSNTVLEQINKGADNKIEFKEFAQKFTIDIIASCAFGLEINSFNNPNNDFLRIARKATNFATFKTTIKLVGLLGAPWLMKIFKIKFLDEEFYKFFGAMMTDTIKTREEKKITRNDMIDLILQAKHGKQLDYDNEEHTVDGFATVEESQLGKEKVKRTWEDDELLAQCVGFFFGGFETVSSVMTFMAAELIIDPNIQKKLQDEIDEVHKSLNGETLTYEHVQKMKYMDMVVCETLRKWPPAPIVD…
target_15588	Pv_CYP3013A1	CYP3013	MLLLICSILLTICIIKWMYRDKTLYAFADQIPGPKAFPIIGSSHKILKKSEEDRFKIVQDMLAKYETNEMTRFWLGPVLFIFINEPKLIQQVLNSNDCLEKSFNYKFLRLDKGLLAAKRETWVDHRKFLEDSFRLDVIKSFISIFVDSSNQLVASLSQTKEQDETKIDIFKLVSRSSLTMVLATSFGINASEVHFDDEILKAVEELIKIISLRCHEPVLYFEPIYRMTRNYYREKKYRKRTTYYLDQVLKERRELISPNNNLTTASSVATMRTDITKDEEMGITVQEIPNISLNSHSFIDHMVMQSGAFNDEEIHDHIYTFVAAGYETVALQTFFTLLLLAIHTDMQERVHCEVVNVGDINCESLDKLNYLDRVIKESMRLLPSVPIVGRETREEVVIG…
target_08713	Pv_CYP3996A5	CYP3996	MLIQILMSIAFAIFLYFKVFRKKNSPMQNKFQIIVTTIYEYIFLTKEEDRLEKLKFIHEFSPRYIRLKFWKIDYVIVYDPELLKKVFNSQITCQRPFRNCFQLEKGLLASEYEYWRYSRKHLNIAFNLNVLKGFIPVFSQYTDKVIKEMEDNLDGKEFDLYVPLTRLTVRSSAATILNVHGVEMASYEKMIEAIAVFLEIIFKRMLNPILQIDSLYKFTNLHKREMKAREFAISYGDKLIEAARERKRKEKIEEDAVDENGNAIEKKEKVEYVIDQLVREDDKFTNQEIREHILVLLITASETSNKFVATTLIYLAIHQEIQKKVYQEISEILGDEDEITYEHLSDMKYLEMVLKETLRLLTPVPLTARETLDKFDLGIGRPLEKGAKIVLFNYILHRR…
target_04271	Pv_CYP3997	CYP3997	MNFIVVSSVLVAICSVLVAILMRKIKNWIPQDLDKFFQSVDRLSSKKLFKVKFLYKDMYFVNDPNLIHKVLTSDECLEKPQMIYKFFGLSDGFLCCKFNQWKRDRKNFSCSFNNVMVNAFTSIFCEIADRMVEKIKEVGCGQKDIIYFTERCTISMILASSFNIFPNDVENNEERINEVATAVKIQSTLLCERFRKFHLFFDALFRHTNHYRKITNLKNYLLEILFKEVDRKNRRIEANNEKVPNFVGNIFFNKLLFHKNEMTLNQFKDSITTVIGAGFETTGTASAHCILFLAMHPEIQEKAYQEILSIYPSNDDEITLESLTKLEYIERVMKESLRLGPTVHSIAREAMRDFELIPNKIAKKGSIFCINIYGLHRRKDLWGDDAELFNPDRFLPENF…
target_04966	Pv_CYP3997A4	CYP3997	MCLMQNYRKIMLDIPAPRVLPIIGHAHLMIGLNNEEQLKLITELCFLYPNLVKIWFFHIMGILVSNPDLIQKVFNSEICMEKPYIAYKLFNLDNGLLSARYSRWKHDRRFFNNSFKISTLQTFIPIFIETADKLTSEITRFVDDKAFNILDYTIRCTLKMICSTSLGMKISDSENEETFNKVFHAVEFTSESAALLQNKPLIYPDTIYKLTPRYHENYRQGKYLNDFHQRIIDERREILKNNNNKIDGSTETSDPGYNIFIDHILNNENMFTDQDIRDHVITVLSAGYETSATATAHCILFLAQHQNVQNKLVEEINEVFAADDEITLEALNKLQYMERVIKETLRVAPVGPVIFREAMQDFEIQEGLVIPKGTTFILNIYALHRRKDIWGEKAEEFDP…
target_17012	Pv_CYP3997A5	CYP3997	MGLILPLLGFIALFTFIYALIDAYPKIKLDIPSPPSIPIIGHLHKVIGLNTEDQLKLAQEYASGQVKLMKFWFFNIMAIAPGTPEMFQRILNAEECMEKPFIAYRLLALNNGLLASRFHRWQRDRKFFNNSFKMSTLQSFLPIFNEAAERICDDMRVNLNGESFNISPAIFKCSLKMICSTSLGMRINDAENAETFDKIYHAVNYVIESIASLQNKPVIYPETLYLLTPRFWKHLKSALYLKNFHHRIINERRNILEKTDENKNEEELPSYDIFIDQILKNKGLFTDREIWEHILTILAAGYETSATCLSHCMLFLAIFEEIQQKVVDEINEIFPTSDTEITLENLGKLQYMERVIKETLRIAPVGPVVFRETRKPFEIEPGLVIPKGVVFILHIYCLH…
target_13657	Pv_CYP4030A3	CYP4030	MYETDLLFGIAVILLFIYLRTFVRDFLKYHHQFWKIPGPKTLPLTLIAYLFTARSNADRFEILQNLSKRYPRYYSLWFGTMYLFITDDPDVAQKLLTLPQCVEKNFFMDLFGFPNGLIAMKADKWKNERKLLNSTFSLPVLQSYLPIFTKCISKSIECLNEKCDKEEFDIKHNVTVVVMNAVMNTTFGKDLSRDVAETFMTNTEKLLDIIWKRAMKPHYHYKSIYSLSNMQKEENEYRKFIFDFVTTEWNKLKNNDNDMNSVDNSFIHHLMKVSNNGRNFTSEEILDHCGTMLVAAADTMSTALKFTLLMLAMHENVQQRIVEEINEIFGEEDLIVDYEKLSELKYIEMTIKEALRLFTPTTGLFREVRADVNIGIDNVCLPKGTNLVINVYGLHRKKE…
target_10285	Pv_CYP4aa1	CYP4	MIWQALERASMFDMSVFLTVTLVSFILYTLSDYIKIALLVMRIPGPPAYPFFGNCFMATQRNLLATIGIDAPKQYGLVSRVWLMIFPFFVILDPEHLQLILGSKRHTNKSFFYKLLHNFLGDGLITSSGAKWAAHRRYIQPTFHLHILEKFVETFADSAQCLTAKMNNLTDKPVNITNIVNECVLDILNEAVLGVPIYGKKEGMENSPFRQGKVVVQDRVARPWLMFNWIYKFTEDATEELLQKKRLDDFTRTMINKRRDIVENGKIEGRKSLLDYMIEISKKHPDFTEEDIVNEACTFMLAGQDSVGASLAFAMFLLAQNPEHQQKCIEEIDAIFGSDDRAPTMADLREMKYLEMCIKEALRLYPAVPIMARRLGEDVQCGKYLLPAGAEIFIMPYIT…
target_06347	Pv_CYP4C167	CYP4	MLEKMIHGLDNSFIMRFYERLFMYFSPVSLAIFLMTISWLINYRRKRARMVNLISIIPGPPALPLIGNAIEVNVEHDEIFSRITGIRKLFGRRQGISKGWFFGTPYVLISKSECVEPILSNPKHIDKSFEYDFLHPWLGTGLLTSHGQKWFTRRKILTPAFHFKILEDFMDIFNEQSAILVKKLEKEIDCDSFNIFSYVTLCTLDIVCETAMGQHVNAQGNKDSDYVKAVYEIGSIILNRQAKAWLQPDFIFKLTNYYKKHQECIKILHGFSYGVIRERRKQINQKSSDNNNNTKNDENGNQIEDDFGKKKRLAFLDLLITASENGSLLSDEDIREEVDTFMFEGQDTTASAVSWCLFLLGGNPKIQDRVFQEIDTIMGGDRERAPTMKELNEMKYLEC…
target_13790	Pv_CYP4D105	CYP4	MIIIWFTISVIVLLYLWDKNGFKNPRFIKCSEKFNGPKTIPIFGNALQYLAKSTEDALPLAAKFFNIYGDTVRIWAFKRFVLLTKDPKFFEVILSSQKQLTKNNLYDLMHDWLGGGLLLSTNEKWFQRRKIITPTFHFKILQEFVDVFNYQNNIFVKKLKELKSENPFDIYNMVTLMSLDIISQTAMGVEIHAQNDDSEYAQTVKEMTYIIIDRMMHIWKRPNFIYQFTSDKVRYDRCLKTLHSFTRKIIEKRRETIINEEDEGFENVDDDSIGIKKRMALLDVLLKSTVNGKPLTNSEIAEEVDTFMFEGHDTVTTSTTFTLYLLSQHPDVQKKVYEEAIKIVGYDLSVNPTYNQLQDMKYLECVIKESLRMYPPVPIIGRKLDEDMIFGQTLIPAGV…
target_01054	Pv_CYP4D106-1	CYP4	MDTLVFVIISICIFFGWYYNKYRERMAIVAKLPGPYRWPFVGNAALFIWKSPPEMINIITEIHRQFPRITCLMLGPQPEILISDPKLAEVVLGSQKLIDKSDEYSFISDWLATGLLTATGKKWFQRRKVITPAFHFKILDQFVEIFDKQSAVFVENLAKSKGQPLDVFQPITLCALDIICETAMGVQIQAQINSDSVYVQAVKEISGLLSKRIFTFYLRNDFIFNLTPLKRRQDKLLKILHGFTDEVIVSRRAELMNDKKQDSSSNHDQDDIGVKKKMAFLDILLQSTIEGKPLTNMDIREEVDTFMFEGHDTTSSGIAFCLYNLAKYPDVQKKAYEEVRHVIGDDLDTPVTIKLLNDLNYLEMVIKETLRLYPSVPMYGRKMQENIDMNGFIIPKGSN…
target_01055	Pv_CYP4D106-2	CYP4	METFTFVLILFFLLLAWYYSEYRFRFQSISKFPGPKRIPFFGNALMFIGKKPSEILTIVEQLHREYGNVLCLMMGSQPEILLTSPEDVEVVLGSSKLIKKSDEYDFMTDWLGTGLLIASGLKWFQKRKITTPAFHLQILDQFVEIFDKHSAIFVKNLAKSEGHSIDVFQPITLCALDIICETAMGIEIHAQANSNSDYVRAVKEMSNLAMARSVNFFLRNKIIYKFSSMKRRQDKLLKILHGFTDDVIISRREELIKNQEISQNKKKKMAFLDVLLQSTIEGKPLSNMDIREEVDIFMFEGFDTTSSGIAFCLYNLAKYPAVQKKVFEEIIKVIGADKDKSVTLTNLNDLKYLEMVIKETLRLYPSVPAYGRKMVENVEINGKLIPRGTNIGIGPYFMA…
target_08625	Pv_CYP4G304	CYP4	MAGGTVSADQVQSQTQVSSTTIFISLLLPALLLWYVYWKLSRRHLYKLAEKLPGPKGLPFIGNALDLTGTSHIVFKTVTEKGKEFNQVIKLWAGPKLLVFLVDPRDIELVLSSQVYLEKSPEYRFFEPWLGQGLLISSGQKWRAHRKLIAPTFHLNVLKSFIELFNDNSRLVCKKMLALNGKTFDCHDYMSECTVEILLETAMGVSRKTQDQSGFDYAMAVMKMCDILHLRHTKLWLYPDFLFKLSKYSKLQVNLLDKIHSLTKKVIKSKKEAFSKGTRGTLATPEFIKPEEKQEKSKEEKKAETTVVEGLSFGQSAGLKDDLDVDDGMDVGEKKRLAFLDLLLESAENGAVISEQEIKEQVDTIMFEGHDTTAAGSSFFLSLMGIHQDIQDKVIEEID…
target_16535	Pv_CYP4G305	CYP4	MAVEQIVQSSILTSPLVLPLLAIAFVLTAIHFWQMSRRQRKIGDLIPGPPTIPIVGNAHFFLNLTNHEMFGKALDIVNSYGHVVRGWVGHKLIVGLSDPRDVELILGSHVHIDKSDEYRFFKDWLGNGLLISTGEKWRTHRKLIAPAFHMNVLKSFMPTFNDNSRFVIKKLMKEVGKEFDCHDYMSEATVDILLETAMGSKRTSESEEGFKYAMAVMKMCDILHKRQFKIFSRFEPFFTLTGMREQQKKLLGIIHGMTQRVLNEKKDIFDKNLAEGNLPSPSLAEIIKNDEQVDQAVKKAKAKATGLRDDLDDIDENDVGEKRRLAFLDLMIETSHYNPTQLSKDEIKQQVDTIMFEGHDTSESSTAAGSSFTLCMLGCHPDIQEKVYAEQKAIFGDSD…
target_16534	Pv_CYP4GMR6	CYP4	MNNTEVETVEATQWSVLSITSIFTLTTLVLLHLYHINTHKAKLGNKIPGPTAFPFIGNALLILGLKSNNHLFRRSKKLSDKFGRVVRGWAGWKLVVFIMNPADAEVILNSSEHIEKSDEYKFFKPWLGNGLLISTGDKWRTHRKLIAPTFHMNILKSFVPTFNEKSKKVVEKLKSVVGMEIDCHDYMSETTVDILLETAMGFKKTDKEKEMSGFKYAMAVMRMCDILHARHVRFYYRFNLIFNLSKYKKIQDEALKIIHGLTGKVLQQRRKDFNENLHKGELPSPSIQEIIKENPRKANTIDGLRDDLDDIDENDVGEKRRLAFLDLMIETSHYNPTEISDDEIKQQVDTIMFEGHDTLESSTAAGSSFTLCMLGCHPDIQEKVYAEQKAIFGNSDRDC…
target_08853	Pv_CYP4MR6	CYP4	MWFIYVALFILFIFILDDFLLDKRQFKLAEVFNGPKRLPLIGNVNIFLNLKPKDYYDFVKDFMEKYARTGTRMARYWAGNQLELMVDDYKLLEKIMSNPKFISKSSQYGFLHGVLGEGLLFSTDQKWFNRRRIITPTFHFKILEQFFEVFRKHNELLMEEIKEKSKNGKPINIFPIVTSSVLNALCETAMGYEMKPQDSDYLNAVREVGHIVATRFLSPWLRIEFIYNMTEGKRKQDKCAKIMHEFTTKLIEERRKLLSKSEKQNLSNLDDDDIGLKKKMCLLDVLLQSTVDNKPLSNADIQEEVDTFTFAGHDTTTNCICFTLYLISKHPEVKEKLLKEIEEVIGDGEVTFKSLNEFKYLELVIKESLRLYPPAPVISRRLYEEVDFGDFVAPANANY…
target_04262	Pv_CYP4PYW1-1	CYP4	MSAVALFLIFITGVYFWYQEKYKRYNELMDKIPCAKPHPILNHLLYFINKRPGEIFIILEKMAKDHGPVWKFQIPLSEQIVVHDPKIVEEILLSQKIIDKSMEYDFIIDWLGTGLLISTGSKWHKRRKIITPAFHFKILDQFVDIMNKNGDVFVEKLKHFEGREINIYPLISLYALDVVCESAMGYQLNAQTDEDSEYVKAVKEITELLFLRFFDTTKRIKFLYQFTSMYRREQQIIKTLHKFTESVISSRREHLKGHDVNANSTTANDLQNIDEIGMKKKTAFLDLLLQVQVNGQSLSDEGIREEVDTFMFEAHDTTSSAIAFTLLNLAKYKDIQKRVLEECEEILGDDLSQQPTMQDLNKMNYLEKVLKETLRLYPSVPFFARKLNTEFSTEGYTFP…
target_17204	Pv_CYP4PYW1-2	CYP4	MFLFTILSILIIALISWYKKHFRRRDYLYSKIPHPYHIPLLHHSLEFIGKTPKELFDWMEDMSNELGNVYFFSTGIFGSGFAVISDVKIVEALLSSQVQLDKTIDYNYLIDWIGTGLLISNSKKWFTRRKLLTPGFHFKILERFVEIQNNQANVFVNILQEYDGKEVDIFPLASLYALDTVCEAAMGINIHAQTKQSDYLKAVQEITRIITIKSFDTTKQIEFLYRFTEMYRREKKLIEELHAFTDKIIQSRREELLMHNEETSEQNDEIGTKKKKALLDILLSSRVEGEPLKNSDIREEVDTFMFAGHDTSKSGICFVFYCIAKYPEVQQKVYEEIIEVLGDEEEINLQKLNELHYLELVIRESLRLFPPVPYYGRQLVEELITEKYTFPKGMNVYVS…
target_12427	Pv_CYP4YW2	CYP4	MLIVILTLTIVLFWLLRDEFRKFYLAFFIPGPPGLPLAGNGLDLINKSPQELIQIISRYLKNHGNFIRIWLGNQLLIATTDPKAVQAIMTDSNLLTKSREYEYMEAWLGTGLLTSTNQKWLSRRKILTPAFHFKILDEFIEVFDKQGTILIEKLKKFDGKESFNIFPLVALCALDVICETAMGISLNSQSDSESQYVKNVNELADIIHRRTYDFIERYEFLFKFTKTYKRQQKLVEALHQFTESVIKSRRKEMKSKQNTAQEDEDFGIKKKKALLDLLLETTVEGKLLSNEDIREEIDTFMFEGHDTSASALAYTLYNIARYEHIQKKCFEEIDSVLGNDGKITMKSLNELKYLELVCKESLRLYPSVPIFGRRTVEEMMINDKMIPKDTTLLMLPYFM…
target_08566	Pv_CYP4ZA1-1	CYP4	MVFVYIFTAIVVLLSLYLLKNRHFFNRDIYRNYGDDKVPWIKAGFSIAFCDAVELFTFVRTIANKYQKSYVLSVFGYTDYCITRASDAEKILNSSTKHLEKGDIYKLLHSFLKTGLLTSDGEKWHTRRRMLTPAFHFNILKEFCEIFKEESDKLIETLRKTNGKKTNVVPISTQFTLNTICESAMGVKLSDLGNNGEVYRNNIYTVGKFLVHRVTKPWLLSDFTYFLFGYQRRFMKILKPVHQFTKDIINKRRIEFMKKHANSDAKGEKILKDENENIYMGSKKKRFAMMDTLLQAQSEGLIDDEGIIEETDTFTFEGHDTSSACMSFTLLLLAHHPEVQEKLYEEIQDVTYGKDDFTVDDFNKMNYMERVLKESLRIYPPVHFISRILTEDLINDGRK…
target_08731	Pv_CYP4ZA1-2	CYP4	MIIFVTSSLMILFLLLIWKIRHSIYNSDPLRNFSKTATPLLRHGFDLAFMNREQLFAYTRACAEKFKKSYRRSLFFVTTYSIVRAKDAEKILGSSKHIDKSDIYKIIHPFLNTGLLTSGGEKWHTRRRMLTPAFHFNILKEFCEIFKEEGDKLIELIKTKCGQTVNIIPISTQFTLNTICESAMGVKLSDLGNDGIIYRNNIYKIGKFMVHRLIQPWLHFDFIYTLFGYQKEFQRLLKSAHDFTQTIIDKRRKEFKSNHYMTMIKDENENIYMSSKKKRYAMMDTLLQAQSEGLIDDEGIREETDTFTFEGHDTGSACMSFTLLLLAHHPEVQDKLFEEIQEVSYRKNDLTLEDFNKMNYMERVLKESLRIYPPVHFISRKFNEDVTIDEITYKKNSII…
target_01052	Pv_CYP4-1	CYP4	MAIVAKLPGPYRWPFVGNAALFIWKSPPEMINIITEIHRQFPRIIASCLQTGLLTATGKKWFQRRKVITPAFHFKILDQFVEIFDKQSAVFVENLAKSKGQPLDVFQPITLCALDIICETAMGVQIQAQINSDSVYVQAVKRVNAFFCLHKGNPRIKNNFFHICRISGLLSKRIFTFYLRNDFIFNLTPLKRRQDKLLKILHGFTDEVIVSRRAELMNDKKQDSSSNHDQDDIGVKKKMAFLDILLQSTIEGKPLTNMDIREKWILLCLRAMTQLAAYEEVRHVIGDDLDTPVTIKLLNDLNYLEMVIKETLRLYPSVPMYGRKMQENIDMNGFIIPKGSNIGISPIFMARDPTLWENPFEFIPERFESDNQYHPYLNVPFSAGPRNCIGQKFAMLEMK…
target_04263	Pv_CYP4-2	CYP4	MNVLALFLIFIVGVYFWYQKKYKRYNELMNKIPCAKTYPIFNHLMYFINKKPAEIFTVLKEMAKDHGPVWKVLVPFGDQIFVHDPKIVEEILSSQKIIDKSMEYDFIIDWLGTGLLISTGSKWHKRRKIITPAFHFKILDQFVDIMNKNGDVFVEKLKHFEGREINIYPLISLYALDVVCESAMGYQLNAQTDEDSEYVKAQFSSMYKREKELIKFLHNFTDSVIFSRREYWKSQGINASNAENVDEIGMKKKTAFLDLLLQVQVNGQPLDNEGIREEVDTFMFEAHDTTSSAIAFTLLNLAKFKDIQKQVLEECEEILGDLSQQPTMLDLNKMNYLEKVIKETLRLYPSVPLFSRSLKSEFISNGYSFPENSTVVLSPYFMGRDEKLFPDPLKFDPSR…
target_01168	Pv_CYP12a4-1	CYP12	MKAKISLLNFTRVFCSMRNAVQNAKPYSEVPTVSVPKFILRNLPGGKYYKKSLKEIQESFYNEFGNIFKLPAMFGKPEMIFIYKADDFETTSRAEGALPIRMSFDTLKYYRATKQSEVYAEYGSLATSDGEKWYKTRSQVNPIMLQPKVVQMYTKQIDEVSKEFVQIMRDIKDDKNEMPKDFKDYISRWSIESIATIAVEKRLNILSGKTDDERGKKFINVTLQFFEKLSDFEMKPSIWRYYETKAFKELMEVYDSMTSIIFSYVDEAIKRFENEETKGTNEIQEESVLRKLLKVNKNLAFVVASDLLVSDLTTSVVVFTLYLLAKNPEKQEKLRSELMSIMTNKNSPIKSENMKNLPYLRAVIKESLRIFPIGSGNTRNLSKDVVLAGYHVPKDTMVF…
target_05460	Pv_CYP12a4-2	CYP12	MFIRQSLSTTRRLFSTNFANELQEAKPFSQIPKISALKLVMGNLPGGKYYKKSIKDIQDMFYKEYGCIVKMPGLFGQPEMIFTFNADDFEKAFRAEGIWPVRFGIETLKHYRETMRPEIYTEFGSLGTSDGQKWQTTRTIVNPIMMQPKTVKFYTQQIDEIAKELVEIMRNIKNDKNEMPGNFSDYLNRWSLESIATIAVEKRLNVLSGKTDDENSKKLIKVIRQFFEQGPEFEGKPSIWKYYETKDFKNLIEVYDTMTSIVFNYVNEAIKRFETEEVKEGQEESILRKLLKVNKNVAFITASDLLIAGVDTTASGVTFILYLLAKNPEKQEKLRSEILKILPEKNSQIDSEKMKNLPYLRAVIKESFRMLPVAGGNARKVAKDVVLAGYHVPKDSLIV…
target_12398	Pv_CYP12a4-3	CYP12	MIRHFAIPGGKFYNKPLNELLQLLRKEYGDIFYFPGILGQKPLIMTFKPEDAEKVFRVEGRWPYRRPLETFTHYRRNYRQDIFESSGGLTVEHGEKWHDFRTKVNQIMMQPKNTKMYIPKIDEVTMDFIDKMRAIRNENNEMPADFFETLNEWSLESIALIALDTRLGLLKGNNPEAQKLYELVKEVFTASYEYDIQPSIWRYYQTPGFKKAMKSFDAVTDTIYKYIEKALEKYKKNPNENESGVLEKLLKIDKNIAIVMAMDMLGAGIDTTSSSVVANLYCLAKNQDKQEILRQEILKVLPTKETKLDTKSLDNVPYLRAVIKESLRMHPIFSGNSRAVDCDLVLQGYQIPKGIDILLVANSHNEHFDQADKFIPERWLKDNTDPKCPHAKDSHPFAF…
target_13759	Pv_CYP12a5	CYP12	MLKKIFINSSILFSVRNSSTIAQKNPKPFSKIPTVSIFKLITGSLPGGKYYKKSLLDIGKSLNEEYGDILRIPSILGNDEMIIIFKADDFETVFRNEGIWPTRKALVTLKYYREKYKSDIYSNYGSILTGDGEKWYKTRTTVNPILLKPKVVESYRGIIDEVAKDLVEEMKNIRNDKSEMPGNFLDIIVAWSAESIVSVVLGKRLNMLSGRSNDENAQKLMNCIRQFLEQSAQFELGVSLWRYYESKAFKELIKVFENLTNVTSYFVNEALEKFENEKGDENVENSVFVSLLKINKEITTVMVMDALTAGVDTTALILTNLLYMLAKNPTKQEILRKEIFQFLPEKSSIPSYENMKQLSYLRACVKETFRTMPLILGSNRVIQNDVVLSGYQVPKNKNI…
target_01167	Pv_CYP12a5-1	CYP12	MRNAVQNAKPYSEVPTVSVPKFILRNLPGGKYYKKSLKEIQESFYNEFGNIFKLPAMFGKPEMIFIYKADDFETAFRAEGSWPVRLSLDTLKYYRDLKQSKVYEEFGSLGTNHGPNWQTTRSIINPIMLQPKVVKMYTKQIDEISKEFVQIMRDIKDKNDEMPGDFYNYIKRWTVESTASIAVEKRLNILSGKTNDERSKKLLKLSMEFFEKMSDFEMKPSIWRYYETKAFKELMEVYDSITSIIFSYVNEAIKRFETEEIKEIQEESILRKLMKINKNIAFVITSDMLIADMTNSAAAFALYFIAKNPEKQEKLRLEINSLMPDKNSPIESQSMKNLPYLRAVIKESLRMQPIVSGNSRKIAKDVVLAGYHVPKDTMVFMNAYIELSNPKYYPEPEKF…
target_08998	Pv_CYP12a5-2	CYP12	MLIRQTASISRRLLTTTSTSFSLDNQLSQNKSFSEIPSISALKVVVRNIPGGKYYNKSMTQLHELLYDEYGSILRFPGLFGRPPVVFAYDAKDFEKVYRNEGVWPERLNLDSLVYYRKTKRSDIYDKFAGLFSSQGEEWHSMRTITNPILMQPKTMKLYCTQVDEIAKEFVGIMRKLRDEKCEMPADFSNYINSWSLESVVAVALERRLNILSGSSNDEKAQELIKNIRIFFEKSFEFDGLPSVWRYYETKSFKDFLKVYDTITNIVLYFIEEAVARIESNPSLSSNEDGILRKLLKIDKKAAVVMASDMLLAGVDTTATAAINTLYCLAKNPDKQEILRKELINILQTKETQLTAENMKNLPYLRGVIKETLRIMPVISGTARKVSNDVSISGYKVPA…
target_08999	Pv_CYP12a5-3	CYP12	MSKKILVQQSVFIFRRLLNTTSTSFNLDVQSTDVKPFSQVPSLSAFEIIARNLPGGKFYNKSMKDLHLIMNAEFGNIVRFAGIFGRPPLLFVYDANDFEKTLRTEGVWPERIALESLAYYRKTKRPDIYNEYSGLFSAQGEEWHKMRTITNPILMQPKIIKLYCKQVDEIAKEFVGIMRKLRDEKCEMPADFSNYINSWSLESIVAIALERRLNILSGSSNDEKAQELIKNIRLFFEKSFLYDVLPSVWRYYETKGFKNFLKVYDTITNIVLHYIDIAIKEMEKSESSSLNHEDSILRKLLKIDKKAAVVMASDMLLAGVDTTATATINILYCLAKNPEKQDILRKELNVILPSKDTKITAQNMQNMPYLRAVIKETLRIMPVVSGTARKTGQDVNLSG…
target_08741	Pv_CYP12b2-1	CYP12	MLRKLNFKVLINNAKFSTIAVPRVNDQNLDLKAAKPFHEIPKINRLKLIINYLPGGKYYKKGLNELHRSLSKEYGNIVIMPAMLGKPEIVFSYSDHDNETILLNEGNFPNRYSFEILKYFRETLRPDVYGGEYGSVASENGERWYKIRTIINQVMLPPKNVQQFVQPIDEISNEFIDFIRKRSNDTNDEILGKDINLWTLESMASVTLNKRLNLFNEKFIDPRARELIQCVRKFFIMTVDFELNPSIWKFYHTKAFKEYMEVNDKLLNTVLSFIEETMENMKNTTDNNQEVEGILQKLLKIDKRVAVIMASDSLFAGIDTTGSGTIGVLYCLAKNPEKQEKLRQEILKIFPNKDEPIDARKMANMPYIRSCIKEALRLFPPVSGTSRTIAKDLVLSGYQ…
target_12428	Pv_CYP12b2-2	CYP12	MICNILKFNKLSNLQKSFAYFSTQVAKKEFVNFQDEWENARSFDEIPQPSKISLIRAFLPGGKYYKLSLIDMHRSMNKEYGTMVKFPEVLGRRGMVCSYNVEDVEKLFRHEGQTPYRRTLETLHHYRKKYRPEVYEEYGGLFTEQGESWYKMRTIANPVLLQPKTIKQYIPQVDDVSKEFIKMIVQKLDANNECPENFSDYLNLWSLESIANISLDRRLGIVSGNYQDEMAERLIKSIRQFFVEVYEFEVNMSVWKYYETKAFKNLMNLYDELTNIILHYVEKAIEDIQKKTIRNDKEESILEKLLKINKNAAIVMTADALLAGVDTTSSATIGILYCLAKNQDKQNKLREELKSILRNENDELTPKNMQNMPYLRACIKEGFRLYPPTVGTVRKADQD…
target_11059	Pv_dib	CYP302	MIKKFFLKRNFQTEILSNNEVRPINLMPGPKGFLGLGTILNYVKPFGSIDWDQLHILGMERYKKYGPIVCEKIMPGASVVWLYDPVDISKVLTDTPGNLPCRRSHLALEKFRYDRPEVYSSGGLLPTNGEKWWELRSQFQKHISSPKNVRNILPSTNQVTREFIEMLASKFDANNTIQDMVTEFDRFSFEMTCLIAFDERMYSFSESERHPNSISSRLIKAGDDTSCSVLSTDNDLQLWRLFETASYRKLRVAQEYMQQIAIDFVDKRAAKQTDGDSLLDQYLKNPNLSKKDLIGISSDFLLAGVHTVSFSSAFALYHIAKNKRVQELMHEEAIKVLPSNESEITTPIMNNEIPYTRAVLKEVFRLNPISIGVGRISNQDMVLGGYLIPKNTRIVTQNY…
target_13023	Pv_CYP301a1	CYP301	MHTTKKLLIYNQFNKNILRIIRERSTAAATVCPYAVSEENEINVEQMKHEFAKRATAAVEATTNYLPYSEVPGPRPLPIIGNTWRFAPLIGQFKISEIATMTFLLNQVYGKIAKVSGLMGRPDLLFVYDCDEIEKCYRNEGTTPFRPSMPSLVKYKSELRKDFFGDLAGVVGVHGEPWREFRSRVQKPVLQLKTVRRYVQPLEHVTDDFLKRCTTRLLDENSELPDDFANEIHKWALECIGLVALDTRLGCLDGDLDPKSEPQQIIDAAQFALRNIAILELKAPYWRWFPSISPMWKRYVRNMDYFVEVCMKYISKATERLKAGSEGALNGEPSLIERVLKEEKDEKLATVMALDLMLVGIDTISMATSSILYQLATRPEEQQKIYEELKRNIPDPNMP…
target_16548	Pv_sad	CYP315	MSWKVLIQLRKFATTQSATKSGKKLLEFNQIPGPKYYPFLGPLNDVMTLGKNEKLHLTVDEMHKKYGGIFRMKIDSIDTVFLSSADYIRSIFAYEGKYPKHPIPPAWMYFNQKYNIQRGLIFMNDEEWLNIRQVMNNFLLKDAEWSHKLIEMTCDNFTSKLKRILDSEDATVIENLEDELYLWSIYSILNLMLGSSTSEQTDREFDAKVWEFVNVVKKIFETSSKLMSIPPRLADKINMKVYKEFESYAHKSITLSRSLISILSNDMQSSENGLLRKMKSQNLSDEVIVRIFSDLIIAAGDTTVYTTLWLLHSIAKDAALSTKLRKDIGDNPKSMEAPLVRAALRETLRLYPVAPFIGRFIDTDAEIGNYSIPKGVLALASLYTSSRDPANFTDPLKFI…
target_16124	Pv_shd	CYP314	MVPLTVILLYVAIASFLIYTFKNKKPLKWSEIANAIPFYQYIVKIDSEDTFKIPGPLRLPFIGTKWQNIKMNKLHEYYESLNNLYGDVVLEVCSNNVPVISLFNKNDIEKVLHFNSAYPFRPPTEILSYYRKSRPDRYASLGLINEQGPEWGRLRAKMTPKTLESRKVLSSFCSDFNELSDEFINVIKLKRNEENIVKNFEETMKLMSIEAACALILGRKMGYLADSHDHLDNNSKELMIAVKNIFGVIRDSYYGNGMWKYFPTKLYSKYIEYEDKIYDIITGIINETLHDHEFMALDSDNMSILAMILKADGLDMKDKISGVIDFLTASQVLSHTMIFLLHFLSEKPEVQEKIYQETLPYIKTLSYENIKKFHYTRAAILESLRISPTAFSVARILEQ…
target_03069	Pv_clan3-1	clan3	MSFYEFFYSAIFYILIAIIAIVAIHYVYFLSNRNYWKNRGIFSPDSSLIFGDLPGQVKGNRNIMYDFDDLYKKYKKSHAAIGIFNFRSPRLLVFNTDVIRDIMVKNFKNFPATEFYGKIDGESDPLFGNHMFNQIGEGWKTSRQELSPAFTNTRIKAAHPIMENVVNKMKIYIKNEIAKKDFDGLDAKDLSARYTISVVSNSIYNIDPKTFEGGESELLKVAQKFLAPSKKFMFIFMLNSLYPFLLKHYKFSFSQPGSQKFFFDLMDNSIKHREASGVKCMDYLDHLLTLKQKREISDQALASHGASFLVDGYDTSSTTIAGSLLEIARYKNVQDKLREEINEKMPNDEDFNYDNVQELEYLDQILYESLRMHNPALYLARMCTEDIELELPKDKKVKM…
target_05345	Pv_clan3-2	clan3	METNTNIGVLLTIFLLLIFLGYRKIVKDHNFFSQRGIAFIKPKIFFGNMFESFLEFENQEVLLKRFYNDFKREKLFGIFMFLRPIIIAKDVELIKKITVTHSTQFHNRDRSSLDDLLSKSIYNLEGSQWLHTKIAIAPFFEESAIKIFYSNISLCADDFMRMLDKKRSSSNDNELVIDTKTVIEEFLSNVIALIILGKGIVYGERNAVYEIAKRIEEDLKSLRGGIKIFFMTHFPVISEFFDMKIFSKEIYDFFREHVTEEIKNRKRRKVDKDKNRQDFVQFLMNTNNHLDDVTINAQIFSFFVSGFSPISKLFQLCCYELAKNERIQNELYEEIRNENDFLRNYKNLKILDKIILETLRKWPPINNLNRICNQNCTIELKNGEKYRFFKNDFIKIPLN…
target_07587	Pv_clan3-3	clan3	MWFSIFLNSPIYLLLIALILLIKWIRKNQNYFKDQKIPYLKSPVILGAYADVALGREGVYRKVEQIYNDIKFKDEKYIGMFVFHKPGLFVKDLDIIKQILITDFNSFNNRYVASNIHDPPGCYQLFLVKNPLWKTIRSKMTPFFSTVKLKASYNLIEKLGRDLNYHIMIRFSDTHKKVEFNLKNLTDYFFVDVIASIAYGVEANTIKNSGGEFYEAANSIFDVKKIWRGFELSSLFLIPQIAKYFGFQIFSKFTTKFFYDVMPDVIAERKKSKIRRNDLIDTLIELEDELIPEHDSHTKLDMMIGQVGIFLAAGYETSSSTTSFTLYELSKQPDLQNILRDEIKDALKKNEGKVTYEMVSNSTEMPFLHQIVLETLRMYSVLSFIDRECTNSITIDNGR…
target_11371	Pv_clan3-4	clan3	MWLSIFLNSPIFLLLIALILLLVWIRKNQNYFKDRKIPYLKSPVILGAYADVALGRKGVYRTIEHIYNDIKFKDEKYFGIFVFHKPGLFVKDLDIIKQMLITDFNSFNNRYVASNIHDPLGYYQLFLLKNPLWKTIRSKMTPFFSSVKLKASYNLIEKLGRDLNHYVTVRFNDAHKKVEFDLKNLTDYFFVDVIASIAYGVEANTIKNSGGEFYEAAHSIFDVKNFWRGLEMSSMFLVPQISKYFGFQIFSKLTTKFFYDVMPDVIAERKRSKIRRNDLIDTLIELENELIPEHDSHTKLDIMLGQVGIFLGAGYETSSSTASFTLYELSKQPDLQNILRDEIKNALRKNEGKVTYEMVSNSTEMPFLHQIVLETLRMYSVLSTIDRECTNSITIDNGR…
target_01274	Pv_clan3-5	clan3	MLISVLLILFCIYLWFLNKFSYWKKLGFPYSPGKFLLGSGPGIGITEHPSYFVKREYEKFKNSAPAFGAYLMAYPILVPTDPDLIRDIFVRKYDIFQNRGFTVSERADPLSQHLLFKNDDEWKNLRTKLSPTFTSSRMKMMFTNVAAKADRMVEYLMPYAEKNESIEMKEIYSSFSTEIIADVAFGIQIKCLGNPENEFRKMANIVFQPSILENLKLFFLIAFSRTATFLNIGYTNPEIISFFMKIVKETLDYRLKNNLERNDFFQLLMNIYKTDEISFIEFAANSYVFFLAGFETSSSAMMFSSYELALNQDIQGRLRTEINEVIAKHNGKVTYEAIMEMKYLDMVFNESMRKFPIVDLQHRKNLKDYRIPNTNLVIKAGTTIMIPVYCLHNDERFWE…
target_01360	Pv_clan4-1	clan4	MSIVLIVFPLVIIIAFAIFRWRRRRFYELAGKIPRVEGTFFGELSYRFLGVKTENITKLLYEVMGADTPITSAYFLTEFMVLANTPEMFKTILSSPHCLKKPTIIYDGFFAKNGILANNGSMQEKHRKILSNSFTPALLNQHNSLFNEKVKKFVRKVGEKAGKGEFDIYNHVAACSLEILMKGNFFDNEDCYDSNVIHSFNNTTILMAARMMRPWMSIDFLAKLTSLSKTIKIGLQPVENKIKEILKINEHLKVESDQKQGVFISQLLNKKYDLSDEEIRDEIFLLIFGGYETTALTLSVCLLMLAMHKEAQQKVIEEIENSNFDENFDITNEETQNFPYIESVLKETMRLFPVAPLFFRETTAEIELDGYTIPTGAMVALPIYFVHRRESIWGSDASK…
target_01372	Pv_clan4-2	clan4	MELLFFVLVTILFWSIRELINYQVRASRLDFPTLWAIPFIGNFQLLQLVLSKQPLEDHQKIIEKFPNYFKCWFLNFRFLCPHSPEAVRKILKSEECLSRPVFAKIMFSGFSGDSYHEWINKRKFMNQIFYPSSLKNSIKAISAAADDFTCDLSKEINEGKEFDIYPSIARWTIKVHCLFLLGLDDNSINGIIERLDRLINIRNNITHFLILPQLSKLIMPSKFTAMENAKTDLINFTKSLFYNQKTNENATKFEKNYSKILHRDDFAQQIISMMDAGYETVALNLTNVLLFLSKHQKIQEKIYEEIQGIKDEISLESLSKFELIERVIKETLRIAPPLPYLPREVHKTFELEPGKFVEKGTIILIPNYGVHRLNSVYGDEADKFNPDNFLKENLSKRPI…
target_02726	Pv_clan4-3	clan4	MFLSLTFLASIFITIQFYKWIKFYLNISKIPGPKNQIPFFGIINNFIGEKVGNYGKIFLEIINKTKPIQKVWFGPKIFIIPNTPEMFKTIFTSPYCVDKPRYIYGGFFANNGLLSSNGSVQEKHRKILSYSMTPKMLNQLVPVFEEKIQKFIKRMKNKIDGDEFNVFEDVAACTLEALVKGNFQYDYDCYESDLLKACASSDGITLRRIMQPWMSFEFLFKISQLSKDVKRIFGPIYSAVDKILEQNEHLRIESDDKKGIFIKQLLNLKNEFSEEEIRDEIFILIFAGSETTATTLSMCLLLLAMHKNIQNKIIEEINTKNSNDDFPYIEMVLKEVMRLFPIGPIIFRETTAEIMLESCEVPKNTTIAIPIYFLHRNENIWGKDSNEFKPERFEANKID…
target_02728	Pv_clan4-4	clan4	MSLILIILVVTLTSLFAIFRFKYRRFYKLAAKIPKLPGGLPIIGATHIFMTAEPKDYLPIMLDMIKKDMVIGSVWFGTQFAVILNTVEDFQKVLTSPNCINKPKLLFDAFFSDSASFCVNNNPHEMRRKLLNPSFTSLMLNKTNFHTNEAIKGFINKINAKSDGKTIDIYHDIAACALRGTLHAHFDYDDDSLDYKVVKGFDDFKPLIMQRLGKPWLSFKPFFKLSKLSKQVEAVRTPIYECINKIIESNKHHRIKLEGRCVSTIRQLLDTKQKLSDEEIAEEIFIFIYASHETSALALSACLLLLAMHKNVEEKIFEEIKSAKLSEEFTSISNEETQSFPYIEMVIKETMRLFPPVAVTFRETIAEVEVGDYLIPPDTIVGLPVLLIHRNEKIWGKDA…
target_03096	Pv_clan4-5	clan4	MKLIVTLALFCALTFLTVEGVKHKKNNSGSHERESSESSESSEKTSTTTKASTKTTTATATTTQLTTMTTTTTAVPLCSYGTKLYNNDNSIDGIAAGPAVDGTNVYVGFTQVNGITIPGMLMLNNSVLPGLTYIYNNNVTLNQTSNVFYLTNTPDCNCQFVDKNASLPVGSYKVTLNNGTNKFYIGKNDHAGDKFNINVTVIGAIINGSLHYFNSYDKFDTITADYKVLVCGLPLNFITTTTLSPITTMSSANNTNTVSTTTDYAKQIDDSVNGFIVLMNDATQTITNLNTIKDDSISFINKSLADSNTTKNDALIYQELFNIFNSPIIARRRKRQTIDDCQNATQIVETEKNVLANLQTYHNYYQNIIFQVYETLINSNNFTVTAEAQNKSNNFIGQF…
target_03116	Pv_clan4-6	clan4	MMTIFKVLFIILIIFFIQIFYKWLKYFYIIKKIPKSSLKISFKTLWELAGGDTKKLFDKFVKNLDSDGLKRVHFGPFLFINVASPEDLQLILNSKCCLPKDHPTNNFLKVPQGLLSCSIDKWYLHRKIMNPYFGLQYLHTIIPIMNRKVKSLMENLNKMEGKGEFNIFNDLSLLAIDNILTAMDLDLDVQKNKEKYSEIFLKNFKICNEVVIERHVKFWLHPEFIFNQTNLNEKITNAVSEISKETTLKIMQQIRENQKNSNTFVQALMDPKNNLTDEEIHDEICTIILTATDTSAVTASSVILLLAMHKEIQNKVFNELKQVLGNSTEKLTLDMEMLNKLNYLEMVIKETLRLMPIGVSPVKVNKEEIISSEGYVIPAESTLLLSVYAIHRSKTIWGE…
target_04821	Pv_clan4-7	clan4	MFTSEILFLTILVIILGYFWNNRRFWYLIWKIPKVAAFDMTYKNIYNYYFGNTKILFKVLESLFERTKGISIVKYFPVVMVNVVLPEDIKFVFNSKVCIDKPRLMIDLCGLSEGTLFGKVKPWQAHRKVLNFYFTQQSLRSIIPIFNKRAKILMNNLSKSESKGEFNVFHNMTALSLETILSVMELEIDIQNLEEKDRDIFIKKIENKASAVMLRIFKFWLHPDYLYSLSKIYEFERKAEVGCSFIFAPQVVENIREKLKNDENNNNEYEKPKTFIRAFLDPKNNFTEHEIFDEIKTLIVAAQDTSAVATSSTLLLLGMFKDKQEKVVEELRQILGNFNENENLDIEQLNELKYLEMVINESMRLMPVVPLVGRRNLQEITLSEGYTIPINSTLMIPIF…
target_04822	Pv_clan4-8	clan4	MFIKEILLGFFIIFIVRLVWKWKRFFYLASKIPKSQFDFSWQGVKDAFNADNRMIFKMIYESFDGVNGLAKTWLGPMLFVIISSPEDVKIVMNSKECLDKPYFIRFPGPVLKGTLFGDIEFWHKHRKILDPYFGVQKLKRFIDLFDEKSKVLTKNVAKMLDQGDFDIFHYMTALTLETILNAMEFEIDIQNQESKVRDLTIEGLEIATKLVTQRIFRFYLHPEFIYRQTKMYVTETKAKAHSAFSYTDDVINNIRIKLKKNHDEVEEDKPTTFMRALVSSKFNLDESEIRDEVKTLLIAAQDTTAISMSATLLLLAMHKDKQAKVIDEMHRVIGNNPDIPFTDFDKLNELHYLEMVINEALRLMPVVPFVFRSVDSEITSHEGYIIPPNANLIIPIFKI…
target_04823	Pv_clan4-9	clan4	MYIRETLFAIISTFIFHLIWKWKRFFYLASKIPRSQFDFSWQGVKDVINADNRIAFKMIYESFDGIDGLAKTWLGPMLFVIISSPEDVKIVMNSRDCFDKPYFVRWPGSIPKGSLFGSLDYWHKHRKILDPYFGQQKLKKFATLFDEKSKILTGNVAQKLNQGDFDIFHYMTALTLEIILNAMELDVDIQNLETKLRDVTIKGLETASKLVAIRMFKFWLHPDFIYKRTKMYIDETKAKSYAYTYAEDVIDNIRKKLNDDIDEEDKPTTFMRALMSPKFNLSESEISDEIKTLLVAAQDTTGISMSATLLLLAMHKDKQAKVIDEMHRVIGNNPDIPFTDFDKLNELHYLEMVINEALRLMPVVPFVFRSVDSEITSHEGYIIPPNANLIIPIFKIQRN…
target_05332	Pv_clan4-10	clan4	MWFFDILILSFCYGFIYYFWKLISYYLQIFKIPKSSFNGSLEKVLKFINGDTKFLFEQVFSSLKVNGLTRSWVGPFVFINIIHPEDMKIIFTSKNCLDKPNFVKKYLKLRNGLVFGDIKPWKSHRKILNYHFGLQSVQSMIPMFNKKVKILIDNFEKMVGKKEFDIFYFVAAATLDNILTLMGLDLDIQNKDEKQRDVFIQDVKCYTEIVLLRVMKIWLYFDFFFDRSYLGKKHKEAKSSIGDKLVKNVMKNIQEIPKSEKNFIQALMDPKYNLKDTEIYDEIFTIIIAAQDTSAVALSNVLLLLAMHKNVQNKVFDELRKIIGNEIDYLDLEKLNELDYLEMVINEAMRILPVIPLFFKKNETNLTTNEGYTIPAGSNLFISVYSMHRSKNVWGEDAE…
target_00262	Pv_clan4-11	clan4	MSLILIILVVTLTSLFAIFRFKHRRFYKLAAKIPKLPGGLPIIGATHIFMTAEPKDYLPIMLDMIKKDMVIGSVWFGTQFAVILNTVEDFQKVLTSPNCINKPKLLFDAFFSDSASFCVNNNPHEKRRKLLNPSFTSLMLNKTNFHTNETIKGFINKINAKSDGKTIDIYHDIAACALRGTLHAHFDYDDDSLDYKVVKGFDDFKPLIMQRLGKPWLSFKPFFKLSKLSKQVEAVRTPIYECINKIIESNKHHRIKLEGRCVSTIRQLLDTKQKLSDEEIAEEIFIFIYASHETSALALSACLLLLAMHKNVEEKVFEEIKNAKLSEEFTSISNEETQSFPYIEMVIKETMRLFPPVAVTFRETIAEVEVGDYLIPPDTIVGLPVLLIHRNEKIWGKDA…
target_10195	Pv_clan4-12	clan4	MILSILVIFSIVFYLNYRWKRRKVYKIADALPGSNGYPIFGHMFSFLRMNYEDNLNEAMRIIPRNLPIAKVWTGNVLFVVIESPELSHQLLNSSSCLKIPFMFSRPFLARYALPICNGEVWQRHRKILSHSFKVQVLNDLMPTINEKCQRFVAKMKSQIGCGEFNILHHIAALAMETTMKGSFYYDKDFYGNKLIDDMDRAKIFMIKRMARPWLNFEFFFQRSQLYQDIKKSFALIHQHVDEIIKLYETNRANGFVSGKMNIIDQLMSEKSNLTKDEIRDEIYIFLFAGYETSSMALAAVFLLIAIHKDVQAKVIEEVDELFDGENVSMENLSKFKYVDYVVKETLRLFPTIPIVPRKVTEDFQLNEYTIPKDTILLEFIYALHRNPQVWGEDVLEFKP…
target_10200	Pv_clan4-13	clan4	MFYINFRWKRRKLYALAKKIPGTDGLPLIGHAFTFMGIDVRNNINDSGKLLQNNLPVSKIWAGSLLFIVVNSPDHSQAMLQSTACLKIPFIISRPFLHRYGLIIANGAVWQHHRKILSHSFKINILQQLMPIFNQKCMKFVEKLQPKIGAPEFDIGHYVAALTLETTMTGNFHYDHCFYGSKIISDIDHGKTLMMKRMIEPWWNFEWLFQRSKLYKDMKASITLLDAKIDEIIEAYKTNMNNNEHRGTFVIDQLMDPANNLTYEEIRDEIFIFIIAGYETSSVTLSAILLMIAMHKDVQRKMFEEVDENYDGGHIEMEDLHKFKYIEMVIKEALRLFPTVPFVPRKVTQEFQMREYTIPKDTILIDFLYFMHRNKTYWGEDADKFRPERFEPEEIKKIH…
target_00265	Pv_clan4-14	clan4	MFLSLTFLASIFITIQFYKWIKFYLKISKIPGPKNQIPFFGIINNFIGEKVGNYGKNFLEIISKTEPIQKVWFGPKIFIIPNTPEMFKTIFTSLYCVDKPRYIYGGFFANNGLLSSNGSVQEKHRKILSYSMTPKMLNQLVPVFEEKIQKFIKRMKNKIDGDEFNVFEDVAACTLEALVKGNFQYDYDCYESDLLKACASSDGITLRRIMQPWMSFEFLFKISQLSKDVKRIFGPIYSAVDKILEQNEHLRIESDDKKGIFIKQLLNLKNEFSEEEIRDEIFILIFAGSETTATTLSMCLLLLAMHKNIQNKIIEEINTKNSNDDFPYIEMVLKEVMRLFPIGPIIFRETTAEIMLESCEVPKNTTIAIPIYFLHRNENIWGKDANEFKPERFEANKID…
target_15805	Pv_clan4-15	clan4	MTVLEQLIFATIAFLVISVLIFYWRRKRLYNLADKIPGENGLPFLGVLHKFTKSDLNEYHKEIMKLILKNKPISKTWFGPQFVILTEDAECIHKILNSSHTQNKPSYFYKGMMIDEGLLAINGHQYDKHRKILNKSFTPNMLQKFIPTFNEKSRVCMMNLSKRLSSDEAFDIFKYVGACTLDSFISGHYNYDQNFYDSDLVKIIEESRSLVMKKVVRPWYNIKILFKNSSLRHQMEYYYERLLRILNDIKTNNLQNPNTKLPDLVLNLLMKSKNNFTEEEIRDEMITFIYAGYETTAISLSSILLMLAMHKDVQQKVIDEIDEIVSSNEEISNETLLKFSYVELVIKESLRLFPAAGITGRQSTEEIELADYTIPKGTLFVLSIFDMQRSSKYWGDDAL…
target_15806	Pv_clan4-16	clan4	MNLTEILLVFLISTLIAYSLKYLWSWWKFLVLASKIPSVKFEIPLIGILIDFLFIKFEDYLPLIVNFFEESPSISRKWMGSKLIVLVNSPENVQVVLNSPHCNKRPPIFYEAYLATEGLVLINGQKWEHHRKILKNSFSSQMLQNIIPIFDERSSHYIKRLNEKVDCDDFDIYQIVAGCTLESLLQGNLNMTRDFYENEYFDDVEKLKHCTMERMFQPWLGYEKLYKMTKLYKKCHQAYASTVALADEVVNANHHLRIADELKNRNVISQLLNVRNNFTDNEIKDELITFIIVAHETTALTLSGVILMLAIHKDVQEKVFSEIREVVNSNEGMIDIETLHKLTYLEMVIKETMRIFPVVPAFGREATDEFKLEDFVIPKGTLLISSIFSLHRNTKYWGE…
